# Supplementary material for: Synthesis and crystal structure of (E)-1,2-bis­[2-(methyl­sulfan­yl)phen­yl]diazene
Source: Acta Crystallogr E Crystallogr Commun. 2019 Oct 31;75(Pt 11):1808–11. doi: 10.1107/S2056989019014592 (PMC6829741; doi:10.1107/S2056989019014592)
Supplement: Supplementary file 1 [file e-75-01808-sup1.cif]

##############################################################################
#                                                                            #
# This CIF contains the data in a paper accepted for publication in          #
# Acta Crystallographica Section E. It conforms to the requirements of       #
# Notes for Authors for Acta Crystallographica Section E, and has been       #
# peer reviewed under the auspices of the IUCr Commission on Journals.       #
#                                                                            #
# Full details of the Crystallographic Information File format               #
# are given in the paper "The Crystallographic Information File (CIF):       #
# a New Standard Archive File for Crystallography" by S. R. Hall, F. H.      #
# Allen and I. D. Brown [Acta Cryst. (1991), A47, 655-685].                  #
#                                                                            #
# The current version of the core CIF dictionary is obtainable from          #
# ftp://ftp.iucr.org/pub/cif_core.dic.                                       #
#                                                                            #
# Software is freely available for graphical display of the structure(s)     #
# in this CIF. For information consult the CIF software page                 #
# http://www.iucr.org/resources/cif/software.                                #
#                                                                            #
# This file may be used for bona fide research purposes within the           #
# scientific community so long as proper attribution is given to the journal # 
# article from which it was obtained.                                        #
#                                                                            #
##############################################################################
data_I
_audit_creation_method
;
Olex2 1.2
(compiled 2018.05.29 svn.r3508 for OlexSys, GUI svn.r5506)
;
_journal_date_recd_electronic     2019-09-11
_journal_date_accepted     2019-10-28
_journal_name_full     'Acta Crystallographica, Section E'
_journal_year     2019
_journal_volume     75
_journal_issue      1
_journal_page_first     0
_journal_page_last     0
_journal_paper_category     GO
_journal_paper_doi     10.1107/S2056989019014592
_journal_coeditor_code     WM5522
_publ_contact_author_name     'Anne Staubitz'
_publ_contact_author_address
;
University Bremen, Leobener Strasse NW2 C, 28359 Bremen, Germany, and
 MAPEX Center for Materials and Processes University of Bremen,
Bibliothekstrasse 1, 28359 Bremen,
Germany
;
_publ_contact_author_email     'staubitz@uni-bremen.de'
_publ_contact_author_fax     ?
_publ_contact_author_phone     ?
_publ_section_title
;
Synthesis and crystal structure of
(<i>E</i>)-1,2-bis[2-(methylsulfanyl)phenyl]diazene
;
_publ_section_title_footnote     .
loop_
    _publ_author_name
    _publ_author_footnote
    _publ_author_address
    'Hoffmann, Jonas' .
;
Institute for Organic and Analytic Chemistry
University Bremen
Leobener Strasse 7
28359 Bremen
Germany
MAPEX
Center for Materials and Processes
University of Bremen
Bibliothekstr. 1
28359 Bremen
Germany
;
    'Kuczmera, Thomas J.' .
;
Institute for Organic and Analytic Chemistry
University Bremen
Leobener Strasse 7
28359 Bremen
Germany
MAPEX
Center for Materials and Processes
University of Bremen
Bibliothekstr. 1
28359 Bremen
Germany
;
    'Lork, Enno' .
;
Institute for Inorganic Chemistry and Crystallography
University of Bremen
Leobener Strasse 7
28359 Bremen
Germany
;
    'Staubitz, Anne' .
;
Institute for Organic and Analytic Chemistry
University Bremen
Leobener Strasse 7
28359 Bremen
Germany
MAPEX
Center for Materials and Processes
University of Bremen
Bibliothekstr. 1
28359 Bremen
Germany
;
_publ_section_synopsis
;
In the crystal structure of the title compound, two half-molecules are found in
the asymmetric unit. The completed molecules differ only slightly in bond
lengths and torsion angles.
;
_chemical_name_systematic
;
(<i>E</i>)-1,2-Bis[2-(methylsulfanyl)phenyl]diazene
;
_chemical_name_common     ?
_chemical_formula_moiety     'C14 H14 N2 S2'
_chemical_formula_sum     'C14 H14 N2 S2'
_chemical_formula_iupac     'C14 H14 N2 S2'
_chemical_formula_weight     274.39
_chemical_melting_point     ?
_space_group_crystal_system     monoclinic
_space_group_name_H-M_alt     'P 21/c'
_space_group_name_Hall     '-P 2ybc'
loop_
    _space_group_symop_operation_xyz
    'x, y, z'
    '-x, y+1/2, -z+1/2'
    '-x, -y, -z'
    'x, -y-1/2, z-1/2'
_cell_length_a     13.0656(5)
_cell_length_b     12.1787(4)
_cell_length_c     8.3471(3)
_cell_angle_alpha     90
_cell_angle_beta     96.1540(10)
_cell_angle_gamma     90
_cell_volume     1320.55(8)
_cell_formula_units_Z     4
_cell_measurement_reflns_used     9874
_cell_measurement_theta_min     2.29
_cell_measurement_theta_max     28.34
_cell_measurement_temperature     100.0
_exptl_crystal_description     block
_exptl_crystal_colour     'dark orange'
_exptl_crystal_size_max     0.21
_exptl_crystal_size_mid     0.18
_exptl_crystal_size_min     0.17
_exptl_crystal_density_diffrn     1.380
_exptl_crystal_density_meas     ?
_exptl_crystal_density_method     ?
_exptl_crystal_F_000     576
_exptl_absorpt_coefficient_mu     0.386
_exptl_absorpt_correction_type     multi-scan
_exptl_absorpt_process_details
;
(<i>SADABS</i>; Krause <i>et al.</i>,  2015)
;
_exptl_absorpt_correction_T_min     0.5798
_exptl_absorpt_correction_T_max     0.7457
_diffrn_ambient_temperature     100.0
_diffrn_source     'microfocus sealed X-ray tube'
_diffrn_radiation_type     MoK\a
_diffrn_radiation_wavelength     0.71073
_diffrn_radiation_monochromator     'mirror optics'
_diffrn_measurement_device_type     'Bruker D8 Venture CMOS'
_diffrn_measurement_device     'three-circle diffractometer'
_diffrn_measurement_method     '\w and \f scans'
_diffrn_detector     'Bruker PHOTON area detector'
_diffrn_detector_area_resol_mean     7.9
_diffrn_reflns_number     21000
_diffrn_reflns_av_R_equivalents     0.0646
_diffrn_reflns_av_unetI/netI     0.0428
_diffrn_reflns_theta_min     2.292
_diffrn_reflns_theta_max     28.339
_diffrn_reflns_theta_full     25.242
_diffrn_measured_fraction_theta_max     0.998
_diffrn_measured_fraction_theta_full     0.999
_diffrn_reflns_limit_h_min     -17
_diffrn_reflns_limit_h_max     17
_diffrn_reflns_limit_k_min     -16
_diffrn_reflns_limit_k_max     16
_diffrn_reflns_limit_l_min     -11
_diffrn_reflns_limit_l_max     10
_diffrn_standards_number     0
_diffrn_radiation_probe     x-ray
loop_
    _refln_index_h
    _refln_index_k
    _refln_index_l
    _refln_F_squared_meas
    _refln_F_squared_sigma
    0 0 -1 0.1 0.2
    0 0 1 0.4 0.2
    0 0 -1 0 0.2
    0 0 -2 1230.68 92.09
    0 0 -2 1209.38 92.29
    0 0 2 1268.47 92.09
    0 0 3 -0.7 0.6
    0 0 -3 -0.4 0.6
    0 0 -3 0 0.7
    0 0 -3 -0.1 0.7
    0 0 4 39.1 3.7
    0 0 -4 34.9 3.7
    0 0 -4 37.6 3.6
    0 0 -4 35.3 4
    0 0 -5 1.2 1.1
    0 0 -5 0.7 1.3
    0 0 5 -0.3 0.9
    0 0 -5 0.8 1.3
    0 0 -6 0.5 1.4
    0 0 -6 0 1.7
    0 0 -6 -0.5 1.4
    0 0 -6 -1.1 0.9
    0 0 -6 -0.5 1.7
    0 0 -7 -1.8 1.9
    0 0 -7 -2.3 2.1
    0 0 -7 -1.6 2.2
    0 0 -7 -1.8 1.1
    0 0 -7 -1.9 1.6
    0 0 -8 248.78 19.4
    0 0 -8 237.38 19.8
    0 0 -8 201.28 18.6
    0 0 -8 259.77 19.7
    0 0 -9 -2.8 1.6
    0 0 -9 -0.8 4
    0 0 -9 4.1 2.8
    0 0 -10 -1.6 5.9
    0 0 -10 -0.8 2.2
    0 0 -11 1.6 4.2
    0 0 -11 -3.1 4.5
    0 1 -1 90.79 7.4
    0 1 -1 81.89 7
    0 1 -1 96.39 7
    0 1 1 85.09 7.1
    0 1 1 97.89 7.2
    0 1 1 106.69 6.9
    0 -1 1 94.99 7
    0 -1 1 87.49 7.4
    0 -1 -1 89.89 7.1
    0 -1 -1 89.49 7.1
    0 1 2 380.86 27.8
    0 1 -2 373.56 28.2
    0 1 2 355.96 27.8
    0 1 -2 338.57 27.6
    0 1 -2 417.56 27.7
    0 -1 -2 374.46 27.9
    0 -1 -2 352.26 27.8
    0 -1 2 354.06 28.2
    0 1 -3 588.64 40.4
    0 1 -3 496.85 40.2
    0 1 -3 525.15 41
    0 1 3 554.34 40.4
    0 -1 -3 510.05 40.4
    0 -1 3 541.45 41
    0 -1 -3 547.65 40.5
    0 -1 -3 525.65 40.5
    0 1 -4 406.36 31.7
    0 1 -4 389.56 30.8
    0 1 4 431.26 31.1
    0 -1 -4 403.36 31
    0 -1 -4 400.26 31.2
    0 -1 -4 409.56 31.2
    0 1 -5 175.28 14.5
    0 1 -5 193.58 14.8
    0 1 5 203.78 14.9
    0 1 -5 177.98 14.8
    0 -1 -5 186.88 14.8
    0 -1 -5 174.38 14.9
    0 -1 -5 181.98 15
    0 1 -6 86.49 7.3
    0 1 -6 79.59 7.2
    0 1 -6 83.99 7.1
    0 1 -6 77.39 7.9
    0 1 6 94.49 7.4
    0 -1 -6 75.49 7.3
    0 -1 -6 78.69 7.3
    0 -1 -6 76.59 7.4
    0 -1 -6 68.89 6.7
    0 1 -7 136.69 11.3
    0 1 -7 131.69 12
    0 1 -7 143.89 11.5
    0 1 -7 129.59 11
    0 -1 -7 142.49 11.6
    0 -1 -7 127.79 11.2
    0 -1 -7 129.09 11.3
    0 -1 -7 126.29 11.1
    0 -1 -7 109.69 10.5
    0 1 -8 26.3 4
    0 1 -8 27.2 4
    0 1 -8 32.3 4.8
    0 1 -8 31.8 6.2
    0 -1 -8 42.2 5.2
    0 -1 -8 34.7 5.3
    0 -1 -8 34.5 3.8
    0 1 -9 56.49 6.7
    0 1 -9 41 5.6
    0 1 -9 44.4 8.4
    0 -1 -9 49.6 7.1
    0 -1 -9 63.49 7.1
    0 -1 -9 52.49 5.2
    0 1 -10 96.99 11.1
    0 1 -10 81.29 9.1
    0 -1 -10 96.59 10.4
    0 -1 -10 102.79 8.8
    0 1 -11 7.2 3.5
    0 1 -11 9.3 3.4
    0 1 -11 16.1 4.8
    0 -1 -11 19.4 5.3
    0 2 0 673.73 49.99
    0 2 0 682.53 49.99
    0 2 0 655.83 50.19
    0 -2 0 646.44 50.29
    0 -2 0 676.53 49.9
    0 -2 0 688.73 49.9
    0 2 1 626.24 45.1
    0 2 1 608.74 45.2
    0 2 -1 630.74 45
    0 2 -1 621.04 45
    0 2 -1 592.24 45.6
    0 2 1 587.84 45.2
    0 -2 1 611.24 45
    0 -2 -1 602.24 45.2
    0 -2 -1 558.64 45.1
    0 -2 1 615.54 45
    0 -2 -1 610.74 45.2
    0 -2 1 588.74 45.7
    0 2 -2 101.29 7.2
    0 2 -2 94.99 7.2
    0 2 -2 91.69 8
    0 2 2 97.99 7.6
    0 2 2 93.69 7.1
    0 2 2 87.09 7.5
    0 -2 -2 91.39 7.5
    0 -2 -2 92.69 7.5
    0 -2 2 93.69 8
    0 -2 2 91.89 7.2
    0 2 -3 352.26 23.3
    0 2 3 307.07 23.5
    0 2 -3 289.17 23
    0 2 3 298.97 23.4
    0 2 -3 285.97 24.1
    0 -2 -3 295.17 23.5
    0 -2 -3 340.27 22.9
    0 -2 -3 290.37 23.4
    0 -2 3 284.97 24
    0 2 -4 191.08 14.3
    0 2 -4 174.18 15.4
    0 2 4 185.08 14.6
    0 -2 -4 191.68 14.1
    0 -2 -4 187.88 14.5
    0 -2 -4 183.38 14.6
    0 -2 4 180.78 15.4
    0 -2 -4 178.38 14.7
    0 2 5 130.39 10.6
    0 2 -5 113.69 11.2
    0 2 -5 128.29 10.3
    0 2 -5 134.49 10.6
    0 -2 -5 127.89 10.6
    0 -2 -5 131.79 10.9
    0 -2 -5 127.29 10.5
    0 -2 -5 129.49 10
    0 2 6 290.67 21.2
    0 2 -6 265.17 21
    0 2 -6 264.47 20.6
    0 2 -6 271.27 21
    0 2 -6 274.07 22.1
    0 -2 -6 250.47 20.9
    0 -2 -6 248.28 21
    0 -2 -6 257.07 21.2
    0 2 7 123.69 9.7
    0 2 -7 104.19 10.6
    0 2 -7 109.49 9
    0 2 -7 118.29 9.7
    0 2 -7 101.79 9.5
    0 -2 -7 83.59 9.5
    0 -2 -7 99.19 9.8
    0 -2 -7 100.09 9.2
    0 -2 -7 108.79 8.7
    0 2 -8 3.1 2.3
    0 2 -8 0 2.3
    0 2 8 2.7 2
    0 2 -8 0.8 3.7
    0 -2 -8 1.2 2.3
    0 -2 -8 1 1.1
    0 2 -9 6 5
    0 2 -9 4.5 2.3
    0 2 -9 10.6 3.1
    0 -2 -9 9.4 1.9
    0 -2 -9 7.7 3
    0 -2 -9 1.1 2.9
    0 2 -10 40.4 5
    0 2 -10 50.39 7.4
    0 2 -10 28.9 5.7
    0 -2 -10 41.3 4.6
    0 -2 -10 34.8 6
    0 3 0 -0.3 0.3
    0 3 0 0.5 0.3
    0 3 0 -0.3 0.5
    0 -3 0 0.8 0.4
    0 -3 0 -0.2 0.5
    0 -3 0 0.6 0.3
    0 3 -1 0.1 0.7
    0 3 1 -0.3 0.3
    0 3 -1 0 0.2
    0 3 1 0.1 0.5
    0 3 -1 0.4 0.3
    0 -3 -1 0.2 0.4
    0 -3 1 -0.2 0.6
    0 -3 1 0.2 0.2
    0 -3 -1 0.1 0.4
    0 -3 1 0.2 0.2
    0 3 -2 159.38 13.6
    0 3 -2 177.28 12.5
    0 3 -2 177.48 12.5
    0 3 2 166.78 13
    0 3 2 148.29 13
    0 -3 2 176.48 12.5
    0 -3 -2 156.38 12.9
    0 -3 2 145.89 13.9
    0 -3 2 163.58 12.5
    0 -3 -2 164.18 12.8
    0 -3 -2 164.98 12.6
    0 3 -3 16.2 1.5
    0 3 -3 12.8 2.6
    0 3 3 13.3 2
    0 3 -3 13.7 1.5
    0 3 3 11.2 1.3
    0 -3 3 15.3 3
    0 -3 3 11.7 1.5
    0 -3 -3 15.6 2.1
    0 3 -4 127.09 9.6
    0 3 4 111.09 9.6
    0 3 4 117.29 9.5
    0 3 -4 114.99 8.9
    0 3 -4 107.29 8.9
    0 3 -4 104.39 10.2
    0 -3 4 104.29 10.2
    0 -3 -4 116.49 9.5
    0 -3 -4 119.79 9.7
    0 3 -5 95.39 7.7
    0 3 -5 100.09 7.7
    0 3 5 94.29 8.2
    0 3 -5 101.39 8.1
    0 3 -5 86.49 9.3
    0 -3 -5 94.19 8.3
    0 -3 -5 92.49 8.3
    0 -3 5 87.49 9.1
    0 -3 -5 91.89 7.8
    0 3 -6 427.96 31.8
    0 3 -6 400.66 31.7
    0 3 6 415.36 32.3
    0 3 -6 405.66 33.5
    0 3 -6 421.56 32.1
    0 -3 -6 413.86 32.5
    0 -3 -6 472.95 31.4
    0 -3 -6 387.06 31.8
    0 -3 -6 392.96 32.3
    0 3 7 642.24 46
    0 3 -7 608.74 45.8
    0 3 -7 593.44 45.2
    0 3 -7 601.34 45.2
    0 3 -7 544.45 46.9
    0 3 -7 572.34 45.5
    0 -3 -7 578.84 46
    0 -3 -7 567.34 45.3
    0 -3 -7 643.44 44.8
    0 3 -8 57.49 5.6
    0 3 -8 54.19 6.2
    0 3 -8 49.99 5.4
    0 3 8 63.69 6.3
    0 -3 -8 46.4 5.8
    0 -3 -8 55.59 6.9
    0 -3 -8 55.99 5.2
    0 3 -9 78.29 7
    0 3 -9 70.79 8
    0 -3 -9 76.09 6.2
    0 -3 -9 77.29 8.9
    0 -3 -9 57.99 6.7
    0 3 -10 154.78 14.5
    0 3 -10 154.98 13.5
    0 -3 -10 160.98 15
    0 4 0 1.6 0.8
    0 4 0 1.9 0.5
    0 4 0 2.2 0.6
    0 -4 0 2.6 0.6
    0 -4 0 1.7 0.8
    0 -4 0 1.6 0.5
    0 4 -1 228.78 16
    0 4 1 207.68 16.2
    0 4 -1 199.38 16.8
    0 4 1 198.28 16.2
    0 4 1 209.88 16.2
    0 4 -1 215.38 15.9
    0 -4 -1 205.48 16.1
    0 -4 1 186.38 17.4
    0 -4 1 223.78 15.9
    0 -4 1 229.08 15.9
    0 -4 -1 202.38 16.2
    0 -4 -1 203.68 16.4
    0 4 -2 587.44 46.7
    0 4 2 677.83 45.6
    0 4 2 590.24 45.8
    0 4 2 594.94 45.9
    0 4 -2 627.74 45.4
    0 4 -2 637.14 45.4
    0 -4 2 610.84 45.4
    0 -4 2 594.64 46.8
    0 -4 -2 552.14 45.6
    0 -4 -2 584.74 45.7
    0 -4 2 632.94 45.4
    0 -4 -2 597.14 45.9
    0 4 3 620.34 46.9
    0 4 3 608.94 46.8
    0 4 3 701.23 46.2
    0 4 -3 632.44 46.3
    0 4 -3 642.24 46.3
    0 4 -3 605.44 47.8
    0 -4 3 612.44 47.9
    0 -4 -3 610.04 46.9
    0 -4 -3 575.24 46.3
    0 -4 -3 591.74 46.7
    0 -4 3 600.24 46.3
    0 4 4 17.4 2.9
    0 4 4 16.6 2.5
    0 4 -4 18.8 1.9
    0 4 -4 21.7 1.9
    0 4 -4 23.6 3.9
    0 -4 -4 14.8 2.5
    0 -4 -4 16.7 1.7
    0 -4 -4 17.2 2.6
    0 -4 4 15.9 2
    0 -4 4 14.5 3.3
    0 4 -5 166.88 13.2
    0 4 5 159.08 13.8
    0 4 -5 193.28 13.8
    0 4 -5 168.68 13.3
    0 4 -5 167.78 15.2
    0 -4 -5 187.48 13
    0 -4 5 165.18 15.2
    0 -4 -5 156.78 14
    0 -4 -5 167.38 13.2
    0 -4 -5 158.38 13.9
    0 4 -6 301.67 22.5
    0 4 -6 269.67 24
    0 4 -6 292.37 22
    0 4 -6 283.97 22.1
    0 4 6 282.57 22.8
    0 -4 -6 330.57 21.7
    0 -4 -6 254.97 22.6
    0 -4 -6 283.47 23
    0 -4 -6 265.97 21.9
    0 4 -7 2.3 1.9
    0 4 -7 5.2 1.3
    0 4 -7 1.9 1.5
    0 4 7 4.5 2.1
    0 4 -7 1.5 2.1
    0 4 -7 4.5 3.8
    0 -4 -7 2.6 0.7
    0 -4 -7 5.8 2.2
    0 -4 -7 1.4 1.2
    0 4 -8 97.89 9.1
    0 4 8 99.19 9.3
    0 4 -8 91.89 8.2
    0 4 -8 91.09 8.3
    0 -4 -8 105.89 7.5
    0 -4 -8 93.49 9.6
    0 -4 -8 82.29 7.7
    0 4 -9 7 3
    0 4 9 11 3
    0 4 -9 6.8 2.2
    0 -4 -9 5.4 3.1
    0 -4 -9 5.3 1.4
    0 -4 -9 5.5 1
    0 4 -10 1.2 3.2
    0 4 -10 6.7 3.9
    0 4 -10 3.9 2.3
    0 -4 -10 -0.3 3.6
    0 5 0 -0.6 0.6
    0 5 0 0.7 1.3
    0 -5 0 -0.8 0.5
    0 -5 0 0.5 0.6
    0 -5 0 0.1 1.1
    0 5 1 35.8 3.3
    0 5 1 32.4 3.5
    0 5 -1 29.7 3.8
    0 5 1 32.6 3.3
    0 5 -1 32.5 2.9
    0 5 -1 31.9 3.1
    0 -5 -1 34.1 3.1
    0 -5 -1 35.2 3.3
    0 -5 1 34 2.8
    0 -5 -1 33.3 3.6
    0 -5 1 26.3 3.9
    0 -5 1 35.4 2.9
    0 5 2 430.36 31.2
    0 5 2 395.76 31.3
    0 5 -2 398.56 32.4
    0 5 -2 424.86 30.9
    0 5 2 398.26 31.4
    0 5 -2 444.26 31
    0 -5 2 375.96 32.3
    0 -5 -2 377.66 31.3
    0 -5 2 444.16 30.9
    0 -5 -2 410.86 31.4
    0 -5 -2 391.76 31.3
    0 -5 2 433.96 30.9
    0 5 -3 834.12 62.79
    0 5 3 785.72 61.49
    0 5 -3 875.61 60.89
    0 5 3 813.22 61.59
    0 5 -3 864.41 60.99
    0 -5 3 767.32 62.69
    0 -5 -3 809.42 61.59
    0 -5 -3 786.62 61.39
    0 -5 3 822.02 60.99
    0 -5 3 847.02 60.99
    0 -5 -3 761.22 61.09
    0 5 4 17.6 3.1
    0 5 4 22.3 2
    0 5 4 25.4 3
    0 5 -4 26.1 2.4
    0 5 -4 20.6 4.1
    0 5 -4 23.2 2.2
    0 -5 4 20 4.2
    0 -5 -4 20.7 2.2
    0 -5 -4 20.5 3.3
    0 -5 -4 16 2.9
    0 -5 4 24.9 2.4
    0 5 -5 190.98 13.5
    0 5 5 170.98 14.5
    0 5 -5 162.38 15.5
    0 5 5 178.38 14.3
    0 5 -5 182.58 13.6
    0 -5 -5 179.98 14.5
    0 -5 5 163.98 15.5
    0 -5 -5 163.48 14.2
    0 -5 -5 165.38 13.2
    0 5 -6 161.58 11.9
    0 5 -6 176.68 12.6
    0 5 6 142.69 12.7
    0 5 -6 152.68 11.9
    0 5 -6 133.79 14.2
    0 -5 -6 127.49 12.6
    0 -5 -6 141.89 12.8
    0 5 -7 23.6 3.2
    0 5 7 25.9 4.3
    0 5 -7 33 3.4
    0 5 -7 35 4.4
    0 5 -7 20.7 5
    0 -5 -7 24.9 4.3
    0 5 -8 19.4 3.5
    0 5 -8 18.7 3.1
    0 5 8 24.5 4
    0 5 -8 27.7 3.6
    0 -5 -8 16.3 3.7
    0 5 9 64.09 7.5
    0 5 -9 59.39 7.5
    0 5 -9 61.69 6.2
    0 -5 -9 75.89 8.4
    0 5 -10 7 2.7
    0 5 -10 12.8 4.3
    0 5 10 8.8 3.7
    0 -5 -10 7.4 4.1
    0 6 0 582.24 47.1
    0 6 0 605.84 46.4
    0 6 0 635.04 46.5
    0 -6 0 576.94 47.3
    0 -6 0 643.54 46.3
    0 -6 0 653.23 46.3
    0 6 -1 351.16 25.6
    0 6 1 327.97 26.2
    0 6 1 330.07 25.9
    0 6 -1 324.27 26.8
    0 6 -1 361.26 25.7
    0 -6 -1 315.97 26
    0 -6 -1 347.87 25.9
    0 -6 1 315.57 26.9
    0 -6 1 375.76 25.6
    0 -6 -1 321.87 26.4
    0 6 -2 360.56 26.1
    0 6 -2 373.86 26.2
    0 6 2 336.17 26.5
    0 6 -2 331.67 27.7
    0 6 2 336.17 26.6
    0 6 2 345.87 26.4
    0 -6 2 332.27 26.3
    0 -6 -2 336.07 26.7
    0 -6 -2 329.97 26.4
    0 -6 2 328.37 27.8
    0 -6 -2 352.76 26.6
    0 -6 2 367.26 26.1
    0 6 -3 93.49 7
    0 6 -3 80.09 8.9
    0 6 -3 90.29 7.1
    0 6 3 90.29 7.7
    0 6 3 82.29 7.7
    0 -6 3 79.29 8.9
    0 -6 -3 83.69 7.4
    0 -6 -3 91.19 7.8
    0 -6 -3 83.79 7.6
    0 -6 3 89.19 7.1
    0 -6 3 93.29 7.1
    0 6 4 55.39 6.4
    0 6 4 56.39 5.9
    0 6 -4 68.59 5.2
    0 6 -4 60.69 5.3
    0 6 -4 64.19 7.4
    0 6 4 71.89 5.1
    0 -6 -4 62.69 6.1
    0 -6 4 63.09 5.4
    0 -6 -4 59.49 5.3
    0 -6 4 56.19 7.1
    0 -6 -4 63.29 6.1
    0 6 5 16 2.9
    0 6 -5 16.8 4.1
    0 6 5 13.4 2.7
    0 6 -5 15.4 1.9
    0 6 -5 17.1 2
    0 -6 -5 19.9 3
    0 -6 -5 15.4 1.7
    0 -6 5 12.7 3.6
    0 -6 -5 12.7 2.7
    0 -6 5 12.6 2.2
    0 6 -6 17.3 5
    0 6 -6 22.1 2.5
    0 6 -6 21.2 2.5
    0 6 -6 25.2 3.5
    0 6 6 18.7 3.3
    0 -6 -6 19.9 3.5
    0 -6 6 14.3 4.1
    0 6 7 28.4 4.3
    0 6 -7 19.4 3.1
    0 6 -7 25.6 3.7
    0 6 -7 27.5 3.1
    0 -6 -7 22 4.2
    0 6 -8 -0.4 1.6
    0 6 -8 2.9 1.9
    0 6 -8 -2.8 2.4
    0 -6 -8 14.7 4.1
    0 6 9 815.42 63.09
    0 6 -9 853.01 61.99
    0 6 -9 831.82 62.59
    0 -6 -9 761.42 63.19
    0 6 -10 26.5 5.1
    0 6 10 27.5 4.9
    0 6 -10 17.6 3.5
    0 -6 -10 27.5 5.5
    0 7 0 2.3 1
    0 -7 0 1.1 0.8
    0 -7 0 0.7 0.7
    0 -7 0 -1.7 1.3
    0 7 -1 54.39 6.1
    0 7 1 47.1 4.7
    0 7 1 48 5.5
    0 7 -1 47.5 4.4
    0 7 -1 51.19 4.3
    0 7 1 48.2 4.7
    0 -7 -1 48.4 4.5
    0 -7 1 45.7 5.9
    0 -7 -1 45.3 5.3
    0 -7 1 49.4 4.3
    0 -7 1 50.89 4.2
    0 -7 -1 53.99 4.7
    0 7 -2 9.6 1.5
    0 7 2 5.2 1.6
    0 7 2 6.8 1.7
    0 7 -2 3.9 2
    0 7 -2 6 1
    0 7 2 6 1.5
    0 -7 -2 5 1.6
    0 -7 2 5.7 2.2
    0 -7 2 8.1 1.2
    0 -7 -2 8.4 1.6
    0 -7 -2 6.6 1.6
    0 -7 2 7 1.1
    0 7 3 183.88 15.5
    0 7 3 178.48 15.3
    0 7 3 221.08 15
    0 7 -3 196.78 14.8
    0 7 -3 196.78 14.6
    0 7 -3 174.58 16.6
    0 -7 3 167.18 16.6
    0 -7 3 204.48 14.7
    0 -7 -3 189.28 15.3
    0 -7 -3 174.88 15.2
    0 -7 -3 191.68 15.5
    0 -7 3 188.88 14.7
    0 7 4 356.26 28.1
    0 7 -4 348.37 29.8
    0 7 -4 371.06 27.3
    0 7 -4 386.76 27.4
    0 7 4 363.56 28.4
    0 -7 -4 356.96 28.2
    0 -7 4 366.86 27.3
    0 -7 -4 344.37 27.6
    0 -7 -4 339.27 28
    0 -7 4 359.56 29.9
    0 7 -5 295.37 20.1
    0 7 -5 263.77 22.8
    0 7 -5 291.87 19.8
    0 7 5 253.47 21.1
    0 7 5 217.08 19.4
    0 7 5 261.27 20.9
    0 -7 -5 256.67 19.7
    0 -7 5 266.47 22.9
    0 -7 5 244.58 19.9
    0 -7 -5 261.97 21
    0 -7 -5 236.08 20.7
    0 7 -6 19.6 2.7
    0 7 6 21.2 3.6
    0 7 -6 25.9 2.8
    0 -7 -6 23.1 4
    0 -7 6 21.3 5.3
    0 7 -7 3.8 1.6
    0 7 7 4.9 2.6
    0 7 -7 6.5 2.8
    0 7 -7 8.3 1.7
    0 -7 -7 4.8 3.1
    0 7 8 42.9 5.6
    0 7 -8 34 5.3
    0 7 -8 30.6 4.3
    0 7 -8 38.1 4.2
    0 -7 -8 38.5 5.8
    0 7 -9 29.9 4.9
    0 7 -9 43.6 6.5
    0 7 9 44.2 6.5
    0 -7 -9 30.4 5.6
    0 7 10 5.2 4
    0 8 0 359.76 30.3
    0 8 0 378.56 29.4
    0 8 0 379.16 29.4
    0 -8 0 366.66 30.7
    0 -8 0 399.96 29.2
    0 -8 0 413.96 29.3
    0 8 -1 94.99 9.4
    0 8 1 101.49 8.5
    0 8 1 93.89 8.3
    0 8 -1 97.89 8.2
    0 8 1 89.89 8.8
    0 8 -1 96.59 8
    0 -8 1 106.49 7.9
    0 -8 -1 81.09 9
    0 -8 -1 103.09 8.3
    0 -8 1 107.39 7.9
    0 -8 1 88.39 9.5
    0 -8 -1 104.19 8.2
    0 8 -2 372.56 27
    0 8 2 342.07 27.5
    0 8 2 340.67 27.4
    0 8 -2 342.77 28.8
    0 -8 -2 322.57 27.8
    0 -8 2 379.06 26.8
    0 -8 -2 349.37 27.2
    0 -8 2 318.77 28.7
    0 -8 2 383.16 26.7
    0 -8 -2 366.36 27.4
    0 8 -3 186.98 17.3
    0 8 3 187.58 15.8
    0 8 -3 201.28 15.3
    0 8 3 176.68 16
    0 8 3 224.18 15.5
    0 -8 -3 201.08 15.9
    0 -8 3 202.68 15.2
    0 -8 3 204.88 15.1
    0 -8 -3 180.08 15.6
    0 -8 -3 184.58 15.9
    0 -8 3 178.88 17.4
    0 8 4 285.37 23
    0 8 4 278.47 22.8
    0 8 -4 279.47 24.4
    0 8 -4 302.17 22.1
    0 8 -4 308.57 21.9
    0 -8 -4 299.17 23
    0 -8 -4 275.07 22.4
    0 -8 4 298.77 22
    0 -8 4 283.17 22
    0 -8 4 271.27 24.5
    0 -8 -4 263.77 22.5
    0 8 -5 66.59 5.6
    0 8 -5 69.49 5.8
    0 8 5 67.79 5.3
    0 8 5 62.69 6.7
    0 -8 -5 62.19 5.6
    0 -8 5 61.59 8.7
    0 -8 -5 68.69 7.1
    0 -8 5 63.29 5.8
    0 8 6 1.1 2.1
    0 8 -6 2.1 1.2
    0 8 -6 1.5 1.4
    0 -8 6 2 3.4
    0 -8 -6 1.8 2.2
    0 8 -7 30.7 3.8
    0 8 -7 43 5.7
    0 8 7 31.8 5.3
    0 8 -7 33.7 3.9
    0 -8 -7 33.9 5.9
    0 8 -8 168.28 14
    0 8 8 179.48 15.5
    0 -8 -8 167.18 15.4
    0 8 -9 -1.3 3.6
    0 8 -9 2.3 2.9
    0 8 9 3.2 3.3
    0 -8 -9 4 3.9
    0 9 0 2.1 1.2
    0 9 0 1.1 2.2
    0 9 0 0.5 1.5
    0 -9 0 -0.5 1
    0 -9 0 -0.8 0.9
    0 -9 0 1.1 1.9
    0 9 -1 798.62 60.29
    0 9 1 770.92 60.59
    0 9 -1 760.82 61.79
    0 9 1 795.72 60.59
    0 9 1 765.82 61.09
    0 9 -1 827.32 60.39
    0 -9 1 838.52 60.09
    0 -9 -1 841.92 60.39
    0 -9 -1 828.02 60.29
    0 -9 1 748.13 62.09
    0 -9 1 853.81 60.09
    0 -9 -1 762.52 61.59
    0 9 -2 235.18 21.3
    0 9 -2 245.08 19.4
    0 9 2 254.87 20.1
    0 9 2 236.48 19.9
    0 9 -2 259.07 19.5
    0 9 2 235.78 19.9
    0 -9 2 239.88 21.6
    0 -9 -2 269.07 19.9
    0 -9 -2 245.28 19.6
    0 -9 2 269.67 19.2
    0 -9 -2 231.18 20.5
    0 -9 2 267.07 19.3
    0 9 3 82.79 8
    0 9 -3 73.99 9.3
    0 9 3 75.19 7.6
    0 9 3 79.99 8.5
    0 9 -3 76.99 6.9
    0 9 -3 91.59 7.1
    0 -9 3 86.49 6.9
    0 -9 -3 79.09 7.3
    0 -9 -3 78.29 7.9
    0 -9 3 85.09 9.4
    0 -9 3 84.79 6.8
    0 -9 -3 81.29 7.6
    0 9 4 14.1 3.2
    0 9 4 13.9 2.8
    0 9 -4 10.4 1.7
    0 9 -4 14.6 2.3
    0 9 4 16.1 2.3
    0 -9 -4 15.3 3.1
    0 -9 -4 6.7 2.5
    0 -9 4 11.5 2
    0 -9 -4 12.7 2.5
    0 -9 4 11.8 1.9
    0 -9 4 15.9 4.3
    0 9 -5 20.8 2.9
    0 9 5 25.7 2.4
    0 9 5 25.2 4
    0 9 -5 18.7 2.6
    0 -9 -5 20.1 2.8
    0 -9 -5 18 3.5
    0 -9 5 21.1 2.9
    0 -9 5 17.7 4.7
    0 9 -6 125.79 10.5
    0 9 -6 133.09 10.3
    0 9 6 123.29 11.8
    0 -9 -6 120.39 11.8
    0 -9 6 130.39 13.9
    0 9 7 15.2 3.8
    0 9 -7 19.6 3.1
    0 9 -7 16.9 2.5
    0 -9 -7 16 3.8
    0 9 8 3.4 3
    0 9 -8 -2.9 1.9
    0 -9 -8 3.1 3.4
    0 9 -9 51.09 7
    0 9 -9 33.3 5.3
    0 9 9 39 5.9
    0 -9 -9 49 7.3
    0 10 0 -1.2 1.7
    0 10 0 2.1 2.5
    0 10 0 -1.9 1.4
    0 -10 0 1.4 1.1
    0 -10 0 2.1 2.2
    0 -10 0 -0.7 1.3
    0 10 -1 1.9 1.5
    0 10 1 2.9 2.4
    0 10 1 1.7 1.7
    0 10 -1 0.7 1.4
    0 10 -1 -2.2 2.8
    0 10 1 1.7 2
    0 -10 -1 0.9 1.6
    0 -10 -1 1.4 1.3
    0 -10 1 0.8 2.4
    0 -10 1 2.1 1.1
    0 -10 -1 0.4 2
    0 -10 1 2.1 1.3
    0 10 2 44.3 5.2
    0 10 -2 45.9 7.2
    0 10 2 31 4.4
    0 10 2 38.1 5
    0 10 -2 36.7 4.3
    0 10 -2 41 4.3
    0 -10 2 48 3.9
    0 -10 -2 39.5 4.5
    0 -10 2 42.7 4
    0 -10 -2 38.3 5.5
    0 -10 -2 37.7 4.6
    0 -10 2 30.2 6.3
    0 10 -3 266.97 20.1
    0 10 3 258.67 20.8
    0 10 3 282.87 20.5
    0 10 3 222.18 20.6
    0 10 -3 254.37 19.9
    0 -10 3 271.87 19.8
    0 -10 3 233.18 22.6
    0 -10 -3 246.68 21.1
    0 -10 -3 275.17 20.8
    0 -10 -3 237.78 20.3
    0 -10 3 260.27 19.9
    0 10 -4 1.1 1.5
    0 10 4 2 2.1
    0 10 -4 2.1 1.5
    0 -10 -4 -0.6 1.8
    0 -10 4 -0.1 1.5
    0 -10 4 2 1.2
    0 -10 -4 4 2.1
    0 -10 4 3.5 3.3
    0 10 5 28.9 4.7
    0 10 -5 32.5 3.5
    0 10 -5 26.9 3.6
    0 10 5 34 3.2
    0 -10 -5 24.1 5
    0 -10 -5 31.8 4.9
    0 -10 5 21.7 5.8
    0 -10 5 24.3 3.4
    0 10 -6 10.2 2.2
    0 10 -6 12.1 1.9
    0 -10 6 8.9 2.1
    0 10 7 10.8 3.4
    0 10 -7 10.2 2.4
    0 -10 -7 16.9 3.7
    0 10 8 -7 3.5
    0 10 -8 -0.8 2.3
    0 -10 -8 -3.1 3.8
    0 11 0 -1.1 3.1
    0 11 0 -1.4 1.7
    0 11 0 0.7 2.1
    0 -11 0 -0.3 2.6
    0 -11 0 -1.3 1.6
    0 -11 0 -0.2 1.2
    0 11 -1 70.19 6.8
    0 11 -1 69.19 6.9
    0 11 1 73.89 7.1
    0 11 1 68.89 7.1
    0 11 1 69.39 8.4
    0 11 -1 62.49 8.6
    0 -11 -1 80.69 6.9
    0 -11 1 75.69 6.5
    0 -11 -1 75.39 6.8
    0 -11 1 66.79 8.6
    0 -11 1 81.49 6.5
    0 -11 -1 68.69 8.3
    0 11 -2 52.49 5.4
    0 11 2 44.9 5.8
    0 11 2 53.69 6.5
    0 11 2 53.59 6
    0 11 -2 49.9 5.3
    0 -11 2 53.89 4.8
    0 -11 -2 49.9 5.5
    0 -11 -2 48.4 6.8
    0 -11 -2 61.89 5.8
    0 -11 2 56.19 5.2
    0 -11 2 53.59 7.5
    0 11 -3 240.58 19.2
    0 11 -3 243.18 19.4
    0 11 3 251.47 20.1
    0 11 3 268.97 19.9
    0 -11 3 228.18 22.3
    0 -11 -3 258.17 20
    0 -11 -3 228.78 20.5
    0 -11 3 245.38 18.9
    0 -11 3 234.18 19.1
    0 11 4 30.7 4.9
    0 11 -4 29.6 4.1
    0 11 -4 40 4.1
    0 -11 4 37.4 4.2
    0 -11 4 25.4 5.9
    0 -11 4 30.8 3.6
    0 -11 -4 40 5.2
    0 -11 -4 29 5.2
    0 11 5 21 2.9
    0 11 -5 21.4 3.5
    0 11 5 18.8 3.8
    0 11 -5 15.9 2.8
    0 -11 -5 16.4 4.2
    0 -11 -5 19.1 3.4
    0 -11 5 17.8 2.6
    0 11 6 5.4 3.3
    0 11 -6 3.3 2.2
    0 -11 6 11.6 5.1
    0 -11 6 6 2
    0 -11 -6 10.4 3.1
    0 11 7 213.18 19.2
    0 11 -7 220.28 17.9
    0 -11 -7 229.28 19.3
    0 11 8 21.5 4.7
    0 11 -8 28.3 4.5
    0 -11 -8 20.8 5.2
    0 12 0 399.36 30.4
    0 12 0 360.46 31.7
    0 12 0 362.26 30.2
    0 -12 0 391.06 29.8
    0 -12 0 440.96 30
    0 -12 0 364.56 32.2
    0 12 1 3.8 2.4
    0 12 -1 5.1 2.1
    0 12 -1 10.2 2.8
    0 12 1 4.2 3
    0 12 1 4.7 3.6
    0 -12 1 5.4 3.2
    0 -12 1 9 2
    0 -12 -1 7.5 2
    0 -12 -1 5.2 3
    0 -12 1 8.6 1.7
    0 -12 -1 8.2 2.6
    0 12 2 -0.1 2.2
    0 12 -2 -3.4 2.2
    0 12 -2 1.8 1.9
    0 12 2 -0.3 2.8
    0 -12 2 -3.9 3.4
    0 -12 2 -0.6 1.2
    0 -12 2 0.5 1.8
    0 -12 -2 -0.3 2.8
    0 -12 -2 0.7 1.9
    0 12 3 36.4 5.6
    0 12 3 44.6 5.8
    0 12 -3 44.4 4.9
    0 12 -3 32.5 5
    0 -12 3 39.7 7.6
    0 -12 3 30.8 4.6
    0 -12 -3 48.9 5.5
    0 -12 3 44.6 4.1
    0 -12 -3 33.9 6.2
    0 12 -4 129.09 11.6
    0 12 4 141.39 12.6
    0 12 4 163.88 12
    0 12 -4 142.59 11.8
    0 -12 -4 128.19 12.8
    0 -12 4 114.79 20
    0 -12 4 124.89 11.5
    0 -12 4 137.99 11.3
    0 -12 -4 152.98 12.8
    0 12 5 145.69 13.1
    0 12 -5 148.59 11.8
    0 -12 5 126.69 15.1
    0 -12 -5 138.19 12.6
    0 -12 5 126.69 11.2
    0 12 6 44.2 6.6
    0 12 -6 37.1 4.9
    0 -12 -6 31.1 5
    0 -12 6 30.7 4.3
    0 -12 6 18.9 6.7
    0 12 -7 2.3 2.8
    0 12 7 0 3.8
    0 -12 -7 -0.4 3.5
    0 13 0 1 2.3
    0 13 0 -0.5 3.5
    0 -13 0 -3.2 3.2
    0 -13 0 3 1.6
    0 13 -1 24.8 3.9
    0 13 -1 20.4 3.7
    0 13 1 23 3.9
    0 -13 1 29.3 3.5
    0 -13 -1 28.2 4
    0 -13 1 17.4 4.9
    0 -13 -1 23.2 5.3
    0 13 -2 -1.8 2.9
    0 13 -2 -0.4 2.3
    0 13 2 4 3.6
    0 13 2 -1.7 2.5
    0 -13 -2 -0.2 2.1
    0 -13 2 3.4 4.2
    0 -13 -2 -0.8 3.3
    0 -13 2 -1 1.4
    0 13 3 90.09 9.6
    0 13 3 99.59 9.8
    0 13 -3 97.89 9
    0 13 -3 87.99 8.8
    0 -13 -3 88.69 10.4
    0 -13 3 73.19 12.3
    0 -13 -3 104.49 9.4
    0 -13 3 106.99 8.2
    0 13 -4 366.76 27.8
    0 13 4 332.47 28.6
    0 -13 -4 373.46 28.4
    0 -13 4 341.37 31.7
    0 -13 -4 341.37 28.9
    0 -13 4 355.66 27.1
    0 13 -5 66.69 7.2
    0 13 5 67.79 8.4
    0 -13 5 68.39 10.9
    0 -13 5 62.19 6.4
    0 -13 -5 71.59 8.1
    0 13 -6 13.6 3.5
    0 13 6 14.3 4.4
    0 -13 -6 9.2 3.8
    0 -13 6 9.9 4
    0 14 0 58.59 7.1
    0 -14 0 59.69 6
    0 -14 0 50.59 9.2
    0 14 1 78.39 8.9
    0 14 -1 87.19 9
    0 14 -1 88.49 9.3
    0 -14 -1 89.99 11
    0 -14 -1 102.39 8.7
    0 -14 1 76.09 11.3
    0 -14 1 91.79 8.1
    0 14 -2 6.8 3.2
    0 14 2 10.1 3.7
    0 -14 -2 9.3 2.8
    0 -14 2 6.4 5
    0 -14 2 8.7 2.1
    0 -14 -2 7.9 4.1
    0 14 -3 1.6 2.9
    0 14 3 -4.2 3.3
    0 -14 -3 3.1 2.9
    0 -14 -3 -2.3 4
    0 -14 3 2.5 1.8
    0 -14 3 -1.6 4.8
    0 14 -4 46.6 6.4
    0 14 4 38.2 6.1
    0 -14 4 40.4 4.8
    0 -14 4 31.4 7.7
    0 -14 -4 40.3 7.8
    0 -14 -4 51.59 6.6
    0 14 -5 4.3 3.5
    0 14 5 3.6 3.9
    0 -14 5 3.6 6.3
    0 -14 -5 8.4 3.8
    0 -14 5 0.6 3.1
    0 15 0 1 3.4
    0 -15 0 -0.9 2.3
    0 15 -1 3.4 3.3
    0 -15 -1 4.1 2.7
    0 -15 1 11 5.5
    0 -15 -1 3.8 5
    0 -15 1 3.6 2.2
    0 15 -2 43.1 6.5
    0 15 2 58.89 7.4
    0 -15 -2 58.69 10.4
    0 -15 2 62.99 5.9
    0 -15 -2 61.39 6.9
    0 -15 2 43.1 9
    0 15 3 71.59 8.6
    0 15 -3 64.09 8.3
    0 -15 3 53.49 10.6
    0 -15 -3 78.29 8
    0 -15 -3 60.79 10.4
    0 -15 3 61.89 6.5
    0 15 -4 9.1 4.1
    0 15 4 12.2 4.7
    0 -15 4 13.8 6.9
    0 -15 -4 15.8 4.1
    0 -15 4 12.3 3.8
    0 16 0 3.2 4.1
    0 -16 0 -6.3 5.7
    0 -16 0 6.8 3.2
    0 16 1 53.59 8.1
    0 16 -1 52.39 8.3
    0 -16 -1 45.5 9
    0 -16 1 60.99 6.5
    0 -16 -1 61.39 7
    0 -16 1 43.2 9.2
    0 16 2 120.39 12.5
    1 0 -11 -4.4 4.4
    1 0 -11 2.8 2.8
    1 0 -10 30.9 4.9
    1 0 -10 30.6 5.5
    1 0 -9 0 4.4
    1 0 -9 -2 1.7
    1 0 -9 -0.3 2.8
    1 0 -8 59.79 7.8
    1 0 -8 75.79 7.2
    1 0 -8 54.29 5.9
    1 0 -7 1.8 1.8
    1 0 -7 0.2 1.1
    1 0 -7 -1.1 1.8
    1 0 -7 0.2 2.4
    1 0 -7 0.2 2.1
    1 0 -6 53.19 5
    -1 0 6 59.69 5
    1 0 -6 41.7 4.6
    1 0 -6 48.7 5.7
    1 0 -6 44.6 5
    1 0 -6 46.6 4.9
    1 0 -5 0.1 1.2
    1 0 -5 -1.9 1
    -1 0 5 -0.7 0.9
    1 0 -5 0.2 1
    1 0 -5 -2.1 1.4
    1 0 -5 0.1 0.7
    1 0 -4 783.12 63.79
    1 0 -4 851.61 64.09
    -1 0 4 901.11 63.49
    1 0 -3 -0.1 0.6
    1 0 -3 -0.3 0.4
    -1 0 3 -0.2 0.5
    1 0 -3 0.4 0.6
    -1 0 2 585.24 43
    1 0 -2 596.04 43
    1 0 -2 541.35 42.9
    -1 0 1 0 0.2
    -1 0 1 0 0.2
    1 0 -1 0.2 0.2
    1 0 -1 -0.1 0.1
    -1 0 1 0 0.2
    1 0 -1 0.4 0.2
    1 0 1 0 0.2
    1 0 1 -0.1 0.2
    -1 0 -1 0.2 0.2
    -1 0 -2 297.77 20.2
    -1 0 -2 270.47 20.2
    -1 0 -2 254.17 20.2
    1 0 2 270.87 20.2
    1 0 2 238.08 20.2
    -1 0 -3 0 0.6
    -1 0 -3 -1.1 0.6
    1 0 3 0.3 0.6
    -1 0 -3 -0.1 0.6
    -1 0 -4 92.29 7.8
    -1 0 -4 93.39 7.7
    -1 0 -4 84.29 7.5
    -1 0 -5 1.6 1.4
    -1 0 -5 1.2 1.1
    -1 0 -5 -0.2 1.3
    -1 0 -6 67.79 7.8
    -1 0 -6 71.89 6.6
    -1 0 -6 64.99 6.5
    -1 0 -7 -2.1 1.8
    -1 0 -7 0.5 2.2
    -1 0 -7 -0.8 1.7
    -1 0 -7 0.7 2.4
    -1 0 -8 10.9 3.1
    -1 0 -8 4.8 2.4
    -1 0 -8 4.6 1.7
    -1 0 -8 7.9 2.7
    -1 0 -9 3.4 1.8
    -1 0 -9 -2.1 3.7
    -1 0 -9 2.9 2.8
    -1 0 -10 38.2 5.3
    1 1 -11 9.1 4.8
    1 1 -11 10.7 3.6
    1 -1 -11 13.6 4.8
    1 1 -10 14.5 3.1
    1 -1 -10 12.6 2.7
    1 -1 -10 15.1 4.5
    1 1 -9 1.3 2
    1 1 -9 2.2 3.1
    1 1 -9 5.8 4.7
    1 -1 -9 7.2 4
    1 -1 -9 5.3 3.2
    1 -1 -9 5.7 1.8
    1 1 -8 3.8 2.4
    1 1 -8 10.2 3.6
    1 1 -8 5.8 1.9
    1 1 -8 12 2.9
    1 -1 -8 9.6 3.2
    1 -1 -8 9.8 2.9
    1 -1 -8 8.3 1.8
    1 1 -7 -1.1 1.7
    1 1 -7 -0.1 2.1
    1 1 -7 -1.4 2.7
    1 1 -7 -0.7 1.7
    1 1 -7 -1.7 1.2
    1 -1 -7 1 2.2
    1 -1 -7 1.5 2
    1 -1 -7 0.7 1
    1 -1 -7 2 1.8
    1 -1 -7 -1.3 2.2
    1 1 -6 81.29 7.3
    1 1 -6 72.79 7.9
    -1 1 6 80.99 7
    1 1 -6 78.59 7
    1 1 -6 76.99 6.9
    1 -1 -6 73.89 8
    1 -1 -6 71.29 6.6
    1 -1 -6 72.29 7.1
    1 -1 -6 83.19 7.3
    1 -1 -6 81.29 7.4
    1 1 -5 79.79 8
    -1 1 5 90.49 7.3
    1 1 -5 82.59 7
    1 1 -5 87.09 7.1
    1 -1 -5 84.19 7.7
    1 -1 -5 85.79 7.5
    1 -1 -5 85.39 7.3
    1 -1 -5 73.59 6.9
    -1 1 4 450.55 32.9
    1 1 -4 447.06 32.8
    1 1 -4 421.06 32.7
    1 1 -4 434.16 33.6
    1 -1 -4 395.66 32.6
    1 -1 -4 444.16 33.1
    1 -1 -4 428.96 32.8
    -1 1 3 126.19 10.3
    1 1 -3 130.59 11
    1 1 -3 130.19 10.2
    1 1 -3 127.49 10.2
    -1 -1 3 147.69 10.3
    1 -1 -3 122.49 10.1
    1 -1 -3 136.99 10.5
    1 -1 -3 125.89 10.4
    -1 1 2 1450.85 112.89
    1 1 -2 1579.94 113.49
    1 1 -2 1488.45 112.79
    1 1 -2 1565.64 112.79
    1 -1 -2 1480.95 112.99
    -1 -1 2 1656.23 112.89
    -1 -1 2 1398.46 112.89
    1 1 -1 53.59 4.3
    1 1 -1 54.19 4.4
    -1 1 1 63.29 4.5
    -1 1 1 49.8 4.5
    1 -1 -1 47.8 4.4
    1 -1 -1 62.29 4.5
    -1 -1 1 65.09 4.4
    1 1 0 196.98 15
    -1 1 0 211.58 15.3
    -1 -1 0 179.18 14.9
    1 -1 0 208.18 15
    1 1 1 421.56 31.4
    -1 1 -1 421.36 31.3
    -1 1 -1 394.46 31.6
    -1 1 -1 420.66 31.2
    1 1 1 455.85 31.4
    -1 -1 -1 420.96 31.4
    1 -1 1 427.16 31.3
    -1 -1 -1 426.46 31.3
    1 -1 1 380.36 31.6
    -1 1 -2 2880.81 219.48
    -1 1 -2 2981.1 218.98
    1 1 2 2988.2 219.18
    1 -1 2 2769.52 219.48
    -1 -1 -2 3064.39 219.18
    -1 -1 -2 3009.7 219.18
    -1 1 -3 1.2 0.7
    1 1 3 0 0.7
    1 1 3 1.3 1.1
    -1 1 -3 0.1 0.9
    -1 1 -3 0.2 0.6
    -1 -1 -3 1.2 0.5
    -1 -1 -3 1.5 0.9
    1 -1 3 1.2 0.9
    -1 -1 -3 1.3 0.7
    -1 1 -4 217.78 16.8
    -1 1 -4 208.68 17.4
    -1 1 -4 238.38 16.9
    1 1 4 233.38 17
    -1 -1 -4 210.48 16.8
    -1 -1 -4 205.08 16.9
    1 -1 4 203.88 17.3
    -1 -1 -4 206.68 16.9
    -1 1 -5 753.52 57.09
    1 1 5 868.91 57.29
    -1 1 -5 702.63 56.79
    -1 1 -5 779.82 57.09
    -1 1 -5 721.03 57.69
    -1 -1 -5 721.13 57.09
    -1 -1 -5 775.12 57.19
    -1 -1 -5 722.63 57.19
    -1 1 -6 -0.3 1.6
    -1 1 -6 1.6 1.3
    -1 1 -6 -2.8 1.9
    -1 1 -6 -2.7 1.2
    -1 -1 -6 -0.2 1.8
    -1 -1 -6 -0.9 1.5
    -1 -1 -6 0 1.3
    -1 -1 -6 -0.8 0.7
    -1 1 -7 -0.8 1.7
    -1 1 -7 1.3 2.3
    -1 1 -7 1.3 2.5
    -1 1 -7 2 1.7
    -1 -1 -7 0.5 1.8
    -1 -1 -7 1.3 1
    -1 -1 -7 -0.7 2.4
    -1 -1 -7 3 2
    -1 1 -8 11 2.8
    -1 1 -8 16.5 3.7
    -1 1 -8 15.8 2.9
    -1 -1 -8 15.2 3.3
    -1 -1 -8 12.7 2.5
    -1 1 -9 9.2 2.3
    -1 1 -9 11.5 4.4
    -1 1 -9 7.8 3
    -1 -1 -9 10 3.2
    -1 -1 -9 5 1.8
    -1 -1 -9 6.9 3.1
    -1 1 -10 138.79 12.5
    -1 1 -10 124.99 12.6
    -1 1 -10 141.29 13.9
    -1 -1 -10 161.28 14
    -1 -1 -10 153.88 12.1
    1 2 -11 4.4 3.4
    1 2 -11 -0.8 3
    1 2 -11 1.6 4.9
    1 -2 -11 3.9 4.6
    1 2 -10 84.49 9.6
    1 2 -10 107.99 11.4
    1 -2 -10 84.59 10.5
    1 -2 -10 111.49 8.9
    1 2 -9 20.2 4.2
    1 2 -9 12.4 5.7
    1 2 -9 23.5 4.2
    1 -2 -9 25.7 4.5
    1 -2 -9 30.2 6.2
    1 -2 -9 27 3.5
    -1 2 8 440.36 32.1
    1 2 -8 418.66 31.6
    1 2 -8 412.76 32.2
    1 2 -8 370.36 33
    1 2 -8 439.76 32.8
    1 -2 -8 359.46 32
    1 -2 -8 396.26 32.4
    1 -2 -8 423.96 31.3
    -1 2 7 49.5 5.1
    1 2 -7 39.5 6.7
    1 2 -7 42.5 5.1
    1 2 -7 41.3 5.1
    1 2 -7 50.69 4.8
    1 -2 -7 43.1 5.3
    1 -2 -7 46.1 5.3
    1 -2 -7 48.4 4.4
    1 -2 -7 37.4 5.3
    -1 2 6 89.69 7.5
    1 2 -6 85.09 7.2
    1 2 -6 87.89 7.4
    1 2 -6 79.99 8.4
    1 -2 -6 78.49 7.5
    1 -2 -6 81.49 7.7
    1 -2 -6 72.99 7.7
    1 -2 -6 82.19 6.9
    1 2 -5 163.98 12.4
    1 2 -5 148.19 13.4
    1 2 -5 149.99 12.2
    -1 2 5 149.19 12.5
    1 -2 -5 159.78 12.1
    1 -2 -5 150.18 12.6
    1 -2 -5 151.68 12.7
    1 -2 -5 157.18 12.8
    -1 2 4 52.39 4.9
    1 2 -4 51.79 4.6
    1 2 -4 55.49 4.6
    1 -2 -4 57.89 4.5
    1 -2 -4 47.4 4.8
    1 -2 -4 53.29 5.1
    1 2 -3 0.7 0.5
    -1 2 3 0.2 0.4
    -1 2 3 1.9 0.9
    1 2 -3 0.2 1.1
    1 2 -3 0.3 0.6
    1 -2 -3 0.1 0.7
    1 -2 -3 0.7 0.4
    -1 -2 3 0.3 0.6
    1 -2 -3 1.2 0.9
    1 2 -2 144.29 11.2
    -1 2 2 169.28 11.4
    1 2 -2 153.58 11.3
    -1 2 2 130.99 11.5
    1 2 -2 143.59 12.1
    1 -2 -2 145.69 11.6
    1 -2 -2 141.19 11.5
    -1 -2 2 152.08 11.3
    -1 2 1 20.3 2
    1 2 -1 21.6 1.7
    1 2 -1 18 2.3
    1 2 -1 21.4 1.8
    -1 2 1 22.1 2
    -1 -2 1 20.4 1.8
    1 -2 -1 20.9 2
    1 -2 -1 22.7 2
    -1 -2 1 20.9 1.6
    1 -2 -1 18.7 1.9
    -1 -2 1 19.8 2.4
    1 2 0 863.91 63.79
    1 2 0 822.52 63.69
    -1 2 0 917.91 63.79
    -1 2 0 855.61 64.09
    -1 2 0 849.81 63.69
    1 2 0 845.32 64.09
    -1 -2 0 909.11 64.19
    1 -2 0 830.82 63.69
    1 -2 0 811.22 64.09
    -1 -2 0 882.91 63.79
    -1 -2 0 805.82 63.69
    1 -2 0 888.41 63.79
    1 2 1 94.39 7.4
    -1 2 -1 102.89 7.1
    -1 2 -1 103.69 7.3
    1 2 1 90.59 7.4
    1 2 1 88.39 7.2
    -1 2 -1 92.99 7.8
    1 -2 1 85.29 7.8
    -1 -2 -1 98.99 7.4
    -1 -2 -1 88.39 7.4
    1 -2 1 99.19 7.3
    -1 2 -2 12.8 1.3
    -1 2 -2 11.9 1.2
    1 2 2 13.9 1.5
    1 2 2 15 1.7
    -1 2 -2 12.8 2
    -1 -2 -2 12.5 1.5
    -1 -2 -2 13.1 1.6
    1 -2 2 12 1.8
    1 2 3 10.8 1.7
    -1 2 -3 8 2.1
    -1 2 -3 8.3 1.2
    1 2 3 10.9 1.6
    -1 2 -3 9.6 1.2
    -1 -2 -3 9 1
    1 -2 3 6.9 1.9
    -1 -2 -3 10.1 0.9
    -1 -2 -3 9 1.6
    -1 -2 -3 8.9 1.5
    -1 2 -4 0.2 0.6
    -1 2 -4 1.4 0.8
    1 2 4 1.7 1
    -1 2 -4 1.8 0.9
    -1 2 -4 1.2 1
    -1 2 -4 1.2 1.4
    -1 -2 -4 1.2 0.6
    1 -2 4 1.7 1.3
    -1 -2 -4 3.3 1.2
    -1 -2 -4 0.4 0.9
    -1 -2 -4 1.2 0.4
    -1 2 -5 81.69 8
    -1 2 -5 91.99 7.3
    1 2 5 89.19 7.4
    -1 2 -5 98.49 7.3
    -1 2 -5 85.49 7
    -1 -2 -5 76.59 6.6
    -1 -2 -5 79.99 6.9
    -1 -2 -5 78.29 7.4
    -1 -2 -5 81.99 7.5
    1 -2 5 75.79 8.1
    -1 2 -6 322.67 26.1
    -1 2 -6 324.07 25.1
    -1 2 -6 329.47 25.1
    1 2 6 357.26 25.4
    -1 2 -6 321.97 24.8
    -1 -2 -6 295.77 24.3
    -1 -2 -6 333.97 25.5
    -1 -2 -6 306.27 24.8
    -1 -2 -6 306.37 25.2
    -1 2 -7 173.28 14.4
    -1 2 -7 175.08 15.4
    -1 2 -7 161.18 13.9
    -1 2 -7 164.28 14.3
    1 2 7 196.98 14.6
    -1 -2 -7 164.78 15.2
    -1 -2 -7 167.08 14
    -1 -2 -7 176.58 14.7
    -1 2 -8 164.28 15.1
    -1 2 -8 143.79 13.2
    -1 2 -8 168.08 13.4
    -1 2 -8 168.48 14
    -1 -2 -8 160.38 13.3
    -1 -2 -8 163.78 14.2
    -1 -2 -8 162.08 12.8
    -1 2 -9 263.17 25.1
    -1 2 -9 312.97 24.5
    -1 2 -9 301.17 23.8
    -1 -2 -9 310.97 24.8
    -1 -2 -9 307.87 23.1
    -1 2 -10 7.5 3.7
    -1 2 -10 2.4 2.4
    -1 2 -10 0.7 2.6
    -1 -2 -10 -1 3.8
    -1 -2 -10 -0.8 1.8
    1 3 -10 203.88 17.1
    1 3 -10 190.18 18.3
    1 -3 -10 194.68 18.1
    1 -3 -10 225.78 16.5
    1 3 -9 137.79 11.3
    1 3 -9 148.99 12.4
    1 -3 -9 126.49 13.6
    1 -3 -9 103.69 11.6
    1 -3 -9 146.49 11
    1 3 -8 34 4.1
    1 3 -8 32.8 5
    1 3 -8 33.8 4.5
    -1 3 8 43.4 5.2
    1 3 -8 38.7 7.6
    1 3 -8 27.8 4.9
    1 -3 -8 34.8 5.7
    1 -3 -8 41 3.8
    1 3 -7 62.69 6.1
    -1 3 7 70.29 6.3
    1 3 -7 64.49 5.8
    1 3 -7 52.79 5.4
    1 3 -7 53.79 7.9
    1 -3 -7 49.5 6.3
    1 -3 -7 65.49 5.3
    1 -3 -7 55.29 6
    1 -3 -7 61.99 6.6
    1 3 -6 79.59 6.6
    1 3 -6 76.89 8.7
    1 3 -6 78.89 7.1
    -1 3 6 74.39 7.1
    1 -3 -6 79.49 7.1
    1 -3 -6 73.79 7.1
    1 -3 -6 75.29 7.5
    -1 3 5 93.49 8.5
    1 3 -5 92.49 8
    1 3 -5 91.39 9.7
    1 3 -5 103.99 8.3
    1 3 -5 107.99 8.2
    1 -3 -5 94.39 8.6
    1 -3 -5 92.69 8.8
    1 -3 -5 112.39 8
    -1 3 4 66.39 5.9
    1 3 -4 72.29 5.6
    1 3 -4 54.09 6.7
    1 3 -4 75.69 5.5
    1 3 -4 62.79 5.3
    1 -3 -4 66.99 5.9
    -1 -3 4 54.19 5.4
    1 -3 -4 64.59 6
    1 3 -3 143.09 11.1
    1 3 -3 149.99 11.2
    1 3 -3 145.89 12.7
    -1 3 3 148.89 11.2
    -1 3 3 143.09 11.7
    -1 -3 3 143.69 12.6
    1 -3 -3 142.09 11.7
    -1 3 2 202.38 15.6
    -1 3 2 192.68 15.6
    1 3 -2 205.58 15.1
    1 3 -2 210.48 15.2
    1 3 -2 198.18 16.4
    1 -3 -2 220.88 15.5
    -1 -3 2 203.88 15.3
    1 -3 -2 193.98 15.5
    1 -3 -2 175.48 15.8
    -1 -3 2 201.38 16.4
    -1 3 1 2305.17 176.08
    -1 3 1 2412.26 176.08
    1 3 -1 2344.47 176.68
    1 -3 -1 2378.16 175.98
    1 -3 -1 2307.07 176.08
    -1 -3 1 2459.85 176.78
    1 3 0 24.9 2.2
    1 3 0 23.6 2.1
    -1 3 0 26.6 2.2
    -1 3 0 22.5 2.6
    1 3 0 21.5 2.5
    -1 3 0 24.2 2.1
    1 -3 0 25 2.1
    -1 -3 0 21 2.5
    -1 -3 0 25.5 2.2
    1 -3 0 26.3 2.2
    1 -3 0 22.9 2.6
    -1 -3 0 24.1 2.1
    -1 3 -1 223.08 19.1
    1 3 1 220.88 18.6
    -1 3 -1 253.67 18.3
    1 3 1 242.18 18.6
    -1 3 -1 266.97 18.5
    1 3 1 246.88 18.7
    1 -3 1 260.87 18.5
    -1 -3 -1 254.97 18.7
    1 -3 1 232.58 19.2
    1 -3 1 257.87 18.3
    -1 -3 -1 250.47 18.7
    -1 -3 -1 229.28 18.6
    -1 3 -2 277.27 19.7
    1 3 2 255.37 20
    -1 3 -2 250.17 20.6
    1 3 2 242.88 20.1
    -1 3 -2 280.27 19.5
    1 -3 2 253.17 19.5
    1 -3 2 271.57 19.7
    -1 -3 -2 272.07 19.5
    -1 -3 -2 270.37 20
    -1 -3 -2 256.37 19.9
    1 -3 2 222.78 20.5
    -1 3 -3 529.15 37.2
    1 3 3 462.65 38.1
    -1 3 -3 530.45 37.3
    1 3 3 534.85 37.7
    -1 3 -3 501.15 38.5
    -1 -3 -3 428.26 37.8
    -1 -3 -3 531.95 37.8
    1 -3 3 447.86 38.4
    -1 3 -4 333.57 24.8
    1 3 4 360.16 25.4
    -1 3 -4 331.27 24.9
    -1 3 -4 309.97 26.1
    1 3 4 328.77 25.5
    -1 -3 -4 333.67 25.5
    -1 -3 -4 333.47 25.4
    1 -3 4 289.27 26
    -1 3 -5 8.9 1.8
    -1 3 -5 8.3 1.4
    -1 3 -5 9.3 1.8
    1 3 5 8.6 1.8
    -1 3 -5 10.9 1.7
    -1 3 -5 8.8 2.7
    -1 -3 -5 9.5 1.3
    -1 -3 -5 5.8 1.9
    1 -3 5 9.2 2.6
    -1 -3 -5 7.3 1.8
    -1 3 -6 10.4 1.9
    -1 3 -6 12.2 2
    -1 3 -6 14 2.5
    -1 3 -6 14.3 2.2
    -1 3 -6 14 3.3
    1 3 6 14.9 2.6
    -1 -3 -6 14.1 1.8
    1 -3 6 9.3 3
    -1 -3 -6 14.1 2.8
    -1 -3 -6 9.3 2.3
    -1 -3 -6 16.5 1.5
    1 3 7 48.3 5.3
    -1 3 -7 46.2 4.6
    -1 3 -7 43.4 5.1
    -1 3 -7 46.4 4.7
    -1 3 -7 47.6 5.3
    -1 3 -7 38.6 6.9
    -1 -3 -7 48.7 3.9
    -1 -3 -7 41.8 4.1
    -1 -3 -7 46.8 5.7
    -1 3 -8 193.68 15.8
    1 3 8 217.48 16.7
    -1 3 -8 194.08 15.8
    -1 3 -8 180.68 17.6
    -1 3 -8 189.18 16.3
    -1 -3 -8 197.48 16.8
    -1 -3 -8 174.28 15.3
    -1 -3 -8 217.48 15
    -1 3 -9 12.4 2.6
    -1 3 -9 15.1 3.4
    -1 -3 -9 14 1.8
    -1 -3 -9 9.6 1.8
    -1 -3 -9 9.8 4.1
    -1 3 -10 24.1 4.6
    -1 3 -10 24.7 4.6
    -1 -3 -10 36.4 5.6
    1 4 -10 4.3 3.7
    1 4 -10 -3.7 2.4
    -1 4 10 2.3 3.2
    1 4 -10 -0.4 3.7
    1 -4 -10 -6.6 3.9
    1 4 -9 62.19 7.4
    -1 4 9 67.49 7.2
    1 4 -9 68.79 6.3
    1 -4 -9 49.99 6.2
    1 -4 -9 65.79 5.8
    1 -4 -9 53.79 7.7
    -1 4 8 71.59 7.1
    1 4 -8 61.69 6.9
    1 4 -8 66.09 6
    1 4 -8 64.79 6.8
    1 4 -8 61.79 6.2
    1 -4 -8 52.29 6.5
    1 -4 -8 54.29 7.3
    1 -4 -8 69.29 5.9
    1 4 -7 5.7 2.2
    1 4 -7 2 3.8
    -1 4 7 7.7 2.1
    1 4 -7 7.9 1.5
    1 4 -7 8.6 1.8
    1 -4 -7 6.2 1.9
    1 -4 -7 8.2 2.5
    1 4 -6 370.86 34.5
    1 4 -6 428.46 32.7
    1 4 -6 447.46 33.1
    -1 4 6 428.56 33.4
    1 4 -6 419.96 32.6
    1 -4 -6 498.85 32.6
    1 -4 -6 411.16 33.4
    1 -4 -6 427.26 33.7
    1 -4 -6 424.26 33
    1 4 -5 525.85 36.8
    -1 4 5 465.75 37.1
    1 4 -5 467.65 36.4
    1 4 -5 488.75 36.5
    1 4 -5 456.15 38.3
    1 -4 -5 428.16 37.1
    1 -4 -5 554.54 36.5
    1 -4 -5 463.85 37.1
    -1 4 4 687.73 51.69
    1 4 -4 667.23 52.89
    1 4 -4 700.83 51.09
    -1 4 4 590.24 50.99
    1 4 -4 703.73 51.09
    1 -4 -4 783.82 51.29
    -1 -4 4 688.03 52.99
    1 -4 -4 663.43 51.79
    -1 -4 4 657.53 51.29
    1 -4 -4 676.73 51.69
    1 4 -3 20.7 3.5
    1 4 -3 22.6 2.1
    -1 4 3 26.4 2.2
    -1 4 3 21.2 2.8
    1 4 -3 22.7 2.2
    -1 4 3 19.3 2.9
    -1 -4 3 23.7 3.7
    1 -4 -3 19.3 2.7
    -1 -4 3 21.6 2.3
    1 -4 -3 20.6 2.7
    1 -4 -3 24.7 2.4
    -1 4 2 12.6 1.9
    1 4 -2 14.1 1.5
    1 4 -2 11.1 2.5
    1 4 -2 14.7 1.4
    -1 4 2 16 1.7
    -1 4 2 13 2
    1 -4 -2 16.6 1.9
    1 -4 -2 14.7 1.8
    -1 -4 2 14.9 3
    1 -4 -2 15.5 2.1
    -1 -4 2 14.1 1.5
    -1 -4 2 13.2 1.4
    -1 4 1 74.39 6.6
    -1 4 1 81.29 6.7
    1 4 -1 80.79 6.3
    1 4 -1 75.99 7.3
    -1 4 1 79.39 6.6
    1 4 -1 86.49 6.3
    1 -4 -1 77.89 6.8
    -1 -4 1 83.89 6.3
    1 -4 -1 77.69 6.5
    -1 -4 1 83.79 6.2
    -1 -4 1 77.29 7.9
    1 -4 -1 79.19 6.5
    -1 4 0 496.75 36.5
    1 4 0 485.85 36.4
    1 4 0 492.75 36.5
    1 4 0 466.95 37
    -1 4 0 483.15 36.4
    -1 4 0 464.55 37
    1 -4 0 453.15 37
    1 -4 0 494.75 36.4
    1 -4 0 510.85 36.4
    -1 -4 0 507.25 36.4
    -1 -4 0 482.85 37.1
    -1 -4 0 483.45 36.3
    -1 4 -1 21 1.9
    -1 4 -1 19.7 2.8
    -1 4 -1 19.8 1.7
    1 4 1 18.8 2
    1 4 1 16.1 2
    1 4 1 18.3 2.2
    1 -4 1 20.3 1.7
    1 -4 1 16.6 2.7
    -1 -4 -1 19.8 2.3
    -1 -4 -1 17.4 2.1
    1 -4 1 21.1 1.9
    -1 -4 -1 19.1 2
    -1 4 -2 64.99 4.7
    1 4 2 59.09 5.2
    -1 4 -2 62.99 4.9
    -1 4 -2 57.69 6
    1 4 2 59.89 4.8
    1 4 2 56.09 5.2
    -1 -4 -2 58.29 4.9
    1 -4 2 59.89 4.9
    1 -4 2 51.99 6
    1 -4 2 60.99 4.7
    -1 -4 -2 58.49 5.1
    -1 -4 -2 58.89 5.3
    -1 4 -3 540.75 38.1
    -1 4 -3 533.55 38.4
    1 4 3 509.15 38.9
    1 4 3 508.35 38.8
    -1 4 -3 514.45 39.8
    1 -4 3 485.45 38.2
    1 -4 3 495.75 38.4
    -1 -4 -3 524.55 38.8
    -1 -4 -3 509.25 38.9
    1 -4 3 478.65 39.7
    1 4 4 66.79 6
    1 4 4 66.99 6.1
    -1 4 -4 63.79 7.2
    -1 4 -4 67.39 5.5
    -1 4 -4 68.29 5.3
    -1 -4 -4 62.49 6
    -1 -4 -4 65.19 6.2
    1 -4 4 58.79 6.8
    1 4 5 -0.1 1.2
    -1 4 -5 0.4 0.7
    1 4 5 1.1 2
    -1 4 -5 -0.7 0.8
    -1 4 -5 0.9 2.2
    1 -4 5 0.4 1.9
    -1 -4 -5 1.7 1.3
    -1 -4 -5 -1.9 1.5
    -1 4 -6 1.6 1.4
    -1 4 -6 3.8 2.7
    -1 4 -6 5.2 1.1
    1 4 6 3.6 1.7
    -1 4 -6 0.9 1.9
    -1 4 -6 3 1.2
    1 -4 6 4.9 2.5
    -1 -4 -6 4.5 1.8
    -1 -4 -6 4.3 2.2
    -1 4 -7 6 2.5
    -1 4 -7 3.7 1.4
    -1 4 -7 4.8 2
    1 4 7 3 1.8
    -1 4 -7 -0.9 3.7
    -1 4 -7 3.9 1.5
    -1 -4 -7 5.4 2.4
    -1 4 -8 219.48 17.9
    1 4 8 248.28 18.9
    -1 4 -8 230.08 17.8
    -1 4 -8 212.98 18.4
    -1 4 -8 200.28 21.8
    -1 -4 -8 230.48 19.1
    -1 4 -9 62.39 6.3
    -1 4 -9 62.29 7.1
    -1 4 -9 47.8 6.4
    -1 -4 -9 54.19 7.7
    -1 4 -10 26.1 4.3
    -1 4 -10 24.3 5.1
    -1 -4 -10 43.4 6.2
    -1 5 10 48.6 7.1
    1 5 -10 44.2 6.8
    1 5 -10 52.89 5.9
    1 -5 -10 54.09 7.5
    -1 5 9 68.19 7.2
    1 5 -9 59.09 7.1
    1 5 -9 52.19 5.7
    1 -5 -9 46.8 7.1
    1 -5 -9 54.69 4.6
    -1 5 8 50.49 6.1
    1 5 -8 50.49 6.7
    1 5 -8 53.59 5.4
    1 5 -8 51.79 5.2
    1 -5 -8 55.59 4.5
    1 -5 -8 46 5
    1 -5 -8 43.4 6.7
    1 5 -7 298.27 23.2
    1 5 -7 301.07 23.2
    1 5 -7 304.27 23.6
    -1 5 7 294.57 24.1
    1 5 -7 277.47 25.5
    1 -5 -7 293.77 23.3
    1 -5 -7 297.67 24.4
    1 -5 -7 324.97 22.9
    1 5 -6 7.5 1.5
    1 5 -6 10.3 2.1
    -1 5 6 9.9 2.3
    1 5 -6 8.7 1.5
    1 5 -6 15.4 3.8
    1 -5 -6 10.2 1.6
    1 -5 -6 12.6 2.7
    1 -5 -6 9.9 2.7
    -1 5 5 111.39 10
    1 5 -5 113.59 9.2
    1 5 -5 120.69 9.2
    1 5 -5 112.99 11.3
    1 -5 -5 124.29 9.3
    1 -5 -5 108.49 10
    1 -5 -5 121.19 10.3
    -1 -5 5 109.29 9.4
    1 5 -4 857.91 62.69
    -1 5 4 837.42 63.49
    -1 5 4 860.71 63.69
    1 5 -4 834.92 64.89
    -1 5 4 870.71 62.79
    1 -5 -4 844.62 62.99
    -1 -5 4 812.02 64.79
    -1 -5 4 804.72 62.89
    1 -5 -4 842.02 63.39
    1 -5 -4 821.62 63.59
    1 5 -3 216.68 19.1
    1 5 -3 248.98 17.4
    -1 5 3 216.78 17.9
    -1 5 3 237.18 18.1
    1 5 -3 246.58 17.4
    1 -5 -3 216.38 17.7
    1 -5 -3 222.18 17.9
    -1 -5 3 216.48 19.1
    -1 -5 3 232.58 17.5
    1 -5 -3 221.98 18
    1 5 -2 293.57 20.4
    -1 5 2 310.27 20.9
    1 5 -2 248.68 21.8
    -1 5 2 253.77 20.9
    1 5 -2 276.97 20.5
    1 -5 -2 245.88 20.9
    1 -5 -2 259.57 20.8
    1 -5 -2 263.37 20.9
    -1 -5 2 260.17 22
    -1 -5 2 279.27 20.4
    1 5 -1 45.1 3.9
    1 5 -1 47.7 3.9
    -1 5 1 40.7 4.2
    -1 5 1 44.9 4.2
    -1 5 1 47.8 4.4
    1 5 -1 40.3 4.9
    -1 -5 1 46.6 3.7
    1 -5 -1 47.1 4
    1 -5 -1 45.3 4.1
    -1 -5 1 49.5 5.3
    1 5 0 501.15 37.5
    -1 5 0 489.55 38.1
    -1 5 0 516.55 37.5
    -1 5 0 489.75 37.4
    1 5 0 464.95 38.1
    1 5 0 504.25 37.4
    -1 -5 0 505.55 37.3
    1 -5 0 446.86 38.2
    1 -5 0 524.05 37.4
    -1 -5 0 526.75 37.5
    1 -5 0 501.15 37.4
    1 5 1 597.94 50.39
    1 5 1 658.73 50.19
    -1 5 -1 674.13 49.9
    -1 5 -1 732.03 50.09
    -1 5 -1 593.94 51.49
    1 5 1 670.53 50.29
    1 -5 1 633.14 51.19
    1 -5 1 688.03 49.8
    -1 -5 -1 656.83 50.59
    1 -5 1 727.83 49.99
    -1 -5 -1 710.23 50.29
    -1 -5 -1 665.83 50.09
    1 5 2 6.8 1.2
    -1 5 -2 9.5 1.2
    -1 5 -2 6.7 0.9
    1 5 2 7.4 1.5
    1 5 2 6.9 1.4
    1 -5 2 7.3 0.9
    -1 -5 -2 8.3 1.5
    1 -5 2 6.1 2.1
    -1 -5 -2 6.3 1.4
    1 5 3 347.67 26.7
    -1 5 -3 347.37 27.9
    1 5 3 332.57 26.7
    -1 5 -3 368.76 26
    -1 5 -3 355.96 26.2
    1 -5 3 320.77 27.8
    -1 -5 -3 341.27 26.6
    -1 -5 -3 343.77 26.8
    1 -5 3 342.57 26
    -1 -5 -3 349.77 26.1
    1 5 4 626.84 48
    1 5 4 615.54 48.2
    -1 5 -4 676.43 47.2
    -1 5 -4 645.34 49.4
    -1 5 -4 647.84 47.5
    1 -5 4 559.64 49.1
    -1 -5 -4 619.34 48
    -1 -5 -4 651.73 48.2
    1 5 5 96.19 8.8
    -1 5 -5 99.49 10.5
    1 5 5 100.49 9.1
    -1 5 -5 101.79 8.2
    -1 5 -5 109.19 8
    -1 -5 -5 108.39 9.2
    1 -5 5 87.49 10.1
    -1 -5 -5 91.09 8.8
    -1 5 -6 1 1.1
    -1 5 -6 3.2 1.9
    -1 5 -6 -0.7 3.4
    1 5 6 1 1.5
    -1 5 -6 2.7 0.9
    -1 -5 -6 -0.3 2.3
    -1 -5 -6 2.7 2
    1 -5 6 3.1 2.7
    -1 5 -7 101.59 9.4
    -1 5 -7 105.39 8.5
    1 5 7 96.99 9.2
    -1 5 -7 103.59 8.9
    -1 5 -7 86.79 11
    -1 5 -7 94.19 8.2
    -1 -5 -7 102.49 9.6
    1 5 8 19.6 3.9
    -1 5 -8 14.6 2.4
    -1 5 -8 11.9 2.7
    -1 5 -8 9.1 2.1
    -1 -5 -8 11.6 3.2
    1 5 9 0 2.8
    -1 5 -9 3.6 3.2
    -1 5 -9 2.2 2.5
    -1 5 -9 2 3.6
    -1 -5 -9 5.1 3.3
    -1 5 -10 8.5 4.1
    -1 5 -10 7.3 2.6
    -1 -5 -10 10.9 4.4
    1 6 -10 1.7 2.4
    1 6 -10 -4.9 3.3
    -1 6 10 -3.4 3.5
    1 6 -10 6.9 4.2
    1 -6 -10 -4.9 4.2
    -1 6 9 54.29 7.2
    1 6 -9 56.79 7.2
    1 6 -9 64.79 5.9
    1 -6 -9 39 7.1
    1 6 -8 -0.6 1.4
    1 6 -8 3.7 2
    -1 6 8 5 3.5
    1 -6 -8 6.3 4.7
    1 6 -7 152.98 11.8
    -1 6 7 139.29 12.7
    1 6 -7 149.59 12.3
    1 6 -7 149.88 11.7
    1 -6 -7 155.08 13.2
    1 -6 -7 131.49 11.2
    1 -6 -7 142.99 11.4
    1 6 -6 78.49 9.8
    1 6 -6 90.09 7.1
    1 6 -6 92.69 7.7
    1 6 -6 81.49 7
    -1 6 6 83.99 8.1
    1 -6 -6 80.59 8.3
    1 -6 -6 80.09 6.9
    1 6 -5 1.7 0.9
    1 6 -5 1.6 0.8
    -1 6 5 1.6 0.8
    -1 6 5 0.9 1.5
    1 6 -5 5.2 3.2
    1 -6 -5 0.9 0.9
    -1 -6 5 1.9 1.1
    1 -6 -5 2.6 1.5
    1 -6 -5 3 1.9
    -1 -6 5 -1.6 2.3
    -1 6 4 0.3 0.7
    1 6 -4 -0.1 0.6
    1 6 -4 0.1 2.6
    1 6 -4 -0.1 0.7
    -1 6 4 3.3 1.7
    -1 6 4 0.1 1.2
    1 -6 -4 -0.9 0.8
    1 -6 -4 -0.4 1.2
    -1 -6 4 -1.3 2
    1 -6 -4 1.2 1.6
    -1 -6 4 -0.3 0.8
    1 6 -3 260.77 19.2
    -1 6 3 239.68 19.8
    1 6 -3 272.27 19.2
    1 6 -3 229.68 20.9
    -1 6 3 266.77 20
    -1 -6 3 248.58 21.2
    -1 -6 3 251.67 19.2
    1 -6 -3 252.37 19.7
    1 -6 -3 246.18 19.8
    -1 -6 3 261.87 19.1
    1 -6 -3 230.98 19.6
    -1 6 2 251.77 18.1
    1 6 -2 214.88 19.1
    -1 6 2 225.68 18
    1 6 -2 240.38 17.6
    -1 6 2 218.78 18.1
    1 6 -2 237.68 17.6
    1 -6 -2 216.98 18
    -1 -6 2 214.58 19.2
    1 -6 -2 228.58 17.9
    -1 -6 2 243.38 17.5
    1 -6 -2 201.68 18.2
    -1 -6 2 251.27 17.6
    1 6 -1 33.5 4.5
    -1 6 1 34.3 3.6
    1 6 -1 36.4 3.2
    -1 6 1 34.4 3.8
    -1 6 1 33.3 3.4
    1 -6 -1 35.8 4.1
    1 -6 -1 36.7 3.5
    -1 -6 1 32 4.4
    -1 -6 1 39.3 3.2
    1 -6 -1 34.5 3.3
    -1 -6 1 37 3.1
    1 6 0 1126.79 83.09
    1 6 0 1053.79 83.89
    1 6 0 1115.39 83.19
    -1 6 0 1147.59 83.19
    -1 6 0 1121.69 83.09
    1 -6 0 1023.3 83.99
    -1 -6 0 1160.08 83.09
    -1 -6 0 1115.69 84.19
    -1 -6 0 1137.49 82.99
    -1 6 -1 12.4 1.4
    1 6 1 8.8 1.9
    1 6 1 10 1.7
    1 6 1 9.3 1.6
    -1 6 -1 11.8 1.7
    -1 6 -1 6.6 2
    -1 -6 -1 8.8 1.5
    -1 -6 -1 11.6 1.9
    1 -6 1 5.8 2
    1 -6 1 11.2 1.2
    1 6 2 1.2 1.2
    1 6 2 0.4 1
    -1 6 -2 3.2 1.8
    -1 6 -2 1.2 0.5
    -1 6 -2 0.6 0.7
    1 6 2 0.1 0.7
    1 -6 2 1.2 0.4
    1 -6 2 -0.3 1.4
    1 -6 2 0.4 0.6
    -1 -6 -2 0.6 1
    -1 -6 -2 1.5 0.9
    -1 -6 -2 -1.5 1
    1 6 3 20.7 1.8
    -1 6 -3 16.3 1.7
    1 6 3 19.4 2.6
    -1 6 -3 20.3 2.1
    1 6 3 13.3 2.3
    -1 6 -3 14.2 3.3
    -1 -6 -3 16.6 2.1
    1 -6 3 14.2 1.9
    1 -6 3 12 3.1
    -1 -6 -3 16.4 2.7
    -1 -6 -3 14.9 2.5
    1 -6 3 16.8 1.7
    1 6 4 17.1 2.8
    -1 6 -4 18.4 1.8
    -1 6 -4 17.5 2
    -1 6 -4 12 3.5
    1 6 4 15.2 2.7
    -1 -6 -4 20.8 3.1
    1 -6 4 19.4 3.9
    -1 -6 -4 17 2.8
    1 6 5 1241.98 94.79
    1 6 5 1256.37 94.59
    -1 6 -5 1355.56 93.89
    -1 6 -5 1203.58 96.09
    -1 6 -5 1334.97 93.59
    -1 -6 -5 1183.58 94.49
    -1 -6 -5 1300.57 94.79
    1 -6 5 1153.38 95.99
    1 6 6 0 1.7
    -1 6 -6 3.9 1.1
    -1 6 -6 5.9 4
    -1 -6 -6 4 2.1
    1 -6 6 2.9 2.8
    -1 6 -7 366.76 27.8
    1 6 7 354.56 28.1
    -1 6 -7 361.36 26.8
    -1 6 -7 360.76 27.5
    -1 6 -7 341.97 27.2
    -1 -6 -7 344.37 28.3
    1 -6 7 328.57 29.8
    -1 6 -8 1.5 1.8
    -1 6 -8 1.3 1.7
    1 6 8 -0.2 2.7
    -1 6 -8 1.3 2.3
    1 6 9 79.89 8.4
    -1 6 -9 87.99 8.4
    -1 6 -9 73.89 8.3
    -1 -6 -9 53.89 8.9
    -1 6 -10 7.8 2.7
    1 6 10 1.9 3.8
    -1 6 -10 10.1 4.1
    -1 -6 -10 3.3 4.2
    1 7 -10 -0.1 2.6
    -1 7 10 4.1 3.8
    1 7 -10 0.4 4.5
    1 -7 -10 2.6 4.5
    1 7 -9 70.89 8.7
    -1 7 9 76.29 8.5
    1 7 -9 71.89 7.1
    1 -7 -9 81.19 9.3
    1 7 -8 59.39 6
    1 7 -8 63.59 5.8
    -1 7 8 60.99 7.1
    1 -7 -8 54.69 7.6
    1 7 -7 236.18 18.5
    1 7 -7 231.88 18
    1 7 -7 234.78 18
    -1 7 7 219.08 19
    1 -7 -7 222.08 19.2
    1 7 -6 6.1 2
    -1 7 6 5.7 2.3
    1 7 -6 7 1.3
    1 7 -6 6.4 1.4
    -1 -7 6 4.2 1.5
    1 -7 -6 3.8 1.1
    1 -7 -6 5 2.1
    1 7 -5 33.7 3.3
    -1 7 5 32.6 3.3
    -1 7 5 38.2 4.6
    1 7 -5 39.5 3.4
    1 7 -5 29.5 5.6
    1 -7 -5 27.7 4.3
    -1 -7 5 35.2 6.2
    1 -7 -5 36 3.5
    -1 -7 5 27.4 3.5
    1 -7 -5 37 4.5
    -1 7 4 62.99 6.4
    1 7 -4 65.89 5.5
    -1 7 4 73.59 6.9
    1 7 -4 68.59 5.5
    1 7 -4 60.29 7.8
    1 -7 -4 62.49 6.4
    -1 -7 4 55.49 7.5
    1 -7 -4 65.99 6.3
    -1 -7 4 65.19 5.6
    1 7 -3 27.4 4.8
    1 7 -3 23.2 2.5
    -1 7 3 23 3.2
    1 7 -3 26.2 2.5
    -1 7 3 22.4 3.5
    1 -7 -3 24.8 3.3
    -1 -7 3 24.3 4.3
    1 -7 -3 22.1 3.3
    1 -7 -3 22.4 3
    -1 -7 3 26 2.6
    -1 7 2 24.1 3.3
    1 7 -2 32 3
    1 7 -2 26.4 4.8
    -1 7 2 32.7 3.7
    -1 7 2 34.6 3.5
    1 -7 -2 30.4 3.3
    -1 -7 2 31.1 2.9
    1 -7 -2 25.8 3.7
    -1 -7 2 35 2.8
    1 -7 -2 28.5 3.2
    -1 -7 2 25.2 4.4
    1 7 -1 1.5 0.8
    -1 7 1 0.7 1
    1 7 -1 2.3 0.9
    -1 7 1 0 1.1
    1 7 -1 -0.2 1.9
    -1 7 1 0.9 1.2
    1 -7 -1 2.1 1
    1 -7 -1 1.3 0.9
    -1 -7 1 0.8 0.6
    1 -7 -1 1.1 1.3
    -1 -7 1 -0.7 1.6
    -1 -7 1 1.8 0.8
    -1 7 0 15.3 2
    1 7 0 12.3 2.6
    -1 7 0 17.1 2.2
    -1 7 0 19.5 3.1
    1 7 0 13.9 2.1
    1 7 0 15.6 2.1
    1 -7 0 10.5 2.6
    -1 -7 0 14.6 2
    1 -7 0 15.8 2
    -1 -7 0 12.9 2.9
    1 -7 0 17.1 2
    1 7 1 541.25 40.6
    1 7 1 518.05 40.7
    -1 7 -1 538.55 41.8
    -1 7 -1 563.04 40.5
    1 7 1 507.05 41
    -1 7 -1 526.15 40.3
    -1 -7 -1 533.05 40.4
    1 -7 1 486.65 41.8
    1 -7 1 589.74 40.3
    -1 -7 -1 560.44 40.6
    -1 -7 -1 506.55 41.3
    1 -7 1 547.05 40.3
    -1 7 -2 18.7 1.9
    1 7 2 15 2.6
    1 7 2 15 2.4
    -1 7 -2 20.5 2.2
    1 7 2 11.8 2.4
    -1 7 -2 17.7 3.6
    -1 -7 -2 17.3 2.4
    1 -7 2 19.5 2
    1 -7 2 13.5 3.4
    -1 -7 -2 15 2.4
    1 -7 2 17.9 1.7
    -1 7 -3 188.58 17.3
    1 7 3 187.78 15.9
    -1 7 -3 210.98 15.5
    1 7 3 178.48 16
    1 7 3 216.08 15.4
    -1 7 -3 203.28 15.1
    1 -7 3 200.38 15.3
    1 -7 3 166.58 17
    -1 -7 -3 209.38 16.1
    1 -7 3 205.98 15.2
    -1 -7 -3 191.28 15.8
    -1 -7 -3 202.78 15.8
    1 7 4 150.48 12.9
    -1 7 -4 169.08 12
    -1 7 -4 161.18 12.3
    1 7 4 147.49 13
    -1 7 -4 153.68 14.3
    -1 -7 -4 165.68 13.2
    -1 -7 -4 149.99 12.9
    1 -7 4 155.88 12.3
    1 -7 4 150.78 12.1
    1 -7 4 135.49 14.4
    -1 7 -5 -4.3 3.6
    1 7 5 1.7 2.5
    -1 7 -5 1.6 0.8
    1 7 5 3.1 1.8
    -1 7 -5 3.2 1.1
    -1 -7 -5 -2.5 2.2
    1 -7 5 1 2.5
    -1 -7 -5 4.1 1.7
    -1 7 -6 54.89 4.8
    1 7 6 57.39 6
    -1 7 -6 55.59 5.2
    -1 -7 -6 59.99 6.3
    1 -7 6 46.7 8.1
    -1 7 -7 305.87 22.8
    -1 7 -7 295.27 23.2
    -1 7 -7 301.47 23.5
    1 7 7 311.27 24.3
    -1 -7 -7 288.87 24.3
    1 -7 7 280.17 26.1
    -1 7 -8 0.1 2.4
    1 7 8 -1.9 2.5
    -1 7 -8 2 1.7
    -1 7 -8 2.4 1.8
    -1 -7 -8 5.1 2.9
    -1 7 -9 5.5 3.3
    -1 7 -9 4.7 3.6
    1 7 9 3.8 3.1
    -1 -7 -9 1.1 3.5
    1 8 -9 7.5 2.4
    -1 8 9 6.1 3.4
    1 -8 -9 4.2 4
    1 8 -8 140.99 11.2
    1 8 -8 129.99 11.2
    -1 8 8 137.39 12.8
    1 -8 -8 122.39 12.7
    1 8 -7 33.6 4.2
    1 8 -7 38.5 4
    -1 8 7 38.1 6.2
    1 8 -7 38.2 5.5
    1 -8 -7 40.2 6.4
    1 8 -6 39.3 4.3
    1 8 -6 28.8 3.3
    1 8 -6 28.8 3.2
    -1 8 6 24.6 4.1
    1 -8 -6 25.4 3
    -1 -8 6 22.3 3.5
    1 -8 -6 29.7 4.7
    -1 8 5 20.7 2.4
    1 8 -5 17.9 2.5
    1 8 -5 20.7 2.5
    -1 8 5 17.4 3.3
    -1 -8 5 16.4 2.7
    -1 -8 5 18.3 4.4
    1 -8 -5 22.4 3.8
    1 8 -4 253.37 17.7
    -1 8 4 226.98 18.5
    1 8 -4 242.88 17.7
    1 8 -4 218.88 20.1
    -1 8 4 229.88 18.8
    -1 -8 4 236.78 17.7
    1 -8 -4 209.78 18.2
    -1 -8 4 224.78 20.4
    1 -8 -4 218.38 18.5
    1 -8 -4 210.38 18.2
    1 8 -3 206.18 19.2
    -1 8 3 221.48 17.9
    -1 8 3 224.08 18
    1 8 -3 241.38 17.2
    1 8 -3 223.38 17.1
    -1 -8 3 238.58 17.1
    1 -8 -3 226.68 17.9
    1 -8 -3 207.88 17.6
    -1 -8 3 228.98 17
    1 -8 -3 196.78 17.9
    -1 -8 3 210.68 19.4
    -1 8 2 19 3
    1 8 -2 15.9 2.3
    1 8 -2 18.9 2.4
    -1 8 2 18.8 2.8
    1 8 -2 18.1 3.7
    -1 8 2 19 3.1
    1 -8 -2 22.4 3
    -1 -8 2 20 2.2
    -1 -8 2 18.5 4
    -1 -8 2 19 2.1
    1 -8 -2 18.4 2.6
    1 -8 -2 16.2 3.3
    1 8 -1 9.8 1.6
    -1 8 1 9.9 1.8
    1 8 -1 9.5 1.7
    -1 8 1 9.8 1.9
    -1 8 1 9 2.2
    1 8 -1 8.8 2.6
    1 -8 -1 11.6 2.5
    -1 -8 1 4.8 2.2
    1 -8 -1 10 1.6
    -1 -8 1 13.3 1.7
    -1 -8 1 10 1.6
    1 -8 -1 10.3 1.8
    -1 8 0 445.16 34.8
    1 8 0 442.16 33.9
    1 8 0 410.16 34.7
    -1 8 0 439.16 33.9
    -1 8 0 440.46 33.8
    1 8 0 445.16 33.8
    -1 -8 0 468.55 33.6
    -1 -8 0 474.55 33.7
    1 -8 0 455.85 33.6
    1 -8 0 390.96 34.9
    -1 -8 0 438.46 35.2
    1 -8 0 462.45 33.6
    -1 8 -1 343.77 26.1
    -1 8 -1 330.07 27.3
    -1 8 -1 345.17 25.9
    1 8 1 320.67 26.2
    1 8 1 340.47 26.2
    1 8 1 302.67 26.5
    1 -8 1 375.16 25.8
    1 -8 1 356.96 25.7
    -1 -8 -1 349.57 26.1
    -1 -8 -1 349.47 26
    1 -8 1 299.57 27.5
    -1 -8 -1 337.67 27.1
    -1 8 -2 16.1 2.2
    1 8 2 13.6 2.4
    1 8 2 15 2.5
    1 8 2 10.7 2.2
    -1 8 -2 19.6 3.8
    -1 8 -2 14 1.9
    -1 -8 -2 15.5 3
    1 -8 2 16.3 1.7
    1 -8 2 10.4 3.1
    1 -8 2 12.8 2.1
    -1 -8 -2 12.7 2.3
    -1 -8 -2 14.4 2.2
    -1 8 -3 314.17 27.9
    1 8 3 324.67 26.5
    -1 8 -3 342.87 25.7
    -1 8 -3 358.86 26.1
    1 8 3 371.56 26.1
    1 8 3 324.37 26.7
    -1 -8 -3 341.97 26.6
    1 -8 3 356.96 25.7
    1 -8 3 345.37 25.9
    -1 -8 -3 335.37 26.4
    1 -8 3 302.37 28
    1 8 4 44.4 3.3
    1 8 4 32.1 4.4
    -1 8 -4 33 6.2
    -1 8 -4 36.4 3.3
    -1 8 -4 41.1 3.8
    1 8 4 34 4.8
    -1 -8 -4 42 3.8
    -1 -8 -4 25.9 4.6
    1 -8 4 35 3.6
    1 -8 4 32.4 5.8
    -1 -8 -4 34.2 4.4
    1 -8 4 34.5 3.4
    -1 8 -5 0.3 0.9
    1 8 5 -0.3 1.9
    -1 8 -5 -1.7 1
    -1 -8 -5 0.5 2
    1 -8 5 4.3 3
    -1 8 -6 137.89 10.7
    -1 8 -6 124.19 10.2
    1 8 6 129.79 11.7
    1 -8 6 119.29 13.8
    -1 -8 -6 130.99 11.8
    -1 8 -7 4.2 1.6
    -1 8 -7 2.1 1.6
    1 8 7 7 3.1
    -1 -8 -7 16.6 5.7
    1 -8 7 1.3 4.2
    -1 8 -8 36.7 5.8
    1 8 8 36.8 5.9
    -1 8 -8 40.9 4.8
    -1 -8 -8 45.7 6.3
    1 8 9 52.09 7.5
    -1 8 -9 63.89 6.5
    -1 8 -9 66.39 7.6
    -1 -8 -9 54.29 8.2
    -1 9 9 30.6 5.3
    1 9 -9 27.7 4
    1 -9 -9 24.6 5.7
    -1 9 8 4.7 3.4
    1 9 -8 3.7 2.1
    1 -9 -8 2.8 3.4
    1 9 -7 4.5 1.6
    -1 9 7 2.5 3
    1 9 -7 3.4 3.2
    1 9 -7 2.7 2
    1 -9 -7 2.9 3
    -1 9 6 67.59 7.4
    -1 9 6 60.29 5.6
    1 9 -6 79.09 6.1
    1 9 -6 69.19 6
    1 -9 -6 62.59 5.9
    -1 -9 6 65.99 6.3
    1 -9 -6 66.69 7.4
    -1 9 5 3 2.2
    1 9 -5 0.1 1.1
    -1 9 5 -1 1.1
    -1 -9 5 3.7 3.3
    1 -9 -5 0.1 2.1
    -1 -9 5 -0.7 1.3
    1 -9 -5 -0.5 1.6
    -1 9 4 179.78 16.5
    -1 9 4 191.58 16.5
    1 9 -4 217.58 15.7
    1 9 -4 213.38 15.6
    -1 -9 4 192.18 18.4
    -1 -9 4 194.08 15.5
    -1 -9 4 204.08 15.6
    1 -9 -4 209.38 16.6
    1 -9 -4 202.88 17
    1 -9 -4 180.88 16.3
    -1 9 3 29.3 3.9
    1 9 -3 27.3 5.8
    1 9 -3 26.1 3.1
    -1 9 3 24.3 3.7
    -1 9 3 29.6 4.6
    1 9 -3 30.2 3.2
    -1 -9 3 25.5 3
    -1 -9 3 30.4 3
    1 -9 -3 27.7 3.8
    1 -9 -3 31.4 4
    -1 -9 3 27 5.7
    1 -9 -3 21.4 4
    1 9 -2 406.96 35.5
    -1 9 2 436.06 34.3
    -1 9 2 433.06 34.3
    1 9 -2 452.85 33.7
    -1 9 2 463.25 34.4
    1 9 -2 461.45 33.7
    1 -9 -2 433.46 33.9
    -1 -9 2 477.05 33.6
    -1 -9 2 471.45 33.5
    1 -9 -2 455.95 34.1
    1 -9 -2 389.66 34.7
    -1 -9 2 416.06 35.9
    1 9 -1 283.77 22.3
    -1 9 1 278.67 23.1
    1 9 -1 285.07 22.3
    1 9 -1 265.77 23.7
    -1 9 1 291.67 22.6
    -1 9 1 282.87 22.6
    -1 -9 1 269.17 24
    1 -9 -1 298.17 22.3
    1 -9 -1 251.37 23.4
    -1 -9 1 311.97 22.2
    -1 -9 1 301.77 22
    1 -9 -1 317.67 22.4
    -1 9 0 321.67 24.3
    1 9 0 300.97 24.3
    -1 9 0 307.17 25.3
    1 9 0 305.27 24.2
    -1 9 0 321.37 24.4
    1 9 0 285.17 25.3
    1 -9 0 275.97 25.5
    -1 -9 0 324.07 24.1
    -1 -9 0 330.07 24
    -1 -9 0 312.67 25.8
    1 -9 0 327.97 24.1
    1 -9 0 332.17 24.1
    1 9 1 190.58 17.1
    1 9 1 199.88 16.5
    -1 9 -1 201.18 17.7
    -1 9 -1 206.08 16.2
    1 9 1 203.48 16.6
    -1 9 -1 207.68 16.4
    -1 -9 -1 207.18 16.2
    -1 -9 -1 225.58 16.5
    1 -9 1 224.88 16
    -1 -9 -1 192.98 17.5
    1 -9 1 218.98 16.1
    1 -9 1 187.48 18
    -1 9 -2 188.18 15
    1 9 2 186.68 15.4
    -1 9 -2 179.58 16.9
    1 9 2 173.78 15.4
    -1 9 -2 184.58 15
    1 9 2 177.38 15.4
    1 -9 2 168.78 16.8
    -1 -9 -2 206.88 15.4
    1 -9 2 208.88 14.6
    -1 -9 -2 185.58 16
    -1 -9 -2 193.48 15.2
    1 -9 2 197.38 14.8
    -1 9 -3 4.9 1.5
    1 9 3 6.9 1.6
    1 9 3 6.1 2
    -1 9 -3 3.1 3.4
    -1 9 -3 4.9 1.2
    -1 -9 -3 4.9 1.8
    1 -9 3 5.1 2.8
    -1 -9 -3 5.3 1.8
    1 -9 3 4.6 1.4
    1 -9 3 6 1.2
    -1 -9 -3 8.9 2
    -1 9 -4 10.5 1.6
    1 9 4 15.2 2.1
    -1 9 -4 11.3 2
    1 9 4 14.6 2.9
    -1 -9 -4 12.4 2.6
    1 -9 4 10.6 3.5
    1 -9 4 11.8 2.1
    1 -9 4 12 2
    -1 -9 -4 11.9 2.6
    -1 -9 -4 11.3 2.5
    -1 9 -5 20.8 2.9
    1 9 5 22.6 3.8
    1 -9 5 24.6 5.6
    1 -9 5 19.1 2.8
    -1 -9 -5 30.3 4.6
    -1 9 -6 60.89 5.8
    -1 9 -6 71.49 6.4
    1 9 6 69.19 7.4
    -1 -9 -6 76.69 7.7
    1 -9 6 68.89 10.1
    -1 9 -7 2.8 1.9
    1 9 7 8.4 2.9
    -1 9 -7 5 1.7
    1 -9 7 8 5.1
    -1 -9 -7 0.6 2.9
    1 9 8 8.9 3.4
    -1 9 -8 3.3 2.9
    -1 9 -8 8.3 2.5
    -1 -9 -8 7.9 3.9
    -1 9 -9 34.7 4.9
    1 9 9 23.5 5.2
    -1 -9 -9 21.9 5.2
    1 10 -8 0.9 2.2
    -1 10 8 2.1 3.6
    1 -10 -8 0.4 3.5
    1 10 -7 1.8 4.5
    1 10 -7 5.7 1.9
    -1 10 7 8.7 3.3
    1 -10 -7 7 3.3
    1 10 -6 82.99 7.1
    1 10 -6 84.79 7.1
    -1 10 6 73.89 6.6
    1 -10 -6 77.99 7
    -1 -10 6 70.99 7.1
    1 -10 -6 98.39 11.8
    1 10 -5 79.79 6.7
    -1 10 5 85.79 7.2
    1 10 -5 76.09 6.7
    -1 10 5 67.69 7.7
    -1 -10 5 71.09 6.7
    1 -10 -5 76.09 7.7
    -1 -10 5 63.59 9.8
    1 -10 -5 68.49 7.4
    1 10 -4 48.3 4.2
    1 10 -4 42.8 4
    -1 10 4 41.7 4.5
    -1 10 4 30.9 4.9
    -1 -10 4 38.3 3.9
    1 -10 -4 32.6 5.1
    -1 -10 4 35.9 4
    1 -10 -4 27.4 4.9
    -1 -10 4 39.4 7.3
    1 10 -3 185.18 14.6
    1 10 -3 179.98 14.5
    -1 10 3 177.98 15.4
    -1 10 3 204.48 15.3
    -1 10 3 179.78 15.5
    1 -10 -3 203.58 15.4
    -1 -10 3 173.18 17.2
    1 -10 -3 172.68 14.9
    1 -10 -3 162.18 15.6
    -1 -10 3 184.28 14.3
    -1 -10 3 186.68 14.4
    1 10 -2 19.9 4.3
    -1 10 2 20.3 3.6
    1 10 -2 21.5 3
    -1 10 2 13.4 2.8
    -1 10 2 16.4 3.2
    1 10 -2 21.7 2.9
    -1 -10 2 15.5 4.3
    1 -10 -2 23.1 3.5
    -1 -10 2 19.5 2.5
    1 -10 -2 19.9 3.2
    1 -10 -2 14.2 3.2
    -1 -10 2 23.7 2.6
    1 10 -1 158.88 13.1
    1 10 -1 159.48 13.1
    1 10 -1 134.29 14.5
    -1 10 1 152.68 13.3
    -1 10 1 156.58 14.1
    -1 10 1 165.98 13.4
    -1 -10 1 181.78 12.9
    -1 -10 1 171.48 12.7
    1 -10 -1 143.79 14.4
    1 -10 -1 165.18 13.1
    1 -10 -1 166.28 13.1
    1 10 0 74.09 6.4
    -1 10 0 65.49 6.3
    -1 10 0 63.79 8
    -1 10 0 75.89 6.4
    1 10 0 55.59 7.5
    1 10 0 55.09 6.2
    -1 -10 0 57.59 7.5
    1 -10 0 71.29 6.1
    1 -10 0 68.49 5.9
    1 -10 0 59.69 7.8
    -1 -10 0 71.29 6.1
    -1 -10 0 69.39 6
    1 10 1 108.69 10.9
    -1 10 -1 116.99 10.1
    1 10 1 118.19 10.2
    -1 10 -1 104.69 11.5
    1 10 1 114.49 10.3
    -1 10 -1 123.59 10
    1 -10 1 129.19 9.6
    -1 -10 -1 132.29 10.2
    1 -10 1 124.39 9.7
    -1 -10 -1 118.09 9.9
    1 -10 1 111.29 11.7
    -1 -10 -1 111.49 11.4
    -1 10 -2 18.4 2.9
    1 10 2 24.7 3.6
    -1 10 -2 20 4.9
    -1 10 -2 25.4 3.4
    1 10 2 18.7 3.4
    1 10 2 21.3 3.8
    1 -10 2 29.7 5.5
    -1 -10 -2 24.2 4.4
    1 -10 2 26.6 2.6
    -1 -10 -2 27.5 3.6
    1 -10 2 22 3
    -1 -10 -2 21.7 3.6
    1 10 3 142.89 12.5
    -1 10 -3 143.79 11.6
    1 10 3 125.09 12.4
    1 10 3 153.68 12.2
    -1 10 -3 149.79 11.9
    -1 -10 -3 136.89 12.1
    -1 -10 -3 141.19 12.7
    -1 -10 -3 153.98 12.4
    1 -10 3 124.99 14.1
    1 -10 3 153.48 11.8
    1 -10 3 157.48 11.4
    -1 10 -4 89.99 7.8
    1 10 4 88.79 8.4
    1 -10 4 87.09 7.3
    -1 -10 -4 88.99 8.2
    1 -10 4 81.59 7.6
    -1 -10 -4 94.49 8.7
    1 -10 4 91.19 10.6
    -1 10 -5 1.4 1.5
    -1 10 -5 0.9 1.4
    1 10 5 6 2.5
    1 10 5 1.5 0.7
    1 -10 5 3.4 3.9
    1 -10 5 0.8 1.3
    -1 -10 -5 2.1 2.3
    -1 10 -6 8.4 1.8
    1 10 6 12.9 5.2
    -1 10 -6 16.8 2.7
    1 -10 6 9.6 5.6
    -1 -10 -6 15.4 3.7
    -1 10 -7 24.4 3.9
    1 10 7 22.5 4.3
    1 -10 7 16.4 5.9
    -1 -10 -7 20.8 4.3
    1 10 8 92.69 10.6
    -1 -10 -8 97.39 10.8
    1 11 -8 1.2 2.7
    -1 11 8 0.8 3.8
    1 -11 -8 2.1 4
    -1 11 7 3 3.5
    1 11 -7 3.1 2.3
    1 -11 -7 -0.7 3.2
    1 11 -6 13.9 2.5
    -1 11 6 13.5 3.4
    1 -11 -6 3.7 3.1
    -1 -11 6 9.3 2.2
    1 11 -5 36.1 4.2
    -1 11 5 37.8 4.2
    -1 11 5 41 6
    1 11 -5 37.2 4.4
    1 -11 -5 32 5
    1 -11 -5 27.6 5.4
    -1 -11 5 37.1 4.1
    1 11 -4 173.18 13.6
    -1 11 4 172.38 14.7
    1 11 -4 164.88 13.6
    -1 -11 4 167.88 13.4
    -1 -11 4 160.78 13.4
    1 -11 -4 188.88 14.7
    1 -11 -4 144.79 14.6
    -1 -11 4 173.68 17
    1 11 -3 26.5 3.5
    -1 11 3 26.8 4.5
    -1 11 3 31.8 4.2
    1 11 -3 22.9 3.4
    -1 -11 3 23.6 2.9
    -1 -11 3 20.5 2.9
    1 -11 -3 20.2 3.4
    1 -11 -3 18.7 3.9
    -1 -11 3 25.6 5.4
    -1 11 2 -4.3 2
    1 11 -2 1.8 1.5
    -1 11 2 -0.6 2.4
    -1 11 2 -3.7 2.6
    1 11 -2 1.7 1.9
    -1 -11 2 -1.3 1.4
    1 -11 -2 -1.8 2.3
    1 -11 -2 -1.2 1.6
    1 -11 -2 0.9 3.2
    -1 -11 2 0.4 3
    -1 -11 2 0.3 1.1
    -1 11 1 346.27 27
    -1 11 1 330.67 27.5
    1 11 -1 345.77 26.6
    1 11 -1 324.17 26.5
    -1 11 1 335.47 26.9
    1 11 -1 300.87 28.2
    -1 -11 1 361.56 26.2
    -1 -11 1 334.17 28.9
    1 -11 -1 337.87 26.4
    -1 -11 1 378.26 26.3
    1 -11 -1 302.47 28
    1 -11 -1 378.76 26.6
    -1 11 0 9 2.3
    1 11 0 6.2 3.3
    1 11 0 6.1 2.5
    -1 11 0 9.8 3.3
    -1 11 0 9.3 2.3
    1 11 0 8 2.3
    1 -11 0 9 1.9
    1 -11 0 8.2 1.7
    1 -11 0 7 2.9
    -1 -11 0 4.7 3.1
    -1 -11 0 8.7 1.9
    -1 -11 0 10.1 1.9
    -1 11 -1 85.39 7.5
    1 11 1 82.69 8.1
    1 11 1 81.39 8.7
    -1 11 -1 79.29 7.5
    -1 11 -1 62.99 9.7
    1 11 1 84.29 7.8
    1 -11 1 80.69 7.1
    -1 -11 -1 89.99 7.7
    1 -11 1 76.29 9.3
    -1 -11 -1 85.09 7.5
    1 -11 1 92.19 7.1
    -1 -11 -1 82.69 9.3
    -1 11 -2 9 2.1
    1 11 2 9.3 2.4
    1 11 2 9.2 2.9
    -1 11 -2 9.8 2.3
    1 11 2 8.6 3
    -1 -11 -2 12.4 2.5
    1 -11 2 8.3 1.8
    -1 -11 -2 10.8 3.2
    1 -11 2 9.2 3.9
    -1 -11 -2 9.3 2.4
    1 -11 2 10.1 1.6
    -1 11 -3 185.18 14.6
    1 11 3 187.48 14.9
    1 11 3 171.58 15.1
    -1 11 -3 167.88 14.2
    -1 -11 -3 186.98 15.1
    -1 -11 -3 171.48 15.5
    1 -11 3 181.48 13.9
    1 -11 3 171.48 17.2
    -1 11 -4 66.69 5.9
    1 11 4 48.2 6.3
    -1 11 -4 49.1 5.3
    -1 -11 -4 70.59 6.8
    1 -11 4 62.59 8.8
    1 -11 4 56.69 5.1
    1 -11 4 46.9 5.7
    -1 11 -5 212.58 15.9
    1 11 5 201.68 16.8
    -1 11 -5 192.78 15.2
    1 -11 5 157.28 20.8
    1 -11 5 184.18 15.2
    -1 -11 -5 212.38 18
    1 11 6 2.5 3
    -1 11 -6 9.8 2.4
    1 -11 6 11.7 5
    -1 -11 -6 12.6 3.6
    1 11 7 105.49 10.5
    -1 11 -7 93.09 8.9
    -1 -11 -7 105.49 10.5
    1 -11 7 75.39 13.5
    1 11 8 3.6 3.8
    -1 11 -8 8.5 3.2
    -1 -11 -8 10.2 4
    1 12 -7 28.4 4.5
    -1 12 7 52.39 7
    1 -12 -7 32.9 5.7
    -1 12 6 2.3 3.2
    1 12 -6 2.7 2.5
    1 -12 -6 4.6 3.3
    -1 -12 6 0.7 2.2
    -1 12 5 102.09 9.9
    1 12 -5 89.19 9.7
    1 12 -5 92.09 8.8
    -1 -12 5 101.39 8.5
    1 -12 -5 104.09 10
    1 -12 -5 92.49 9.8
    1 12 -4 125.69 10.5
    1 12 -4 117.89 10.5
    -1 12 4 144.49 11
    -1 12 4 114.69 11.7
    -1 -12 4 108.39 10.1
    1 -12 -4 119.59 11.1
    1 -12 -4 107.99 11.6
    -1 -12 4 125.19 10.1
    -1 12 3 7.1 2.7
    -1 12 3 11 3.1
    1 12 -3 6.9 2.8
    1 12 -3 7.7 2.1
    -1 -12 3 8.4 2.2
    -1 -12 3 9.9 1.9
    -1 -12 3 3.2 3.8
    1 -12 -3 9.5 2.7
    1 -12 -3 7.2 3
    1 12 -2 178.48 15.9
    -1 12 2 196.98 16.4
    -1 12 2 191.28 16.8
    1 12 -2 195.78 15.9
    1 -12 -2 173.68 17.3
    -1 -12 2 189.08 18.8
    -1 -12 2 211.58 15.5
    -1 -12 2 203.98 15.5
    1 -12 -2 207.38 16.1
    1 12 -1 9.5 2.4
    -1 12 1 5.3 2.7
    1 12 -1 8.2 2.6
    -1 12 1 7.7 2.9
    -1 12 1 11 3.9
    -1 -12 1 9.3 3.6
    -1 -12 1 12.1 2.3
    1 -12 -1 10.7 2.2
    -1 -12 1 13.4 2.1
    1 -12 -1 11 3.7
    1 12 0 12.1 2.9
    -1 12 0 15.7 3
    1 12 0 10.5 4.5
    1 12 0 9.6 3.1
    -1 12 0 15.5 3.3
    1 -12 0 17.4 4.5
    -1 -12 0 17.2 2.5
    -1 -12 0 14.6 2.5
    1 -12 0 18.5 2.9
    -1 -12 0 13.8 4.1
    1 -12 0 13.6 2.7
    -1 12 -1 1.2 2
    1 12 1 -0.8 3.2
    -1 12 -1 -2.9 2.4
    1 12 1 3.7 3.4
    1 12 1 -0.7 1.9
    -1 -12 -1 0.1 1.7
    1 -12 1 -1.6 2
    1 -12 1 -2.7 3.1
    -1 -12 -1 1.9 2.9
    -1 -12 -1 -0.3 2.4
    1 -12 1 0.9 1.2
    1 12 2 34.7 4.5
    -1 12 -2 28.2 4.5
    1 12 2 23 4.6
    -1 12 -2 35.8 4.6
    1 -12 2 34.1 4.3
    1 -12 2 24.8 5.9
    -1 -12 -2 32.7 5.9
    -1 -12 -2 39.4 4.6
    1 -12 2 32.3 3.4
    -1 12 -3 182.08 14.9
    1 12 3 175.88 15.6
    -1 12 -3 189.88 15.3
    1 12 3 190.68 15.6
    1 -12 3 190.38 14.4
    1 -12 3 159.38 17.7
    -1 -12 -3 184.38 16.3
    -1 -12 -3 189.78 15.6
    -1 12 -4 32.8 4.7
    -1 12 -4 29.1 4.3
    1 12 4 38.9 5.3
    1 12 4 35.6 4.4
    -1 -12 -4 35.7 5.9
    1 -12 4 34.7 3.7
    1 -12 4 24.3 7.9
    1 12 5 83.59 8.9
    -1 12 -5 95.59 8.3
    -1 -12 -5 88.39 9.3
    1 -12 5 93.19 12.8
    1 -12 5 76.89 7.3
    1 12 6 166.78 15.7
    -1 12 -6 179.18 14.6
    1 -12 6 162.48 18.9
    -1 -12 -6 178.68 15.8
    1 12 7 -2.1 3.6
    -1 12 -7 3.6 5.3
    1 -12 7 5.7 6.3
    -1 -12 -7 -0.6 3.9
    1 13 -6 185.38 15.2
    -1 13 6 170.58 16.7
    -1 -13 6 174.28 14.7
    1 -13 -6 187.18 16.6
    -1 13 5 9.6 3.8
    1 13 -5 10.2 3
    -1 -13 5 9.9 2.5
    1 -13 -5 17.5 3.8
    1 -13 -5 13.1 3.7
    -1 13 4 -0.4 3.2
    1 13 -4 3 2.5
    1 -13 -4 -0.4 3.2
    -1 -13 4 1 4.8
    -1 -13 4 1.5 1.7
    -1 -13 4 -3 2.6
    1 13 -3 -0.9 2.3
    1 13 -3 -0.7 3
    -1 13 3 1.5 3.3
    -1 13 3 -1.1 3.1
    -1 -13 3 -0.9 1.6
    -1 -13 3 -1.7 2.2
    1 -13 -3 -1.3 2.4
    -1 -13 3 0.3 5.3
    1 -13 -3 1.4 3.1
    1 13 -2 1.6 2.3
    -1 13 2 5.1 3.7
    1 13 -2 -0.4 3
    -1 13 2 3.6 2.8
    -1 -13 2 2.4 4.3
    -1 -13 2 3 2.2
    -1 -13 2 6 1.7
    1 -13 -2 2.1 3.2
    -1 13 1 43.6 7.4
    1 13 -1 43.8 5.6
    -1 13 1 43.3 6.2
    1 13 -1 51.79 6.4
    -1 -13 1 50.89 5.4
    -1 -13 1 46.3 8.5
    1 -13 -1 45.8 5.3
    -1 -13 1 50.39 5.1
    1 -13 -1 40.8 7.6
    1 13 0 9.9 2.9
    -1 13 0 14.5 3
    -1 13 0 12.1 3.3
    1 -13 0 13.4 2.3
    -1 -13 0 12.2 2.6
    -1 -13 0 12.1 4.2
    1 -13 0 4.7 3.7
    -1 -13 0 7.2 2.7
    1 13 1 35.7 7.4
    -1 13 -1 27.5 4.1
    -1 13 -1 34 5.2
    1 13 1 30.5 5.1
    -1 -13 -1 31.2 6.3
    1 -13 1 37.8 3.9
    -1 -13 -1 40.3 4.6
    1 -13 1 33 6.7
    -1 13 -2 146.69 12.7
    1 13 2 148.49 13
    1 13 2 133.89 13.4
    -1 13 -2 149.69 12.5
    -1 -13 -2 162.48 12.8
    1 -13 2 129.59 15.9
    1 -13 2 154.18 11.7
    -1 -13 -2 127.69 14.2
    -1 13 -3 -0.8 2.7
    1 13 3 -1.1 2.8
    1 13 3 1 2.8
    -1 13 -3 -1.1 2.5
    1 -13 3 0.2 4.5
    1 -13 3 2.7 1.5
    -1 -13 -3 -1.2 3.3
    -1 -13 -3 3.1 2.9
    1 13 4 12.9 5
    -1 13 -4 2.9 2.7
    1 -13 4 1.6 4.8
    1 -13 4 4.4 1.7
    -1 -13 -4 5.6 3.1
    -1 13 -5 18.8 3.7
    1 13 5 23.9 4.4
    -1 -13 -5 25 4.7
    1 -13 5 17.7 6.4
    1 -13 5 19.8 3.3
    1 13 6 16 4.5
    -1 13 -6 12.6 4.5
    -1 -13 -6 27.1 4.9
    1 -13 6 11.3 7.1
    -1 14 5 2.2 3.8
    1 14 -5 -2.2 3.2
    1 -14 -5 0.5 3.4
    -1 -14 5 0 2.4
    -1 14 4 25.7 4.9
    1 14 -4 27 4.4
    1 -14 -4 22.1 5.7
    1 -14 -4 39.8 5.8
    -1 -14 4 33.3 4.4
    -1 14 3 197.08 17.4
    1 14 -3 193.58 16.7
    1 -14 -3 185.18 18.6
    -1 -14 3 208.88 16.1
    1 -14 -3 220.78 20.6
    -1 -14 3 199.18 20.6
    1 14 -2 103.89 10
    1 -14 -2 112.79 10
    -1 -14 2 105.79 13.4
    1 -14 -2 98.29 12.1
    -1 -14 2 110.09 9.3
    -1 14 1 -5.9 3
    1 14 -1 -1.8 2.6
    -1 -14 1 -1 1.9
    1 -14 -1 -1.5 3.8
    -1 -14 1 0.4 4.7
    1 -14 -1 0.9 2.1
    1 14 0 57.79 7.1
    -1 14 0 56.19 7.3
    1 -14 0 77.89 6.5
    -1 -14 0 52.49 9.3
    1 -14 0 50.39 9.6
    -1 -14 0 70.29 6.7
    1 14 1 148.29 13.3
    -1 14 -1 149.09 13.4
    -1 14 -1 134.09 12.9
    -1 -14 -1 146.09 15.4
    -1 -14 -1 160.88 12.9
    1 -14 1 148.09 12.2
    1 14 2 15.6 3.5
    -1 14 -2 8.7 3.2
    1 -14 2 8.6 5.2
    -1 -14 -2 13.3 3.3
    -1 -14 -2 9.1 4.3
    1 -14 2 9.2 2
    -1 14 -3 10.1 3.5
    1 -14 3 8 5.4
    1 -14 3 11.8 2.2
    -1 -14 -3 16.3 3.4
    -1 14 -4 53.89 7.3
    1 14 4 59.39 7.6
    -1 -14 -4 54.69 7.8
    1 -14 4 63.49 5.7
    1 -14 4 61.49 11.8
    1 14 5 263.17 23.4
    -1 14 -5 280.37 23
    1 -14 5 262.17 26.4
    -1 -14 -5 297.07 23.5
    -1 15 4 53.49 9.3
    1 15 -4 65.99 8.5
    1 -15 -4 73.29 10.6
    -1 -15 4 67.19 7
    1 -15 -4 68.79 8.6
    1 15 -3 5 3.5
    -1 15 3 -2.8 3.9
    -1 -15 3 2.7 2.3
    1 -15 -3 -2.6 4.8
    1 -15 -3 -0.9 3.1
    -1 15 2 -2.1 3.6
    1 15 -2 2.1 3.4
    -1 -15 2 -0.1 2.2
    1 -15 -2 2.8 4.8
    -1 -15 2 1.7 5.2
    1 15 -1 -3.4 3.2
    -1 15 1 5.2 3.6
    -1 -15 1 7.6 2.5
    -1 -15 1 2.2 5.1
    1 -15 -1 -0.9 2.5
    1 -15 -1 -5.6 5.1
    1 15 0 5.7 3.2
    -1 -15 0 4.1 6
    1 -15 0 6.9 5.2
    1 -15 0 7.7 2.5
    -1 -15 0 7 2.6
    1 15 1 18.1 4.2
    -1 15 -1 14.8 4.6
    1 -15 1 4.8 5.3
    -1 -15 -1 10.9 5.3
    1 -15 1 13 2.6
    1 15 2 19.4 4.2
    -1 15 -2 8.8 4.6
    1 -15 2 13 2.5
    1 -15 2 9.8 6
    -1 -15 -2 14.6 3.6
    1 15 3 88.39 10.6
    -1 15 -3 86.49 11.7
    1 -15 3 104.99 8.6
    -1 -15 -3 100.69 10.1
    1 -15 3 100.79 14.3
    1 15 4 84.19 9
    -1 15 -4 57.09 9.6
    -1 -15 -4 71.39 8.8
    1 -15 4 62.49 13.3
    1 16 -1 25.8 6
    -1 16 1 31.9 5.6
    1 -16 -1 27 7.4
    -1 -16 1 45.8 5.8
    -1 16 0 59.49 8.8
    1 -16 0 73.49 7.5
    1 -16 0 54.59 11.4
    -1 -16 0 77.99 7.8
    1 16 1 9.4 4.2
    -1 16 -1 14.8 4.5
    1 -16 1 13.5 2.9
    -1 -16 -1 9.9 3.3
    1 -16 1 9.7 6.5
    2 0 -11 3.7 2.9
    2 0 -11 3.5 4.7
    2 0 -10 103.69 11
    2 0 -10 102.79 9.9
    2 0 -9 1.8 2.8
    2 0 -9 -2.1 1.7
    2 0 -9 -4.5 4.5
    2 0 -8 39.9 5.5
    2 0 -8 44.9 5
    2 0 -8 49.3 7.1
    -2 0 7 2.4 1.5
    2 0 -7 0.1 2.5
    2 0 -7 -0.5 1.6
    2 0 -7 -2.4 1.9
    2 0 -7 -1.2 2.3
    2 0 -7 1.9 1.3
    2 0 -6 495.55 39.2
    2 0 -6 519.15 38.5
    -2 0 6 546.25 38.4
    2 0 -6 430.76 38.2
    2 0 -6 495.65 38.3
    2 0 -6 522.95 38.8
    2 0 -5 0.2 1
    -2 0 5 -0.3 0.9
    2 0 -5 0.5 1.2
    2 0 -5 1 0.8
    2 0 -5 0.2 1.7
    2 0 -4 175.78 13.2
    2 0 -4 169.98 13.2
    -2 0 4 176.98 13.2
    2 0 -4 148.19 13.2
    2 0 -3 0.9 0.6
    2 0 -3 -0.2 0.6
    2 0 -3 -0.8 0.6
    -2 0 3 -0.6 0.5
    -2 0 1 -0.1 0.3
    2 0 -1 0.5 0.4
    2 0 -1 0.1 0.3
    -2 0 1 0.3 0.3
    2 0 -1 0 0.3
    -2 0 1 0.4 0.4
    -2 0 0 536.45 42.6
    2 0 0 632.84 42.8
    -2 0 0 644.94 42.8
    -2 0 0 552.04 42.6
    2 0 0 545.15 42.6
    2 0 0 525.65 42.6
    -2 0 -1 -0.2 0.2
    2 0 1 1.2 0.3
    -2 0 -1 -0.2 0.3
    -2 0 -1 0.3 0.2
    2 0 1 -0.1 0.3
    2 0 2 455.65 37.4
    2 0 2 496.35 37.3
    -2 0 -2 513.85 37.4
    -2 0 -2 523.45 37.3
    2 0 3 -0.6 0.6
    -2 0 -3 0.3 0.6
    -2 0 -3 -0.7 0.7
    -2 0 -3 0.3 0.6
    2 0 3 0 0.7
    -2 0 -4 200.58 15.2
    -2 0 -4 189.88 15.3
    -2 0 -4 200.98 15.2
    2 0 4 178.28 15.3
    -2 0 -5 -1.7 1.3
    2 0 5 0.1 1.1
    -2 0 -5 -0.1 1
    -2 0 -5 -0.1 1.4
    -2 0 -6 49.3 5.3
    -2 0 -6 55.79 5.4
    -2 0 -6 47.7 5.3
    -2 0 -7 1.4 1.6
    -2 0 -7 -0.2 2.4
    -2 0 -8 7.5 2.9
    -2 0 -8 10.7 2.9
    -2 0 -8 2.6 2.8
    -2 0 -9 -4.3 2.8
    -2 0 -9 0 1.8
    -2 0 -9 2.6 3.4
    -2 0 -10 64.19 9.4
    -2 0 -10 40.5 5.4
    2 1 -11 109.09 11.4
    2 1 -11 105.79 12.8
    2 -1 -11 121.49 12.9
    2 -1 -11 122.29 10.7
    2 1 -10 54.19 7.8
    2 1 -10 49.7 6.4
    2 -1 -10 48.8 5.9
    2 -1 -10 50.49 7
    2 1 -9 6.3 2.9
    2 1 -9 -6.9 4.9
    2 1 -9 1.6 1.9
    2 -1 -9 3 3.1
    2 -1 -9 -1 4
    2 -1 -9 -1.2 1.6
    -2 1 8 13.9 3
    2 1 -8 12.5 3.9
    2 1 -8 9.3 2.4
    2 1 -8 14.1 3
    2 1 -8 6.9 3
    2 -1 -8 12.7 3.4
    2 -1 -8 11.5 2.8
    2 -1 -8 13.2 2.7
    2 1 -7 54.89 5.5
    2 1 -7 54.99 6
    2 1 -7 43.6 5.2
    2 1 -7 60.79 5.9
    -2 1 7 55.49 5.4
    2 1 -7 54.49 7
    2 -1 -7 52.89 5.5
    2 -1 -7 52.29 6.4
    2 -1 -7 51.99 5.1
    2 -1 -7 51.89 6
    2 -1 -7 46.5 5.8
    2 1 -6 499.85 38.8
    2 1 -6 503.35 37.5
    -2 1 6 490.25 37.6
    2 1 -6 503.55 37.6
    2 -1 -6 494.15 38.3
    2 -1 -6 485.55 37.7
    2 -1 -6 488.25 38
    2 -1 -6 469.85 37.5
    2 -1 -6 479.75 37.4
    2 1 -5 462.65 35.1
    -2 1 5 458.35 35.2
    2 1 -5 451.75 35.1
    2 1 -5 440.56 36
    -2 -1 5 515.95 35.1
    2 -1 -5 449.26 35.2
    2 -1 -5 466.65 35.2
    2 -1 -5 466.05 35.5
    2 -1 -5 435.06 35
    2 1 -4 -0.4 0.7
    2 1 -4 0.2 0.7
    2 1 -4 0.5 0.7
    -2 1 4 -0.4 0.8
    2 1 -4 -0.4 1.4
    2 -1 -4 -0.8 1
    -2 -1 4 0.3 0.7
    2 -1 -4 1.4 0.8
    2 -1 -4 -1.5 0.8
    2 1 -3 297.87 21.8
    2 1 -3 287.07 21.7
    -2 1 3 276.67 21.9
    2 -1 -3 291.87 21.9
    2 -1 -3 297.77 21.8
    -2 -1 3 261.67 21.8
    2 -1 -3 273.27 21.8
    -2 -1 3 299.27 21.7
    -2 1 2 1292.77 99.99
    2 1 -2 1363.06 99.79
    -2 1 2 1302.87 99.99
    2 1 -2 1400.36 99.89
    -2 -1 2 1339.27 99.99
    2 -1 -2 1328.77 99.99
    -2 -1 2 1345.67 99.79
    2 -1 -2 1226.38 99.99
    2 -1 -2 1477.95 99.99
    -2 1 1 1717.53 135.39
    2 1 -1 1586.74 135.49
    -2 1 1 1940.41 135.49
    2 -1 -1 1863.01 135.39
    2 -1 -1 2004.1 135.39
    -2 1 0 1525.65 103.29
    -2 1 0 1310.27 102.99
    -2 -1 0 1304.17 102.99
    2 -1 0 1404.96 103.29
    -2 1 -1 1365.26 99.09
    2 1 1 1282.97 99.19
    -2 1 -1 1382.66 99.49
    2 -1 1 1269.27 98.99
    -2 -1 -1 1339.57 99.19
    -2 -1 -1 1430.56 99.19
    2 -1 1 1274.47 99.49
    2 -1 1 1320.27 99.09
    -2 1 -2 2.1 0.8
    -2 1 -2 2.5 0.6
    2 1 2 1.7 0.7
    -2 1 -2 2.3 0.5
    2 1 2 4.1 0.7
    2 1 2 2.4 0.5
    -2 -1 -2 2.5 0.7
    -2 -1 -2 2.7 0.7
    2 -1 2 3.2 0.9
    2 -1 2 2.6 0.5
    -2 -1 -2 3.4 0.6
    -2 1 -3 3.7 1.2
    -2 1 -3 2.4 0.7
    2 1 3 2.2 1
    2 1 3 1.7 0.7
    2 1 3 2.8 1
    -2 -1 -3 2 0.6
    -2 -1 -3 2.2 1
    -2 -1 -3 2.7 0.9
    2 -1 3 1.7 0.9
    2 1 4 11.7 1.9
    -2 1 -4 12 1.8
    -2 1 -4 10.8 1.7
    2 1 4 11.1 1.8
    -2 1 -4 10.1 2
    2 -1 4 11.9 2.4
    -2 -1 -4 12.2 1.6
    -2 -1 -4 11.6 1.9
    -2 -1 -4 10.6 1.9
    -2 1 -5 2.5 1.4
    -2 1 -5 2.7 1.2
    -2 1 -5 3.3 1.7
    -2 -1 -5 2.6 1.3
    -2 -1 -5 3.5 1.5
    -2 -1 -5 1 1
    2 -1 5 2.1 1.4
    -2 1 -6 215.88 18.2
    -2 1 -6 225.18 19.1
    -2 1 -6 243.38 18.6
    -2 1 -6 234.08 18.7
    -2 -1 -6 232.98 18.4
    -2 -1 -6 232.78 18.7
    -2 -1 -6 243.88 18.8
    -2 1 -7 11.9 3.1
    -2 1 -7 13.5 2.4
    -2 1 -7 6.1 2.7
    -2 1 -7 11.7 2.6
    -2 -1 -7 15.4 2.8
    -2 -1 -7 10.7 2.1
    -2 -1 -7 12.5 2.1
    -2 1 -8 211.08 18
    -2 1 -8 221.98 17.4
    -2 1 -8 195.48 16.9
    -2 -1 -8 189.98 17
    -2 -1 -8 224.58 17.6
    -2 1 -9 112.79 11.6
    -2 1 -9 126.99 10.9
    -2 -1 -9 100.09 9.3
    -2 -1 -9 101.99 9.8
    -2 -1 -9 119.89 10.9
    -2 1 -10 61.69 6.8
    -2 1 -10 65.49 8.7
    -2 -1 -10 60.29 6.1
    -2 -1 -10 65.59 8.3
    2 2 -11 -3 3
    2 2 -11 -3 3.8
    2 2 -11 2.3 4.7
    2 -2 -11 0.9 4.8
    2 2 -10 4.8 2.8
    2 -2 -10 8.7 2.5
    2 -2 -10 9 4
    -2 2 9 72.89 7.7
    2 2 -9 55.59 6.9
    2 2 -9 75.79 7.8
    2 -2 -9 68.79 6.4
    2 -2 -9 63.99 8.5
    2 -2 -9 66.29 8.3
    2 2 -8 10.5 4.2
    2 2 -8 8.2 2.1
    2 2 -8 7.2 3.2
    2 2 -8 7.6 3
    2 2 -8 8.9 2.6
    -2 2 8 7.6 2.3
    2 -2 -8 8.9 3
    2 -2 -8 5.6 3.2
    2 -2 -8 8.4 1.9
    -2 2 7 175.18 13.8
    2 2 -7 163.88 13.4
    2 2 -7 163.98 13.7
    2 2 -7 151.78 14.8
    2 -2 -7 157.48 14.1
    2 -2 -7 175.58 13.2
    2 -2 -7 167.38 14.2
    2 -2 -7 151.38 13.6
    2 -2 -7 161.18 13.9
    2 2 -6 140.59 13.9
    2 2 -6 162.38 12.7
    2 2 -6 161.38 12.6
    -2 2 6 158.18 12.9
    2 -2 -6 166.08 12.5
    2 -2 -6 154.98 13.3
    2 -2 -6 141.99 12.9
    2 -2 -6 157.88 13
    -2 2 5 118.19 10.3
    2 2 -5 123.59 10.1
    2 2 -5 122.89 11.5
    2 2 -5 131.59 10.1
    2 -2 -5 125.09 10.4
    2 -2 -5 138.39 10
    2 -2 -5 114.39 10.5
    2 -2 -5 112.99 10.2
    -2 2 4 14.3 2
    2 2 -4 20 2.2
    -2 2 4 19.6 2.4
    2 2 -4 14.7 3.2
    2 2 -4 17.9 2
    2 -2 -4 16.6 2.3
    -2 -2 4 17.5 2.2
    2 -2 -4 21.1 2.1
    2 -2 -4 16.4 2.5
    2 2 -3 67.59 5.2
    -2 2 3 64.39 5.5
    -2 2 3 60.59 5.3
    2 2 -3 60.59 6.1
    2 2 -3 62.39 5.1
    2 -2 -3 55.99 5.5
    2 -2 -3 71.69 5.3
    2 -2 -3 59.89 5.4
    -2 -2 3 59.29 5.3
    2 2 -2 8.9 1
    -2 2 2 6.9 1.2
    2 2 -2 9.2 1.1
    -2 2 2 10.8 1.2
    2 -2 -2 10.4 1.2
    2 -2 -2 11.6 1.4
    -2 -2 2 8.9 1.1
    -2 2 1 1285.17 100.79
    2 2 -1 1368.26 100.69
    -2 -2 1 1356.26 100.69
    2 -2 -1 1304.07 100.79
    2 -2 -1 1457.05 100.99
    2 2 0 3.9 0.6
    2 2 0 3.3 0.5
    -2 2 0 4 0.6
    -2 2 0 4 0.8
    2 -2 0 4.3 0.6
    2 -2 0 3.4 0.5
    -2 -2 0 4.2 0.7
    -2 -2 0 3.1 0.5
    2 -2 0 3.2 0.9
    2 2 1 6589.74 517.35
    -2 2 -1 6703.03 515.85
    -2 -2 -1 7388.76 517.75
    -2 2 -2 100.29 8.1
    2 2 2 95.59 7.6
    -2 2 -2 89.49 7.1
    2 2 2 94.89 7.8
    -2 2 -2 99.49 7.2
    2 -2 2 97.29 7.4
    -2 -2 -2 81.89 7
    -2 -2 -2 97.29 7.5
    2 -2 2 90.29 8
    -2 2 -3 139.29 11.7
    2 2 3 172.08 12.3
    -2 2 -3 156.78 11.9
    2 2 3 151.98 12.2
    -2 2 -3 153.28 12.7
    -2 2 -3 159.28 11.9
    2 -2 3 136.29 12.7
    -2 -2 -3 161.18 12.3
    -2 2 -4 584.24 43.1
    2 2 4 644.74 43.6
    -2 2 -4 504.75 43.8
    2 2 4 585.34 43.5
    -2 2 -4 541.05 42.9
    -2 2 -4 548.85 44.7
    -2 -2 -4 589.44 42.8
    -2 -2 -4 618.24 43.6
    -2 -2 -4 596.74 43.5
    2 -2 4 508.25 44
    2 2 5 83.29 7.4
    -2 2 -5 63.09 7
    -2 2 -5 78.59 7.9
    -2 2 -5 83.19 6.9
    -2 2 -5 89.49 7.1
    -2 2 -5 92.29 7.4
    2 2 5 86.29 7.3
    -2 -2 -5 84.69 6.6
    2 -2 5 72.69 7.9
    -2 -2 -5 78.49 7.3
    -2 -2 -5 81.69 7.3
    -2 2 -6 129.79 10.1
    -2 2 -6 123.69 10.2
    -2 2 -6 122.99 9.8
    -2 2 -6 121.69 9.7
    -2 2 -6 117.99 11
    -2 -2 -6 100.89 9.2
    -2 -2 -6 125.49 10.4
    2 -2 6 105.79 10.9
    -2 -2 -6 110.59 10.2
    -2 -2 -6 122.09 9.5
    -2 2 -7 104.09 8.5
    -2 2 -7 95.09 8.3
    -2 2 -7 98.39 9.9
    -2 2 -7 99.69 8.8
    -2 2 -7 90.79 8.9
    -2 -2 -7 89.19 7.7
    -2 -2 -7 101.19 9
    -2 -2 -7 96.49 8.1
    -2 2 -8 245.88 19.5
    -2 2 -8 251.07 19.6
    -2 2 -8 259.57 20
    -2 2 -8 236.78 20.9
    -2 -2 -8 238.08 20.1
    -2 -2 -8 236.48 19.2
    -2 2 -9 6 3
    -2 2 -9 11 4.9
    -2 -2 -9 4.5 1.6
    -2 -2 -9 6.5 3.2
    -2 -2 -9 1.1 2
    -2 2 -10 120.29 11.9
    -2 2 -10 121.09 11
    -2 -2 -10 120.69 12.5
    -2 3 10 22.2 4.3
    2 3 -10 21.9 4.1
    2 3 -10 16.9 3.6
    2 -3 -10 15.2 2.7
    2 -3 -10 17.7 4.7
    2 3 -9 46 6.8
    2 3 -9 45.6 5.3
    -2 3 9 58.19 7.3
    2 -3 -9 46.4 7.1
    2 -3 -9 52.39 5.2
    2 3 -8 20.2 3.1
    2 3 -8 23.1 3.6
    2 3 -8 17.6 5.1
    -2 3 8 22.4 3.7
    2 -3 -8 21.1 3.6
    2 -3 -8 25 4.3
    2 -3 -8 23.3 3
    2 3 -7 -0.2 2
    2 3 -7 4.5 3.4
    2 3 -7 -2.5 1.6
    -2 3 7 -1.5 1.6
    2 -3 -7 -0.8 2.1
    2 -3 -7 3.3 3.8
    2 -3 -7 -3.1 1.8
    2 -3 -7 0.7 2.5
    2 -3 -7 1 1
    -2 3 6 24.6 3.7
    2 3 -6 29.1 5.4
    2 3 -6 31.4 3.5
    2 3 -6 29.6 3.3
    2 -3 -6 29 4
    2 -3 -6 32.6 3.2
    2 -3 -6 31 4
    2 3 -5 14.7 2.1
    2 3 -5 14.9 3.3
    -2 3 5 14.7 2.4
    2 3 -5 13.9 2.1
    -2 -3 5 13.2 2.2
    2 -3 -5 14 2.5
    2 -3 -5 18.9 2
    2 -3 -5 12 2.4
    2 3 -4 606.14 44.1
    2 3 -4 571.34 45.6
    -2 3 4 577.94 44.5
    2 3 -4 635.24 44.2
    -2 -3 4 542.45 44.2
    2 -3 -4 595.74 44.5
    2 -3 -4 571.74 44.6
    2 3 -3 287.27 23.4
    2 3 -3 323.57 23.6
    -2 3 3 325.77 23.7
    2 3 -3 319.57 23.6
    -2 3 3 287.07 23.9
    -2 -3 3 305.37 23.7
    2 -3 -3 288.67 24
    2 -3 -3 351.66 23.8
    -2 3 2 596.04 46.6
    2 3 -2 600.74 47.4
    2 3 -2 636.94 46.3
    2 3 -2 603.54 46.1
    2 -3 -2 580.34 46.6
    2 -3 -2 598.64 46.5
    2 -3 -2 706.73 46.7
    -2 -3 2 624.94 46.4
    2 3 -1 45.5 4.7
    2 3 -1 48.9 4
    -2 3 1 48.3 4.1
    2 3 -1 47.4 3.8
    -2 3 1 53.39 4.3
    -2 -3 1 51.29 4
    -2 -3 1 48.8 3.7
    2 -3 -1 46.6 4.1
    2 -3 -1 50.19 4.1
    2 -3 -1 46.2 4.3
    2 3 0 0.5 0.4
    2 3 0 0.3 0.3
    2 3 0 -0.3 0.6
    -2 3 0 1.4 0.5
    -2 3 0 -0.3 0.6
    -2 -3 0 0.3 0.3
    2 -3 0 0.3 0.6
    2 -3 0 0 0.4
    2 -3 0 0.8 0.3
    -2 -3 0 0.5 0.3
    -2 3 -1 145.39 10.4
    2 3 1 137.39 10.9
    -2 3 -1 137.59 11.3
    2 3 1 137.29 10.8
    2 3 1 135.99 10.9
    -2 3 -1 146.89 10.7
    2 -3 1 155.78 10.7
    -2 -3 -1 136.99 11.1
    -2 -3 -1 133.09 10.7
    2 -3 1 120.29 11.7
    2 3 2 76.09 6.4
    -2 3 -2 78.99 7
    2 3 2 65.99 5.8
    2 3 2 76.29 6.4
    -2 3 -2 85.89 5.8
    -2 3 -2 85.29 6.2
    2 -3 2 64.79 6.9
    2 -3 2 80.19 6.1
    -2 -3 -2 80.29 6.5
    -2 -3 -2 73.09 6.4
    -2 3 -3 1.6 0.6
    -2 3 -3 1.9 0.5
    2 3 3 1.9 1
    2 3 3 1.4 1
    -2 3 -3 2.8 0.8
    2 -3 3 2 1.5
    -2 -3 -3 2.4 1.1
    -2 -3 -3 5.2 1.2
    -2 3 -4 911.51 67.49
    2 3 4 969.8 67.89
    -2 3 -4 873.91 68.69
    -2 3 -4 949.11 67.49
    -2 3 -4 880.01 67.19
    2 3 4 886.21 67.99
    2 -3 4 814.52 68.59
    -2 -3 -4 918.51 67.99
    -2 -3 -4 900.31 67.89
    2 3 5 245.28 19.2
    -2 3 -5 232.08 20
    -2 3 -5 236.88 18.5
    -2 3 -5 258.27 18.8
    -2 3 -5 241.68 18.7
    -2 3 -5 275.07 19.2
    2 3 5 242.28 19.3
    2 -3 5 207.38 19.8
    -2 -3 -5 232.08 19.1
    -2 -3 -5 239.48 19.3
    2 3 6 83.89 7.5
    -2 3 -6 82.09 6.7
    -2 3 -6 79.09 7
    -2 3 -6 76.89 8.4
    -2 3 -6 80.99 6.9
    -2 3 -6 78.39 7.2
    2 -3 6 72.29 8.3
    -2 -3 -6 79.89 7.6
    -2 -3 -6 66.19 7.3
    -2 3 -7 24.7 3.4
    2 3 7 29.9 4
    -2 3 -7 23.1 3.8
    -2 3 -7 24.1 3.7
    -2 3 -7 24.4 4.7
    -2 3 -7 23 3.1
    -2 -3 -7 29.5 2.2
    -2 -3 -7 27.1 4.4
    -2 -3 -7 25.3 2.3
    -2 3 -8 51.79 6.2
    -2 3 -8 41.5 8.2
    -2 3 -8 55.89 5.9
    -2 3 -8 56.19 5.8
    -2 -3 -8 63.19 4.4
    -2 -3 -8 54.09 4.5
    -2 -3 -8 55.89 6.8
    -2 3 -9 1.1 2.8
    -2 3 -9 -0.7 3.1
    -2 -3 -9 0.9 3.4
    -2 3 -10 44.1 7.3
    -2 3 -10 44.9 5.8
    -2 -3 -10 38 6.4
    2 4 -10 4.8 4.6
    -2 4 10 -3.7 3.2
    2 4 -10 6.3 2.8
    2 -4 -10 1.1 3.9
    2 4 -9 2.4 3
    2 4 -9 0.3 2.5
    2 4 -9 4.2 1.8
    -2 4 9 -2.3 2.7
    2 -4 -9 -5.3 3.2
    2 -4 -9 2.8 3.1
    2 -4 -9 -0.2 1.5
    -2 4 8 1095.19 81.69
    2 4 -8 1062.79 80.89
    2 4 -8 1024.7 81.19
    2 4 -8 1082.79 80.69
    2 -4 -8 1175.38 80.69
    2 -4 -8 1001.3 82.09
    2 -4 -8 1066.09 81.99
    2 4 -7 -1.1 2
    2 4 -7 -0.5 1.5
    2 4 -7 -0.3 1.1
    -2 4 7 4.4 2.1
    2 4 -7 -3.3 3.9
    2 -4 -7 1.5 2
    2 -4 -7 -0.4 2
    2 -4 -7 0 1
    -2 4 6 230.68 18.8
    2 4 -6 230.38 18
    2 4 -6 230.78 18.4
    2 4 -6 217.48 20.2
    2 4 -6 248.38 18.3
    2 -4 -6 267.27 18.2
    2 -4 -6 209.08 18.6
    2 -4 -6 221.18 19
    -2 4 5 194.08 16.4
    2 4 -5 226.28 16
    2 4 -5 194.28 17.9
    2 4 -5 199.08 15.7
    2 4 -5 222.68 16.1
    2 -4 -5 188.68 16.6
    2 -4 -5 221.58 16.4
    -2 -4 5 187.38 16.1
    2 -4 -5 201.18 16.5
    2 4 -4 231.68 15.7
    2 4 -4 196.48 15.4
    2 4 -4 195.18 17.2
    -2 4 4 183.08 16
    2 4 -4 220.08 15.6
    -2 4 4 196.58 15.6
    2 -4 -4 194.88 16.2
    -2 -4 4 193.38 15.7
    2 -4 -4 201.68 16
    2 4 -3 374.16 31.7
    2 4 -3 428.56 30.4
    2 4 -3 413.06 30.1
    -2 4 3 386.46 30.8
    2 -4 -3 371.16 30.8
    2 -4 -3 447.46 30.7
    -2 -4 3 399.96 30.4
    2 -4 -3 391.36 30.7
    2 4 -2 379.06 32.3
    -2 4 2 392.86 31.4
    2 4 -2 435.56 30.9
    2 4 -2 442.66 31.1
    -2 -4 2 444.46 31.1
    -2 -4 2 404.86 30.8
    2 -4 -2 401.06 31.4
    2 -4 -2 380.86 31.6
    2 -4 -2 429.16 31.6
    2 4 -1 510.75 37.1
    2 4 -1 478.55 38
    2 4 -1 474.15 36.9
    -2 4 1 533.35 37.6
    -2 4 1 514.75 37.3
    -2 4 1 483.85 37.3
    2 -4 -1 459.55 37.6
    2 -4 -1 505.75 37.2
    -2 -4 1 502.15 36.8
    2 -4 -1 475.55 37.2
    -2 4 0 859.51 62.69
    2 4 0 832.42 62.69
    2 4 0 818.42 63.19
    -2 4 0 870.11 63.29
    2 4 0 802.22 62.49
    -2 4 0 861.61 62.59
    2 -4 0 809.42 62.49
    2 -4 0 870.11 62.59
    -2 -4 0 866.11 62.69
    -2 -4 0 791.22 62.49
    -2 4 -1 578.64 42.2
    -2 4 -1 550.44 43.3
    -2 4 -1 610.64 42.5
    2 4 1 565.14 42.5
    2 4 1 566.64 42.7
    2 4 1 517.85 42.7
    2 -4 1 604.84 42.4
    2 -4 1 508.05 43.3
    -2 -4 -1 592.64 42.6
    2 -4 1 572.64 42.1
    -2 -4 -1 556.84 42.5
    -2 4 -2 13.8 1.2
    2 4 2 13.1 2
    2 4 2 11.9 2.2
    2 4 2 15 1.5
    -2 4 -2 16.3 1.7
    -2 -4 -2 13 1.8
    2 -4 2 12.2 2.6
    -2 -4 -2 16.3 2.1
    2 -4 2 13.4 1.2
    2 -4 2 13 1.5
    2 4 3 390.86 30.3
    -2 4 -3 407.36 29.8
    -2 4 -3 421.86 29.4
    2 4 3 405.26 30.2
    -2 4 -3 404.66 31.2
    2 -4 3 393.36 29.8
    2 -4 3 334.57 30.9
    -2 -4 -3 399.26 30.3
    -2 -4 -3 385.16 30.1
    2 4 4 -0.6 1
    -2 4 -4 1.1 0.7
    -2 4 -4 1.4 0.7
    -2 4 -4 0.1 2.1
    2 4 4 -2.9 1.3
    2 -4 4 1 1.6
    -2 -4 -4 -0.1 1.1
    -2 -4 -4 0 1.3
    -2 4 -5 173.78 15.5
    -2 4 -5 176.68 13.5
    -2 4 -5 181.58 13.8
    2 4 5 175.88 14.3
    -2 4 -5 188.68 13.9
    2 4 5 174.48 14.5
    -2 -4 -5 181.08 14.5
    -2 -4 -5 161.08 14.4
    2 -4 5 155.58 15.2
    -2 4 -6 148.69 12
    2 4 6 152.68 12.5
    -2 4 -6 155.28 12.1
    -2 4 -6 145.59 13.8
    -2 4 -6 162.68 12.4
    -2 4 -6 146.29 11.6
    2 4 6 139.29 12.8
    -2 -4 -6 147.29 12.7
    2 -4 6 126.59 13.3
    -2 4 -7 39.4 4.8
    -2 4 -7 46.9 5.7
    -2 4 -7 39.7 4.2
    2 4 7 44.5 5.4
    -2 4 -7 38.6 6.7
    -2 4 -7 41.6 4.5
    -2 -4 -7 50.09 5.4
    2 -4 7 35.9 6.1
    2 4 8 2.8 2.3
    -2 4 -8 -1.5 1.9
    -2 4 -8 4.8 1.9
    -2 4 -8 5.2 7.6
    -2 4 -8 2.5 2.2
    -2 -4 -8 2.6 2.5
    -2 4 -9 63.59 7.9
    -2 4 -9 78.39 7.1
    -2 -4 -9 73.29 8.6
    -2 4 -10 0.4 3.8
    -2 4 -10 6.7 2.6
    -2 -4 -10 3.4 4
    2 5 -10 15.6 4.1
    -2 5 10 27.3 4.6
    2 5 -10 22.1 5.2
    2 5 -10 23.9 3.9
    2 -5 -10 20 4.6
    2 5 -9 114.39 13
    2 5 -9 143.39 11.8
    -2 5 9 144.69 12.9
    2 5 -9 144.99 13.3
    2 -5 -9 151.08 11.6
    2 -5 -9 151.88 13.6
    -2 5 8 11.6 3.1
    2 5 -8 17 3.4
    2 5 -8 14.9 2.3
    2 5 -8 11.8 2.6
    2 -5 -8 15.8 2.7
    2 -5 -8 12.1 3.1
    2 -5 -8 12.4 2.6
    2 5 -7 81.89 7.2
    2 5 -7 92.49 7.9
    2 5 -7 82.39 7.4
    -2 5 7 71.59 8
    2 -5 -7 92.99 7.4
    2 -5 -7 87.19 8.7
    2 5 -6 2.5 1.2
    2 5 -6 5.9 1.6
    2 5 -6 7.4 3.4
    -2 5 6 2.7 1.7
    2 5 -6 3.8 1
    2 -5 -6 4.6 1.3
    2 -5 -6 8.2 2.2
    2 -5 -6 5.3 2.4
    -2 -5 6 2.7 1.5
    2 5 -5 44.6 4.1
    -2 5 5 44.2 4.6
    2 5 -5 36.5 6
    2 5 -5 46.7 4
    2 5 -5 45.4 3.7
    -2 5 5 34 3.9
    2 -5 -5 39.1 4.6
    2 -5 -5 47.6 4.5
    2 -5 -5 36.5 4.6
    -2 -5 5 36.1 4
    2 5 -4 352.86 25.7
    -2 5 4 312.07 26.4
    -2 5 4 384.96 26
    2 5 -4 325.07 27.8
    2 5 -4 356.06 25.9
    2 -5 -4 330.87 26.4
    -2 -5 4 333.97 26
    2 -5 -4 316.77 26.5
    2 5 -3 115.39 11.3
    2 5 -3 134.19 9.5
    -2 5 3 113.39 10.2
    2 -5 -3 123.59 10.2
    -2 -5 3 134.39 9.9
    2 -5 -3 115.39 10.3
    2 5 -2 44.8 3.8
    -2 5 2 40.4 4.4
    2 5 -2 39 5
    -2 5 2 47.6 4.3
    2 5 -2 45.4 3.5
    -2 5 2 43.9 4.2
    2 -5 -2 37.2 4.3
    2 -5 -2 41.4 4.1
    -2 -5 2 45 3.5
    -2 -5 2 42.9 5.2
    -2 -5 2 46.7 3.8
    2 -5 -2 39.2 4
    2 5 -1 59.19 4.8
    -2 5 1 57.59 5.1
    2 5 -1 51.79 5.7
    -2 5 1 59.59 5.4
    -2 5 1 53.69 5.1
    2 5 -1 55.79 4.6
    2 -5 -1 52.39 5.4
    -2 -5 1 61.89 4.5
    -2 -5 1 59.89 4.8
    -2 -5 1 58.79 6.2
    2 5 0 4.6 1
    -2 5 0 5.3 1.6
    2 5 0 5.1 0.9
    -2 5 0 4.7 0.9
    2 5 0 4.1 1.7
    -2 5 0 4.1 1.1
    2 -5 0 4.4 1.6
    -2 -5 0 5.7 1.9
    -2 -5 0 5.2 1.1
    -2 -5 0 4.9 0.8
    2 -5 0 5.2 0.9
    2 -5 0 5 1
    -2 5 -1 1422.26 103.19
    2 5 1 1376.96 103.49
    2 5 1 1241.88 103.79
    -2 5 -1 1506.85 103.49
    2 5 1 1278.97 103.69
    -2 5 -1 1459.05 104.49
    2 -5 1 1412.56 102.99
    -2 -5 -1 1460.15 103.59
    -2 -5 -1 1367.06 103.39
    2 -5 1 1263.57 104.39
    2 -5 1 1458.05 103.39
    -2 5 -2 1052.29 77.19
    -2 5 -2 1099.29 77.59
    2 5 2 900.01 77.49
    -2 5 -2 1055.69 78.89
    2 5 2 1061.69 77.79
    2 5 2 1024.5 77.89
    -2 -5 -2 1107.69 77.89
    2 -5 2 928.01 78.69
    2 -5 2 1103.79 77.49
    2 -5 2 1043.6 77.09
    -2 5 -3 50.29 3.6
    2 5 3 44.6 4.7
    -2 5 -3 49.4 5.6
    -2 5 -3 45.8 4
    2 5 3 46.9 4.5
    2 -5 3 42.8 4
    2 -5 3 38.3 5.2
    -2 -5 -3 44.6 4.5
    -2 -5 -3 44 4.5
    -2 5 -4 107.59 8.5
    2 5 4 104.79 9
    -2 5 -4 113.09 8.1
    -2 5 -4 116.19 10.6
    2 5 4 96.89 9.2
    -2 -5 -4 97.19 9.1
    -2 -5 -4 104.79 9.1
    2 -5 4 90.69 10
    2 5 5 7.2 2.4
    -2 5 -5 11.2 1.5
    -2 5 -5 11.5 1.8
    2 5 5 12 2.3
    -2 5 -5 11 1.8
    -2 5 -5 12.9 3
    -2 -5 -5 9.8 2.3
    2 -5 5 9.6 2.9
    -2 -5 -5 8.3 2.3
    -2 5 -6 56.69 5
    2 5 6 61.99 6
    -2 5 -6 57.79 5.5
    -2 5 -6 64.29 6.1
    -2 5 -6 50.29 7.7
    2 5 6 56.79 6.6
    -2 5 -6 60.29 5.3
    -2 -5 -6 64.59 6.2
    -2 -5 -6 43.2 6
    2 -5 6 48.7 7
    -2 5 -7 90.89 7.6
    2 5 7 92.79 8.8
    -2 5 -7 92.29 8.2
    -2 5 -7 92.39 7.9
    -2 5 -7 74.79 10.8
    2 -5 7 90.39 10.3
    -2 -5 -7 99.39 9.1
    2 5 8 173.48 16.2
    -2 5 -8 172.38 13.5
    -2 5 -8 164.88 14.2
    -2 5 -8 174.38 14
    -2 -5 -8 157.88 14.8
    -2 5 -9 17.8 3.7
    -2 5 -9 18.5 3.7
    -2 -5 -9 15.4 3.8
    -2 5 -10 72.49 8.9
    -2 5 -10 70.89 7.6
    -2 -5 -10 61.49 9.2
    2 6 -10 5 3.5
    -2 6 10 2.9 3.6
    2 6 -10 -2.3 4.7
    2 6 -10 -1.2 3
    2 -6 -10 -0.3 4.2
    2 6 -9 2.3 1.8
    -2 6 9 2.1 2.9
    2 -6 -9 -0.9 1.7
    2 -6 -9 -1 3.2
    2 6 -8 2.5 2.1
    2 6 -8 8 3.2
    -2 6 8 8.5 3.3
    2 6 -8 3.6 1.5
    2 -6 -8 6 2.4
    2 6 -7 29 3.4
    -2 6 7 31.5 4.5
    2 6 -7 24.9 3
    2 6 -7 28.8 4.4
    2 -6 -7 23.8 3.9
    2 -6 -7 30.1 4.7
    2 6 -6 12.2 1.8
    2 6 -6 8.5 4
    -2 6 6 11.7 2.5
    2 6 -6 12.5 2.1
    2 6 -6 13.9 2.3
    2 -6 -6 11.8 2.9
    2 -6 -6 11.1 2.3
    -2 -6 6 10 2.1
    2 6 -5 384.96 26.7
    2 6 -5 363.26 26.4
    -2 6 5 328.77 27.3
    2 6 -5 332.47 28.9
    2 6 -5 365.66 26.5
    -2 6 5 344.77 26.6
    2 -6 -5 330.97 27.4
    2 -6 -5 352.96 26.9
    -2 -6 5 336.37 26.7
    2 -6 -5 325.37 27.1
    2 6 -4 22.5 4.8
    -2 6 4 33.5 3
    2 6 -4 29.5 2.8
    -2 6 4 30.4 3.6
    2 6 -4 27 2.6
    2 -6 -4 25.1 3.7
    2 -6 -4 26.3 3.2
    -2 -6 4 25.2 2.9
    2 -6 -4 23.6 3.5
    -2 6 3 1.1 0.8
    -2 6 3 1.9 1.4
    2 6 -3 0.7 2.2
    2 6 -3 1.3 0.7
    -2 6 3 2.7 1.3
    2 -6 -3 2.8 1.1
    2 -6 -3 2.1 1.1
    -2 -6 3 2 0.8
    -2 -6 3 1.7 2
    2 -6 -3 1.9 1.3
    -2 -6 3 0.5 0.5
    -2 6 2 2.9 1.2
    2 6 -2 4.4 1
    2 6 -2 3.3 0.7
    -2 6 2 4.2 1.2
    2 6 -2 2.3 1.9
    -2 6 2 3 1.3
    2 -6 -2 3.8 1.1
    -2 -6 2 2.5 1.7
    2 -6 -2 3.1 1.4
    -2 -6 2 4.1 0.9
    -2 -6 2 3.5 0.7
    2 -6 -2 4.8 1.3
    2 6 -1 150.38 11.5
    -2 6 1 147.09 11.8
    2 6 -1 159.88 12.6
    2 6 -1 137.09 12.8
    -2 6 1 142.29 11.9
    2 -6 -1 146.49 11.8
    -2 -6 1 156.78 11.6
    -2 -6 1 155.58 11.4
    -2 -6 1 151.08 13.1
    2 -6 -1 133.19 12.4
    2 -6 -1 149.19 11.7
    -2 6 0 216.18 17.4
    -2 6 0 215.18 16.6
    2 6 0 198.78 17.3
    -2 6 0 217.08 16.5
    2 6 0 204.48 16.5
    2 -6 0 189.68 17.4
    2 -6 0 221.18 16.4
    -2 -6 0 221.78 17.6
    -2 -6 0 217.88 16.3
    -2 -6 0 227.18 16.5
    2 -6 0 212.48 16.3
    -2 6 -1 102.89 8
    -2 6 -1 102.89 9.3
    2 6 1 96.79 8.3
    2 6 1 91.59 8.3
    2 6 1 91.09 8.6
    -2 6 -1 112.79 8.3
    2 -6 1 90.49 9.3
    2 -6 1 108.49 7.9
    -2 -6 -1 102.89 8.4
    2 -6 1 110.79 8.2
    -2 -6 -1 101.59 8.2
    -2 6 -2 81.99 8.1
    2 6 2 77.79 7
    -2 6 -2 82.59 6.4
    -2 6 -2 86.99 6.8
    2 6 2 70.99 6.8
    2 6 2 76.59 7.1
    -2 -6 -2 84.39 7.2
    -2 -6 -2 79.79 6.9
    2 -6 2 87.69 6.7
    2 -6 2 73.19 8.2
    2 -6 2 90.79 6.3
    -2 6 -3 657.83 51.09
    -2 6 -3 692.13 49
    2 6 3 721.83 49.1
    2 6 3 655.23 49.8
    -2 6 -3 682.63 49.4
    2 6 3 628.54 49.9
    2 -6 3 676.23 49.4
    -2 -6 -3 622.24 49.7
    2 -6 3 576.94 50.89
    2 -6 3 638.64 49
    -2 6 -4 9.5 3
    2 6 4 10.3 2.1
    -2 6 -4 11.5 1.7
    -2 6 -4 13.4 1.3
    2 6 4 12.8 2.8
    -2 -6 -4 8.7 2
    2 -6 4 9.7 1.7
    2 -6 4 8.8 2.8
    -2 -6 -4 12.9 2.5
    -2 6 -5 233.58 17.7
    -2 6 -5 241.38 17.2
    -2 6 -5 215.48 19.5
    2 6 5 208.98 18.4
    2 6 5 238.18 18.4
    -2 -6 -5 236.68 18.6
    -2 -6 -5 219.58 18.3
    2 -6 5 207.18 19.6
    -2 6 -6 9.1 1.7
    -2 6 -6 7.4 1.6
    2 6 6 6.3 2.1
    -2 6 -6 8.1 4.2
    -2 6 -6 8.4 1.7
    2 -6 6 6.3 3.3
    -2 -6 -6 7.1 2.4
    -2 6 -7 186.28 13.9
    2 6 7 174.58 15.2
    -2 6 -7 182.98 14.5
    -2 6 -7 176.78 14.4
    2 -6 7 168.38 17
    -2 -6 -7 173.98 15.6
    -2 6 -8 49.9 4.9
    -2 6 -8 48 5.4
    2 6 8 57.39 6.5
    -2 6 -8 49.2 5.8
    -2 6 -9 157.18 13.4
    2 6 9 162.18 14.2
    -2 6 -9 159.18 13.8
    -2 -6 -9 147.89 14.3
    -2 6 -10 7 2.9
    -2 6 -10 2.8 4
    -2 -6 -10 0.7 4.2
    -2 7 10 18.9 4.5
    2 7 -10 34.6 6.6
    2 7 -10 15.4 4.8
    2 -7 -10 7 4.9
    2 7 -9 150.58 12.3
    -2 7 9 144.39 13.7
    2 -7 -9 143.09 14.1
    2 7 -8 44.8 6.3
    2 7 -8 30.9 4.6
    -2 7 8 26.6 4.9
    2 7 -8 35.5 4
    2 -7 -8 39.7 6.4
    2 -7 -8 34.5 3.5
    2 -7 -8 34.2 4
    -2 7 7 60.99 6.6
    2 7 -7 59.29 5.4
    2 7 -7 62.99 5.6
    2 7 -7 48.5 6.5
    2 -7 -7 58.99 7.1
    -2 7 6 1.8 1.3
    2 7 -6 -0.6 1.7
    2 7 -6 1.8 1.4
    2 7 -6 1.5 1
    -2 7 6 2.1 2.1
    2 -7 -6 2.5 1.4
    2 -7 -6 4.5 2.2
    -2 -7 6 1.4 1.5
    -2 7 5 169.58 12.2
    -2 7 5 141.39 12.9
    2 7 -5 137.39 15
    2 7 -5 163.88 12.1
    2 7 -5 158.78 11.9
    2 -7 -5 159.98 13.1
    -2 -7 5 147.69 12.3
    2 -7 -5 139.99 12.8
    2 -7 -5 139.39 12.4
    -2 7 4 6.3 2.1
    2 7 -4 9.1 1.5
    2 7 -4 6 3.2
    2 7 -4 7.6 1.2
    -2 7 4 11.6 1.8
    2 -7 -4 8.2 2
    2 -7 -4 4.7 1.9
    -2 -7 4 7.9 1.6
    2 -7 -4 6.5 2
    2 7 -3 120.19 12.4
    -2 7 3 144.69 11.2
    2 7 -3 134.79 10.1
    2 7 -3 132.39 10.3
    -2 7 3 133.49 11.1
    -2 7 3 121.39 10.9
    -2 -7 3 131.59 10
    2 -7 -3 126.79 10.7
    2 -7 -3 113.29 10.9
    -2 -7 3 131.99 10.3
    2 -7 -3 122.69 10.8
    -2 -7 3 131.59 12.5
    2 7 -2 235.88 20.2
    -2 7 2 229.78 19.1
    -2 7 2 253.27 19.2
    2 7 -2 238.18 18.6
    -2 7 2 274.97 19.3
    2 7 -2 244.98 18.5
    -2 -7 2 237.48 20.5
    -2 -7 2 247.38 18.6
    2 -7 -2 236.38 18.9
    -2 -7 2 253.97 18.3
    2 -7 -2 236.48 19
    2 -7 -2 206.08 19.3
    2 7 -1 753.32 56.49
    2 7 -1 764.72 56.69
    -2 7 1 765.92 57.39
    -2 7 1 756.32 56.99
    -2 7 1 727.53 57.19
    2 7 -1 723.03 57.99
    -2 -7 1 784.42 58.39
    -2 -7 1 785.32 56.59
    -2 -7 1 795.92 56.39
    2 -7 -1 648.74 57.49
    2 -7 -1 762.62 56.69
    2 -7 -1 772.22 56.69
    -2 7 0 59.39 5.3
    2 7 0 54.19 6.3
    -2 7 0 64.39 5.6
    2 7 0 65.19 5.6
    2 7 0 59.99 5.3
    -2 7 0 61.99 6.4
    -2 -7 0 62.59 5.4
    -2 -7 0 59.19 6.5
    2 -7 0 62.79 5.2
    -2 -7 0 65.99 5.2
    2 -7 0 59.89 5.3
    2 -7 0 56.69 6.4
    2 7 1 48 4.5
    -2 7 -1 47.3 5.5
    2 7 1 43.2 4.9
    -2 7 -1 51.09 4.6
    -2 7 -1 50.29 4.2
    2 7 1 43.5 4.6
    -2 -7 -1 44.3 4.3
    2 -7 1 52.19 4
    -2 -7 -1 52.59 4.6
    2 -7 1 50.99 4.3
    -2 -7 -1 48.9 5.4
    2 -7 1 36.8 5.4
    2 7 2 66.09 5.9
    -2 7 -2 61.69 5.2
    -2 7 -2 66.19 5.7
    2 7 2 55.69 5.7
    -2 7 -2 66.59 7.1
    2 7 2 59.09 6.1
    2 -7 2 69.59 5.5
    -2 -7 -2 62.99 6.5
    -2 -7 -2 62.89 5.9
    -2 -7 -2 63.49 5.8
    2 -7 2 68.69 5.1
    2 7 3 8.5 1.5
    -2 7 -3 8.5 2.8
    -2 7 -3 12.3 1.9
    2 7 3 10.4 2
    -2 7 -3 7 1.2
    2 7 3 11.6 2.2
    -2 -7 -3 7.2 1.8
    2 -7 3 8.5 1.1
    -2 -7 -3 7.3 1.8
    2 -7 3 7.9 1.5
    2 -7 3 9.4 2.9
    2 7 4 8.6 2.1
    -2 7 -4 6.5 1.4
    -2 7 -4 4.3 3.1
    2 7 4 2.8 2
    2 -7 4 4.5 2.6
    -2 -7 -4 4.7 1.8
    -2 -7 -4 2.6 2
    2 -7 4 3.9 1.2
    2 7 5 53.59 6
    -2 7 -5 56.99 8.1
    -2 7 -5 59.69 4.6
    -2 7 -5 59.09 5.2
    2 -7 5 45.9 7.7
    -2 -7 -5 49.5 6.4
    -2 -7 -5 59.59 6.2
    2 7 6 26.8 3.8
    -2 7 -6 20.8 2.9
    -2 7 -6 22.1 2.3
    -2 7 -6 16 2.6
    -2 -7 -6 18.5 3.6
    2 -7 6 18.7 4.9
    -2 7 -7 512.05 37.2
    -2 7 -7 487.05 36.5
    2 7 7 485.25 38.1
    -2 7 -7 490.25 37.1
    2 -7 7 431.76 39.8
    -2 -7 -7 495.65 38.3
    2 7 8 50.69 6.3
    -2 7 -8 46.5 5.7
    -2 7 -8 41 4.8
    -2 -7 -8 39.4 6.2
    -2 7 -9 19.9 3.6
    2 7 9 15.4 3.9
    -2 7 -9 14.4 3.1
    -2 -7 -9 18.3 4.5
    2 8 -9 12.3 2.6
    -2 8 9 4.3 3.6
    2 -8 -9 13 4.2
    2 8 -8 66.59 5.9
    2 8 -8 55.19 7.5
    -2 8 8 66.89 7.4
    2 -8 -8 51.79 7.8
    -2 8 7 0.5 2.7
    2 8 -7 5.2 2.6
    2 8 -7 -1.2 1.8
    2 8 -7 1 1.3
    2 -8 -7 0.7 2.2
    2 -8 -7 0.2 2.9
    -2 8 6 77.09 7.8
    2 8 -6 88.19 7.1
    2 8 -6 87.09 6.5
    -2 8 6 62.99 6.4
    2 8 -6 74.09 6.6
    2 -8 -6 82.99 8.1
    -2 -8 6 72.39 6.9
    2 -8 -6 66.69 6.9
    2 8 -5 363.96 26.4
    2 8 -5 357.96 26.5
    -2 8 5 333.67 27.5
    -2 8 5 393.66 26.8
    -2 -8 5 335.97 26.6
    2 -8 -5 334.37 27.5
    2 -8 -5 294.77 26.9
    2 8 -4 132.29 9.7
    2 8 -4 106.79 12.1
    2 8 -4 125.49 9.8
    -2 8 4 115.89 10.6
    2 -8 -4 124.29 10.6
    2 -8 -4 108.39 10.4
    -2 -8 4 127.99 9.9
    2 -8 -4 114.69 10.5
    2 8 -3 330.27 24.7
    -2 8 3 313.47 25.3
    -2 8 3 345.87 25.5
    2 8 -3 290.07 26.6
    2 8 -3 340.97 24.5
    2 -8 -3 323.87 25.3
    2 -8 -3 305.57 25
    -2 -8 3 343.97 27.4
    2 -8 -3 280.17 25.4
    -2 -8 3 342.37 24.7
    -2 8 2 4 1.7
    2 8 -2 3.1 1.1
    -2 8 2 3.1 1.4
    2 8 -2 2.6 1
    -2 8 2 2.2 1.4
    2 8 -2 4.4 2.6
    2 -8 -2 2.7 1.6
    2 -8 -2 2.7 1.3
    -2 -8 2 1.8 2.2
    2 -8 -2 3.2 1.4
    -2 -8 2 3 0.8
    -2 -8 2 3 1
    2 8 -1 3.9 1.2
    -2 8 1 3.6 1.5
    2 8 -1 6.5 2.3
    -2 8 1 1.6 1.3
    -2 8 1 1.8 2
    2 8 -1 2.8 1.3
    2 -8 -1 5.9 1.4
    -2 -8 1 2 0.8
    -2 -8 1 3.9 1.1
    -2 -8 1 3.8 2.1
    2 -8 -1 2.9 1.1
    2 -8 -1 2.8 1.8
    -2 8 0 205.98 16.2
    -2 8 0 200.98 17.2
    2 8 0 181.58 17.1
    2 8 0 201.08 16.3
    2 8 0 203.38 16.1
    -2 8 0 215.08 16.4
    -2 -8 0 212.28 17.6
    2 -8 0 179.18 17.4
    2 -8 0 211.88 16
    -2 -8 0 220.08 15.9
    2 -8 0 208.48 16
    -2 -8 0 221.58 16.2
    -2 8 -1 -0.7 2.1
    2 8 1 -0.1 1.1
    2 8 1 0.5 1.4
    -2 8 -1 0.1 1
    2 8 1 0.3 1.4
    -2 8 -1 -0.1 1.1
    -2 -8 -1 -1.1 1.6
    -2 -8 -1 -0.4 1
    -2 -8 -1 -0.1 1
    2 -8 1 -2.9 1.7
    2 -8 1 0 0.9
    2 -8 1 0.8 0.6
    2 8 2 255.37 20.3
    -2 8 -2 256.07 21.7
    -2 8 -2 267.77 20.1
    -2 8 -2 254.27 19.6
    2 8 2 236.48 20.2
    2 8 2 247.08 20.4
    2 -8 2 219.18 21.5
    -2 -8 -2 266.57 20.8
    2 -8 2 270.67 19.9
    2 -8 2 272.07 19.4
    -2 -8 -2 246.88 20
    -2 -8 -2 285.37 20.4
    -2 8 -3 166.38 15.4
    2 8 3 174.98 13.5
    2 8 3 156.38 13.9
    -2 8 -3 178.18 13.7
    2 8 3 161.58 14.2
    -2 8 -3 176.28 13.2
    2 -8 3 178.28 13.5
    -2 -8 -3 166.28 14
    2 -8 3 180.38 13.1
    -2 -8 -3 174.38 14.1
    2 -8 3 155.38 15.5
    2 8 4 4.3 0.7
    2 8 4 3.7 2.5
    -2 8 -4 4 3.6
    2 8 4 -0.7 1.5
    -2 8 -4 1.4 1.1
    -2 -8 -4 6 2
    2 -8 4 3.3 1.5
    2 -8 4 2.7 2.6
    2 -8 4 3.1 0.8
    -2 -8 -4 4.7 2.1
    2 8 5 162.48 14.5
    -2 8 -5 185.18 13.9
    -2 8 -5 184.58 13.3
    2 -8 5 150.08 16.1
    -2 -8 -5 172.28 14.7
    2 8 6 117.69 11.1
    -2 8 -6 123.79 10
    -2 8 -6 124.69 9.5
    -2 8 -6 121.89 10.2
    -2 -8 -6 127.49 11.4
    2 -8 6 105.29 13.1
    -2 8 -7 11.6 2.3
    -2 8 -7 4.7 1.8
    -2 8 -7 7.1 1.4
    -2 -8 -7 2.9 3.8
    2 -8 7 2.5 4.3
    2 8 8 26.5 4.6
    -2 8 -8 29.2 4.5
    -2 8 -8 29.1 4.8
    -2 -8 -8 26.9 5
    2 -8 8 24.5 6.4
    -2 8 -9 11.6 2.9
    2 8 9 12.4 3.9
    -2 -8 -9 10.3 4.5
    2 9 -9 0.1 2.4
    -2 9 9 3.7 3.6
    2 -9 -9 1.3 4.1
    -2 9 8 26.7 4.8
    2 9 -8 30 4.2
    2 -9 -8 39.7 5.9
    2 9 -7 28.4 3.3
    2 9 -7 24.1 3.7
    -2 9 7 24.1 4.5
    2 9 -7 20.4 2.9
    -2 -9 7 23.1 3.5
    2 -9 -7 21.6 3.9
    2 -9 -7 30.9 5
    2 9 -6 75.99 6.9
    2 9 -6 82.99 6.7
    -2 9 6 81.09 8
    -2 9 6 75.79 6.7
    -2 -9 6 77.99 7.2
    2 -9 -6 73.29 8
    2 -9 -6 73.59 7.4
    2 9 -5 241.38 17.7
    2 9 -5 239.28 17.9
    -2 9 5 218.98 18.8
    -2 -9 5 232.18 18
    2 -9 -5 203.08 18.4
    2 -9 -5 229.38 18.9
    2 9 -4 525.95 37.9
    2 9 -4 531.45 37.8
    -2 9 4 478.95 38.9
    -2 9 4 485.25 38.8
    2 -9 -4 508.55 38.7
    2 -9 -4 449.56 38.6
    -2 -9 4 503.35 37.9
    -2 9 3 739.33 55.99
    2 9 -3 783.52 55.29
    2 9 -3 662.63 57.39
    -2 9 3 718.73 55.89
    2 9 -3 768.12 55.09
    -2 -9 3 785.12 55.19
    -2 -9 3 759.42 54.89
    2 -9 -3 676.63 55.49
    -2 -9 3 758.32 58.09
    2 -9 -3 750.32 55.79
    2 -9 -3 641.44 56.09
    2 9 -2 192.18 14.4
    2 9 -2 185.18 14.5
    -2 9 2 188.68 15.2
    -2 9 2 176.68 15.1
    -2 9 2 199.18 15.3
    2 9 -2 150.08 16.1
    -2 -9 2 195.38 14.1
    2 -9 -2 178.48 14.7
    2 -9 -2 188.58 14.9
    -2 -9 2 175.08 16.6
    2 -9 -2 156.38 15.5
    -2 -9 2 195.88 14.4
    2 9 -1 172.08 14.5
    -2 9 1 181.38 14.8
    2 9 -1 173.68 16.1
    -2 9 1 178.98 15.5
    2 9 -1 174.98 14.4
    -2 9 1 180.18 14.9
    -2 -9 1 185.38 14.1
    2 -9 -1 193.58 14.6
    -2 -9 1 193.28 14.4
    2 -9 -1 162.48 15.8
    2 -9 -1 188.88 14.5
    -2 -9 1 197.98 16.7
    -2 9 0 29.6 3.6
    2 9 0 23.2 3.3
    -2 9 0 24 4.9
    -2 9 0 19 3.1
    2 9 0 20.6 3.5
    2 9 0 24.8 4.4
    2 -9 0 27.1 4.5
    -2 -9 0 29.5 3.2
    2 -9 0 27.1 2.9
    2 -9 0 30.4 3.2
    -2 -9 0 32.3 3.1
    -2 -9 0 29.9 5
    2 9 1 133.99 12.1
    2 9 1 141.99 12.1
    -2 9 -1 148.59 13.7
    -2 9 -1 147.09 11.8
    -2 9 -1 149.88 12.1
    -2 -9 -1 160.78 12.1
    -2 -9 -1 153.88 13.3
    2 -9 1 149.49 11.7
    2 -9 1 155.48 11.5
    -2 -9 -1 145.19 11.8
    2 -9 1 123.89 13.5
    -2 9 -2 -0.9 2.9
    -2 9 -2 -1.5 1.2
    2 9 2 1.9 1.9
    -2 9 -2 0.6 1.3
    2 9 2 1.2 1.6
    2 9 2 -1.1 1.4
    -2 -9 -2 -0.3 1.7
    -2 -9 -2 -2.7 1.3
    2 -9 2 -1 1.2
    -2 -9 -2 0 1.4
    2 -9 2 0.6 2.1
    2 -9 2 0.8 0.6
    -2 9 -3 1.1 1
    -2 9 -3 1.3 1.2
    2 9 3 3.5 1.6
    2 9 3 0.3 2.3
    2 9 3 1 1.3
    -2 9 -3 4.2 3.5
    2 -9 3 -1.6 2.4
    -2 -9 -3 0.1 1.5
    2 -9 3 0.2 1.4
    -2 -9 -3 2.1 2
    2 -9 3 0.9 0.7
    -2 9 -4 56.39 5.2
    -2 9 -4 56.99 4.6
    2 9 4 53.19 6
    -2 -9 -4 50.99 5.8
    -2 -9 -4 49.2 5.7
    2 -9 4 50.29 4.5
    2 -9 4 52.79 5.1
    2 -9 4 50.69 7.5
    -2 9 -5 79.99 6.1
    2 9 5 73.29 7.7
    -2 9 -5 76.29 6.8
    -2 -9 -5 76.89 7.6
    2 -9 5 59.69 9.1
    2 9 6 19.2 3.5
    -2 9 -6 17.1 2.7
    -2 9 -6 18.5 2.4
    -2 -9 -6 18.1 4.2
    2 -9 6 16.9 4.8
    -2 9 -7 11.5 2.5
    2 9 7 13.8 3.6
    -2 9 -7 17.8 2.7
    2 -9 7 11.9 5.5
    -2 -9 -7 8.2 3.3
    2 9 8 95.49 9.8
    -2 9 -8 94.39 8.3
    -2 9 -8 73.09 10.1
    -2 -9 -8 87.89 9.6
    2 -9 8 79.69 12.8
    2 9 9 2.1 4
    -2 10 8 11.7 3.9
    2 10 -8 16.6 2.9
    2 -10 -8 13.7 4.3
    -2 10 7 126.79 11.4
    2 10 -7 122.79 9.8
    -2 -10 7 104.79 10.1
    2 -10 -7 107.89 9.4
    2 -10 -7 111.99 11.2
    2 10 -6 2.7 1.6
    2 10 -6 2.7 2
    2 -10 -6 6.7 3.1
    -2 -10 6 0.2 1.8
    2 -10 -6 -0.3 2.1
    2 10 -5 9.5 1.8
    -2 10 5 9.4 1.9
    -2 10 5 5.7 2.7
    2 10 -5 3.1 2.1
    2 -10 -5 10.8 2.6
    2 -10 -5 7.5 2.4
    -2 -10 5 7.7 1.9
    -2 10 4 272.97 23.1
    2 10 -4 311.67 22.1
    2 10 -4 275.27 22.1
    -2 -10 4 304.27 22.2
    -2 -10 4 274.57 21.8
    2 -10 -4 301.47 23.1
    2 -10 -4 250.37 23
    -2 10 3 2 2.7
    -2 10 3 0.2 1.8
    2 10 -3 -2.9 1.5
    2 10 -3 -1.9 1.2
    -2 10 3 3 2
    -2 -10 3 -1.6 1.1
    2 -10 -3 -1.2 1.9
    -2 -10 3 0.4 2.9
    -2 -10 3 1 1.1
    2 -10 -3 0.9 1.6
    2 10 -2 46.6 4.7
    -2 10 2 44.4 5.4
    -2 10 2 44.7 5.6
    2 10 -2 38.5 6.6
    -2 10 2 38.1 5.5
    2 10 -2 48.1 4.5
    -2 -10 2 43.2 4.3
    -2 -10 2 46.9 7.2
    2 -10 -2 34.2 5.7
    2 -10 -2 47.5 4.9
    2 -10 -2 46.5 4.9
    -2 -10 2 50.09 4.3
    2 10 -1 6.6 1.7
    2 10 -1 4.5 3.1
    -2 10 1 6 2.2
    -2 10 1 4.9 1.9
    2 10 -1 2.8 1.8
    -2 10 1 9.5 2.7
    2 -10 -1 1.7 1.5
    2 -10 -1 6.7 1.7
    -2 -10 1 4.1 2.9
    2 -10 -1 6.6 2.5
    -2 -10 1 5.8 1.4
    -2 -10 1 5.1 1.3
    -2 10 0 9.9 1.9
    -2 10 0 2.6 2.9
    2 10 0 5.8 3.1
    2 10 0 5.2 1.7
    2 10 0 5.5 2.4
    -2 10 0 12.1 2.2
    -2 -10 0 10.8 2
    2 -10 0 2.9 2.4
    2 -10 0 8.1 1.6
    -2 -10 0 6.2 2.7
    2 -10 0 7.2 1.7
    -2 -10 0 6 1.5
    2 10 1 794.32 68.09
    2 10 1 807.82 67.59
    -2 10 -1 932.91 67.59
    2 10 1 895.51 67.49
    -2 10 -1 912.41 67.19
    -2 10 -1 857.01 68.89
    -2 -10 -1 921.71 67.19
    2 -10 1 946.21 66.89
    2 -10 1 777.92 69.09
    2 -10 1 942.91 67.19
    -2 -10 -1 924.61 68.99
    -2 -10 -1 990.6 67.59
    2 10 2 15.2 3.1
    2 10 2 22.9 3.3
    2 10 2 15.1 3.1
    -2 10 -2 16.5 2.6
    -2 10 -2 16.4 4.2
    -2 10 -2 16.7 2.8
    -2 -10 -2 19.2 3.6
    -2 -10 -2 14.7 2.8
    2 -10 2 16.7 2.4
    2 -10 2 9.2 3.5
    -2 -10 -2 17.5 2.9
    2 -10 2 19.7 2.1
    -2 10 -3 45.4 4.7
    2 10 3 42.3 5.2
    -2 10 -3 40.6 4.2
    2 -10 3 46.4 4.5
    2 -10 3 38.7 7.2
    -2 -10 -3 41.7 5.2
    -2 -10 -3 45.7 5.3
    2 -10 3 45.2 3.8
    -2 10 -4 2.4 1.3
    2 10 4 5.1 2.2
    -2 10 -4 5.6 1.8
    2 10 4 3.6 1.2
    2 -10 4 -0.4 3.2
    -2 -10 -4 2.4 2.1
    2 -10 4 2.9 1.8
    2 10 5 98.39 9.9
    -2 10 -5 108.69 9
    -2 10 -5 104.99 8.3
    2 -10 5 93.59 11.7
    -2 -10 -5 99.99 9.7
    -2 10 -6 50.29 4.3
    -2 10 -6 44.1 5.2
    2 -10 6 41.4 8.7
    -2 -10 -6 47 6.1
    -2 10 -7 3.5 2.3
    2 10 7 6.3 3.3
    -2 10 -7 2.9 2.2
    2 -10 7 5.9 5.3
    -2 -10 -7 11.6 3.2
    -2 10 -8 -1.8 2.6
    2 10 8 5.8 3.7
    2 -10 8 1.5 5.7
    -2 -10 -8 3.1 3.8
    -2 11 8 8.9 4.5
    2 11 -8 13.9 2.9
    2 -11 -8 18.5 4.6
    2 11 -7 76.19 7.5
    -2 11 7 86.79 9.5
    2 -11 -7 91.49 9.6
    -2 -11 7 70.79 7.7
    2 11 -6 42.5 4.5
    2 11 -6 33.4 4.8
    -2 11 6 39.4 5.8
    2 -11 -6 42.7 6.1
    2 -11 -6 33.4 5.6
    -2 -11 6 25.2 4.6
    -2 11 5 126.49 13.2
    2 11 -5 135.19 11.1
    2 11 -5 139.79 11.1
    2 -11 -5 144.49 12.3
    -2 -11 5 136.49 11.2
    2 -11 -5 116.19 12.1
    -2 11 4 140.49 13.3
    2 11 -4 152.98 12.2
    2 11 -4 146.39 12.3
    -2 -11 4 159.38 12.2
    2 -11 -4 132.99 13.4
    2 -11 -4 158.98 13.2
    -2 -11 4 150.38 12
    -2 11 3 22.4 3.9
    -2 11 3 12.1 4
    -2 11 3 16.5 3.5
    2 11 -3 19.6 2.9
    2 11 -3 21.2 3.1
    -2 -11 3 18.1 2.8
    -2 -11 3 27.5 3
    2 -11 -3 15.5 3.2
    2 -11 -3 21.8 4.6
    -2 -11 3 16.2 5
    2 11 -2 152.18 12.5
    -2 11 2 146.09 13.2
    2 11 -2 143.19 12.6
    -2 11 2 144.59 13.1
    -2 11 2 148.59 13.5
    2 -11 -2 137.39 14
    -2 -11 2 162.48 12.1
    -2 -11 2 157.08 15.1
    2 -11 -2 158.18 12.8
    -2 -11 2 163.58 12.4
    2 11 -1 2 1.5
    -2 11 1 3.8 2.5
    2 11 -1 0.2 3.4
    -2 11 1 -1.2 2.9
    -2 11 1 2.1 1.8
    2 11 -1 -2.9 2.1
    2 -11 -1 -2.5 2.2
    -2 -11 1 -0.7 1.3
    -2 -11 1 2.4 1.3
    -2 -11 1 2.6 2.9
    2 -11 -1 1 1.4
    2 -11 -1 1 1.9
    -2 11 0 5.1 3.6
    2 11 0 1.7 1.7
    -2 11 0 3 1.8
    2 11 0 4.1 2.2
    2 11 0 1.6 3.3
    -2 11 0 3.4 2
    2 -11 0 1.5 2.4
    -2 -11 0 2.1 2.7
    2 -11 0 4.5 1.4
    -2 -11 0 6.3 1.7
    -2 -11 0 2.6 1.5
    2 -11 0 3.3 1.8
    -2 11 -1 66.29 6.6
    2 11 1 57.99 7.1
    -2 11 -1 70.49 6.4
    2 11 1 67.39 6.5
    -2 -11 -1 69.89 6.5
    2 -11 1 55.29 8.4
    2 -11 1 68.79 5.7
    -2 -11 -1 67.99 6.2
    -2 -11 -1 66.59 8.1
    2 -11 1 61.99 6.2
    -2 11 -2 88.39 7.8
    2 11 2 80.29 8
    -2 11 -2 88.69 7.4
    2 11 2 74.99 8.4
    -2 -11 -2 86.29 7.9
    2 -11 2 72.49 9.6
    -2 -11 -2 88.49 7.6
    2 -11 2 80.69 7.4
    2 -11 2 83.79 6.8
    -2 11 -3 7.2 1.8
    2 11 3 6.4 2.3
    2 11 3 8.4 2.3
    -2 11 -3 4.2 2
    2 -11 3 8.1 1.4
    -2 -11 -3 4.7 2.3
    2 -11 3 8.5 4
    2 -11 3 7.8 2.1
    -2 11 -4 15.2 2.1
    -2 11 -4 14.5 2.8
    2 11 4 16.1 3.2
    2 11 4 19.4 2.9
    2 -11 4 17 5.2
    -2 -11 -4 13.2 3.3
    2 -11 4 14.7 2.2
    -2 11 -5 151.48 12.1
    -2 11 -5 146.29 11.3
    2 11 5 145.19 12.9
    2 -11 5 132.29 15.1
    -2 -11 -5 129.89 14.6
    -2 11 -6 3.8 2.2
    2 11 6 0 3
    -2 -11 -6 -0.8 2.8
    2 -11 6 -1.2 5.1
    2 11 7 -1.5 3.4
    -2 -11 -7 6.1 3.7
    2 -11 7 -0.6 5.7
    2 12 -7 60.49 6.4
    -2 12 7 70.79 8.7
    2 -12 -7 47.2 7.8
    -2 -12 7 43.6 6.5
    -2 12 6 23.2 5.1
    2 12 -6 25.4 3.8
    2 -12 -6 32.8 5.7
    2 -12 -6 33.8 5.2
    -2 -12 6 23.4 3.6
    2 12 -5 35.5 4.4
    -2 12 5 28 4.9
    2 12 -5 20 3.4
    2 -12 -5 29 5.8
    2 -12 -5 28.6 5.7
    -2 -12 5 24.8 4
    2 12 -4 256.17 21.3
    2 12 -4 267.77 21.2
    -2 12 4 279.27 22.9
    -2 -12 4 294.97 21.2
    2 -12 -4 234.28 22.5
    2 -12 -4 293.07 22.3
    -2 -12 4 263.47 20.9
    2 12 -3 26.9 4.6
    -2 12 3 30.3 5.6
    2 12 -3 30.2 4.2
    -2 12 3 31.2 4.9
    -2 -12 3 29.3 3.9
    2 -12 -3 30.2 5.8
    -2 -12 3 33.3 3.8
    2 -12 -3 30.7 4.5
    -2 12 2 28 4.5
    -2 12 2 34.2 5.9
    -2 12 2 36.7 5.3
    2 12 -2 27.9 4.1
    2 12 -2 29.2 4.1
    2 -12 -2 22.8 4.7
    2 -12 -2 38.9 4.5
    -2 -12 2 23.6 5.3
    -2 -12 2 34.7 3.8
    -2 12 1 1.2 3.7
    -2 12 1 -0.9 2.2
    2 12 -1 -2.3 2.5
    2 12 -1 2.4 1.9
    -2 12 1 1.8 3
    -2 -12 1 2 3.3
    -2 -12 1 2 1.6
    -2 -12 1 3.2 1.6
    2 -12 -1 0.8 1.6
    2 -12 -1 3.6 2.9
    2 12 0 18.4 3
    -2 12 0 15.8 3.3
    2 12 0 9.2 4.5
    -2 12 0 12.3 3.1
    2 12 0 17.5 3.4
    -2 -12 0 18.1 4.3
    2 -12 0 12.8 3.9
    2 -12 0 19.5 2.9
    -2 -12 0 20.3 3.1
    -2 -12 0 16.8 2.5
    2 12 1 29.8 6.2
    -2 12 -1 27.9 3.7
    -2 12 -1 29.8 4.2
    2 12 1 30.3 4.3
    2 -12 1 26.2 3.3
    -2 -12 -1 35 4.2
    2 -12 1 20.6 5
    -2 -12 -1 28.6 6
    -2 -12 -1 36 4.4
    -2 12 -2 162.48 13.7
    2 12 2 143.79 14.3
    -2 12 -2 166.48 13.2
    2 12 2 151.68 13.6
    -2 -12 -2 178.28 13.8
    2 -12 2 168.88 12.6
    2 -12 2 145.09 16.1
    2 12 3 10.3 2.7
    -2 12 -3 13.2 2.4
    2 12 3 10.8 2.8
    -2 12 -3 8.5 2.6
    -2 -12 -3 11.1 2.7
    2 -12 3 8.2 1.6
    2 -12 3 5.5 4.4
    2 12 4 175.78 14.7
    -2 12 -4 169.18 13.2
    -2 12 -4 171.88 14.1
    2 -12 4 159.08 12.9
    2 -12 4 156.78 16.9
    -2 12 -5 217.28 17.7
    2 12 5 199.88 18.7
    -2 -12 -5 243.38 18.8
    2 -12 5 204.58 21.5
    2 12 6 3.8 3.2
    -2 12 -6 2.9 3.1
    -2 -12 -6 4.7 3.4
    2 -12 6 -0.4 5.8
    2 12 7 16.5 4
    -2 12 -7 5.7 3
    2 -12 7 2.3 6.3
    -2 -12 -7 10.5 4
    -2 13 6 99.19 10.8
    2 13 -6 102.69 9.5
    -2 -13 6 95.89 9.4
    2 -13 -6 109.59 11.2
    -2 13 5 0.6 3.5
    2 13 -5 0.2 2.6
    2 -13 -5 -2 3.5
    2 -13 -5 -2.4 3
    -2 -13 5 0.2 2.2
    2 13 -4 2.2 4.6
    -2 13 4 9.7 3.4
    2 13 -4 5.5 2.7
    2 -13 -4 4.9 3.8
    2 -13 -4 10.7 3.7
    -2 -13 4 7.7 2.3
    2 13 -3 10 3.5
    -2 13 3 23.8 4.4
    2 13 -3 12.3 3
    -2 -13 3 18.5 2.8
    -2 -13 3 19.3 2.8
    2 -13 -3 17.7 4.4
    2 -13 -3 21.8 3.6
    2 13 -2 363.26 28.1
    -2 13 2 305.17 26
    2 13 -2 304.67 25.3
    -2 -13 2 321.77 24.9
    2 -13 -2 344.37 25.6
    -2 -13 2 345.07 25.2
    2 -13 -2 276.97 27.1
    -2 13 1 118.89 10.9
    2 13 -1 110.39 10.4
    -2 13 1 116.29 11.2
    -2 -13 1 121.09 10.1
    -2 -13 1 117.99 13.5
    2 -13 -1 100.89 12.4
    2 -13 -1 124.19 10.3
    -2 -13 1 119.79 9.9
    2 13 0 40.4 5.7
    -2 13 0 49.1 5.9
    -2 13 0 41.7 5.3
    -2 -13 0 44.9 8.2
    2 -13 0 56.19 5.1
    2 -13 0 41 7.9
    -2 -13 0 50.29 5.3
    -2 -13 0 47.6 5.4
    2 13 1 14.7 3
    2 13 1 3.7 4.5
    -2 13 -1 10.8 3
    -2 13 -1 12.9 3
    -2 -13 -1 9.7 2.5
    2 -13 1 13 2.1
    2 -13 1 10 4.5
    -2 13 -2 39.1 5.7
    -2 13 -2 32.9 5.1
    2 13 2 29.6 4.9
    2 13 2 43.1 6.8
    2 -13 2 40.2 3.9
    -2 -13 -2 44.2 5.4
    2 -13 2 35.3 8
    2 13 3 11.3 3.4
    -2 13 -3 12.5 3.1
    2 13 3 11.7 3.3
    2 -13 3 6.8 4.7
    2 -13 3 15.1 2
    -2 13 -4 18.2 3.3
    -2 -13 -4 17.3 3.7
    2 -13 4 14 5.7
    2 -13 4 17.6 2.8
    -2 13 -5 13.5 4.2
    2 13 5 24.1 4.3
    -2 -13 -5 29.6 4.8
    2 -13 5 20.4 6.7
    -2 13 -6 4.8 3.3
    2 13 6 8.7 3.7
    2 -13 6 -4 5.9
    -2 -13 -6 2.5 3.7
    2 14 -5 8 3.2
    -2 14 5 1.2 4.2
    -2 -14 5 8.6 2.8
    2 -14 -5 0.9 4.3
    2 -14 -5 6.8 3.5
    -2 14 4 2.9 3.8
    2 14 -4 8.4 3.1
    2 -14 -4 3.8 4.2
    2 -14 -4 9.5 3.5
    -2 -14 4 5.7 2.3
    2 14 -3 66.99 8
    -2 14 3 78.89 8.8
    2 -14 -3 69.59 10
    -2 -14 3 82.99 7.5
    2 -14 -3 91.79 8.8
    2 14 -2 44 5.8
    -2 14 2 39.6 6.1
    2 -14 -2 28.1 6.1
    2 -14 -2 41.8 5.7
    -2 -14 2 53.39 5.1
    -2 14 1 46.5 7.3
    2 14 -1 50.69 6.3
    2 -14 -1 50.09 8.8
    2 -14 -1 63.29 6
    -2 -14 1 53.79 6.8
    -2 -14 1 50.39 5.8
    2 14 0 7.3 2.8
    -2 14 0 -4.5 4.2
    -2 14 0 4.8 3.3
    2 -14 0 7.7 4.7
    -2 -14 0 9.6 2.4
    2 -14 0 7.5 2.1
    -2 14 -1 24.7 4.3
    2 14 1 14.2 3.6
    -2 -14 -1 21.9 3.8
    2 -14 1 18.3 6.1
    2 -14 1 23.6 3.4
    -2 14 -2 76.79 7.8
    2 14 2 80.39 8.2
    2 -14 2 70.49 6.4
    -2 -14 -2 77.29 8.3
    2 -14 2 54.09 10.3
    -2 14 -3 119.89 11.9
    2 14 3 124.09 15.4
    2 -14 3 127.39 10.2
    -2 -14 -3 133.69 12
    2 -14 3 120.39 14.4
    2 14 4 59.69 7.9
    -2 -14 -4 71.89 8.1
    2 -14 4 66.69 12.2
    -2 14 -5 90.69 9.4
    2 14 5 87.89 10.2
    2 -14 5 83.49 13.6
    -2 -14 -5 80.49 9.4
    2 15 -4 7.6 3.6
    -2 15 4 15.1 4.8
    2 -15 -4 8.4 5.1
    2 -15 -4 11.8 4
    -2 -15 4 7 2.8
    2 15 -3 96.29 9.8
    -2 15 3 90.69 10.8
    -2 -15 3 105.19 9.1
    2 -15 -3 87.69 12.6
    2 15 -2 -4.7 3.2
    -2 15 2 -2.6 3.9
    -2 -15 2 -1.3 2.3
    2 -15 -2 -4.4 2.8
    2 -15 -2 2.4 4.8
    2 15 -1 264.87 22.6
    -2 15 1 254.17 23.2
    -2 -15 1 287.77 22.2
    2 -15 -1 295.57 22.3
    -2 15 0 9.8 4
    2 15 0 12.1 3.7
    2 -15 0 13.7 2.7
    -2 -15 0 24 4.4
    2 -15 0 14.5 5.4
    -2 15 -1 -0.3 3.6
    2 15 1 -1.8 3.3
    2 -15 1 4.7 5.4
    2 -15 1 1.5 2
    -2 -15 -1 0.3 2.7
    -2 15 -2 38.4 6.1
    2 -15 2 42.2 4.6
    2 -15 2 36 7.4
    -2 -15 -2 43.9 6.5
    -2 15 -3 -3.9 3.6
    2 15 3 3.8 4.2
    -2 -15 -3 12 3.4
    2 -15 3 10.9 6
    -2 16 1 5.9 4.4
    2 16 -1 -0.6 3.9
    2 -16 -1 8.1 6
    2 -16 -1 -0.7 2.9
    -2 -16 1 4.2 3
    2 16 0 91.99 10.9
    -2 16 0 85.79 10.4
    2 -16 0 90.89 8.8
    -2 -16 0 111.19 9.4
    2 -16 0 71.29 12.6
    2 16 1 13.7 4.5
    -2 16 -1 9.2 4.7
    -2 -16 -1 15.4 3.8
    2 -16 1 15.2 2.7
    2 -16 1 9.3 6
    3 0 -11 -2.8 4.5
    3 0 -11 4.2 3.1
    3 0 -10 -0.9 2.3
    3 0 -10 -1 3.6
    3 0 -9 -2.7 2.9
    3 0 -9 7.9 4.8
    3 0 -9 0.7 1.8
    3 0 -8 54.79 6.1
    3 0 -8 53.39 5.6
    3 0 -8 49.4 6.2
    3 0 -8 53.89 8
    3 0 -7 1.1 2.8
    3 0 -7 2.6 2
    -3 0 7 -0.5 1.4
    3 0 -7 0.4 1.2
    3 0 -7 -0.4 2.1
    3 0 -7 -2 1.8
    3 0 -6 130.19 10.9
    3 0 -6 131.49 10.8
    3 0 -6 116.59 10.7
    3 0 -6 125.09 11.8
    -3 0 6 139.99 10.8
    3 0 -5 -0.7 1
    3 0 -5 0.8 1.1
    3 0 -5 1.3 0.9
    -3 0 5 -1 0.9
    3 0 -4 2.4 1
    -3 0 4 3.6 1.1
    3 0 -4 2.4 0.9
    -3 0 3 0.5 0.7
    3 0 -3 -0.2 0.6
    3 0 -3 0.4 0.7
    -3 0 3 0 0.7
    -3 0 3 -0.1 0.6
    3 0 -3 -0.7 0.6
    -3 0 2 7269.17 643.54
    3 0 -2 9999 645.04
    -3 0 1 -0.4 0.2
    -3 0 1 0.4 0.4
    3 0 -1 -0.4 0.2
    3 0 -1 0.1 0.3
    -3 0 1 0.2 0.2
    3 0 -1 0.9 0.3
    -3 0 0 59.69 4.4
    -3 0 0 49 4.1
    3 0 0 50.89 4.1
    3 0 0 47.6 4.1
    3 0 0 57.39 4.4
    -3 0 0 50.19 4.1
    -3 0 -1 0.2 0.2
    -3 0 -1 0 0.4
    3 0 1 0.1 0.4
    -3 0 -1 -0.1 0.3
    3 0 1 0.3 0.3
    -3 0 -2 697.03 46.9
    3 0 2 571.24 46.9
    3 0 2 583.54 46.6
    -3 0 -2 640.54 46.6
    -3 0 -3 0.2 0.6
    -3 0 -3 2.2 0.9
    3 0 3 -0.1 0.7
    -3 0 -3 -0.8 0.8
    3 0 3 1.8 0.8
    3 0 4 181.28 13.9
    -3 0 -4 175.98 14
    -3 0 -4 191.88 14.1
    3 0 4 150.38 14
    -3 0 -4 183.18 13.9
    -3 0 -5 -1.7 1.1
    -3 0 -5 0.8 1.2
    -3 0 -5 -1.7 1.4
    3 0 5 1.3 1.2
    3 0 6 8.3 2.1
    -3 0 -6 7.2 1.9
    -3 0 -6 8.1 1.9
    -3 0 -6 6.7 2.2
    -3 0 -7 1.3 1.9
    -3 0 -8 523.65 43.7
    -3 0 -8 561.14 44
    -3 0 -8 626.04 44.3
    -3 0 -9 0.5 3.2
    -3 0 -9 -1.7 2.8
    -3 0 -9 0.5 1.8
    -3 0 -10 254.17 23
    -3 0 -10 314.37 23.9
    -3 0 -10 326.17 25.6
    3 1 -11 4.9 3.3
    3 1 -11 9.3 4.5
    3 -1 -11 -0.5 2.8
    3 -1 -11 7.5 4.9
    3 1 -10 5.5 2.6
    3 1 -10 7.1 3.6
    3 -1 -10 6.9 2.5
    3 -1 -10 3.6 3.9
    -3 1 9 0.5 2.3
    3 1 -9 6.5 3.1
    3 1 -9 -2.3 5.1
    3 -1 -9 -2.8 2.8
    3 -1 -9 1.2 1.7
    3 -1 -9 0 4.4
    3 1 -8 26.6 4.2
    3 1 -8 24 5.1
    -3 1 8 34.7 4.6
    3 1 -8 30 4.6
    3 1 -8 29.3 4.3
    3 -1 -8 33.7 3.9
    3 -1 -8 39.3 6.4
    3 -1 -8 29.4 4.9
    3 1 -7 12.5 2.5
    3 1 -7 16.2 4
    3 1 -7 11.9 2.6
    -3 1 7 18.6 2.9
    3 1 -7 18.9 3
    3 -1 -7 17.3 3.4
    3 -1 -7 17.4 2.6
    3 -1 -7 16.6 2.9
    3 -1 -7 19.2 3
    3 -1 -7 15.9 3.3
    -3 1 6 26 3.5
    3 1 -6 26 3.2
    3 1 -6 23.8 3.3
    3 1 -6 30 3.3
    3 1 -6 30.3 4.8
    3 -1 -6 22.6 3.8
    3 -1 -6 29.1 3.2
    3 -1 -6 21.8 3.7
    -3 -1 6 29.5 3.3
    3 -1 -6 27.7 3.7
    3 1 -5 100.09 10.1
    3 1 -5 121.49 11.1
    -3 1 5 120.59 10
    3 1 -5 123.89 10
    3 1 -5 133.69 10
    3 -1 -5 122.99 10.1
    3 -1 -5 125.49 10.1
    -3 -1 5 125.79 9.9
    3 -1 -5 123.89 10.1
    3 1 -4 2154.58 152.48
    3 1 -4 1749.53 152.68
    -3 1 4 2026.4 152.48
    3 1 -4 2162.98 152.48
    -3 -1 4 1858.71 152.48
    3 -1 -4 2109.19 152.58
    3 -1 -4 2154.98 152.58
    -3 -1 4 2151.58 152.38
    -3 1 3 756.52 63.49
    3 1 -3 752.42 63.59
    3 1 -3 900.51 63.39
    3 1 -3 874.21 63.29
    -3 1 3 839.42 63.49
    -3 -1 3 834.12 63.39
    3 -1 -3 892.31 63.89
    3 -1 -3 872.11 63.49
    3 -1 -3 871.01 63.39
    -3 -1 3 871.91 63.19
    3 1 -2 294.27 20.4
    -3 1 2 226.48 20.4
    -3 1 2 288.57 20.6
    3 1 -2 265.37 20.1
    -3 1 2 256.97 20.3
    -3 -1 2 263.37 20.1
    3 -1 -2 271.07 20.3
    3 -1 -2 277.87 20.4
    -3 1 1 66.99 5.8
    3 1 -1 79.69 5.8
    3 1 -1 78.19 5.6
    3 1 -1 68.19 6
    -3 1 1 70.79 5.8
    3 -1 -1 73.59 5.8
    -3 -1 1 76.69 5.8
    3 -1 -1 86.39 6.1
    -3 -1 1 62.09 6
    3 -1 -1 76.79 5.8
    -3 -1 1 70.49 5.6
    -3 1 0 2405.76 162.28
    3 1 0 1955.7 161.98
    3 1 1 1314.27 88.29
    -3 1 -1 1298.17 88.59
    -3 1 -1 1166.38 87.99
    3 1 1 1102.19 88.19
    -3 1 -1 1147.99 88.19
    -3 -1 -1 1334.07 88.29
    -3 -1 -1 1172.58 88.19
    3 -1 1 1081.59 87.99
    3 -1 1 1115.19 88.19
    3 -1 1 1114.79 88.59
    3 1 2 237.28 19.1
    -3 1 -2 255.37 18.9
    3 1 2 242.18 19.2
    -3 1 -2 258.77 19.1
    -3 1 -2 261.67 19.5
    3 -1 2 232.88 19.5
    -3 -1 -2 263.27 19.2
    3 -1 2 242.18 18.9
    -3 -1 -2 265.17 19.2
    3 1 3 751.32 59.29
    3 1 3 680.03 59.09
    -3 1 -3 798.02 59.09
    -3 1 -3 808.32 59.09
    -3 1 -3 784.92 59.59
    -3 -1 -3 821.62 59.29
    -3 -1 -3 884.31 59.09
    -3 -1 -3 806.42 59.39
    3 -1 3 769.32 59.09
    -3 1 -4 409.66 27.4
    3 1 4 348.97 27.2
    -3 1 -4 365.66 27
    3 1 4 314.07 27
    -3 1 -4 356.46 27
    -3 1 -4 356.06 27.5
    3 -1 4 301.87 27.5
    -3 -1 -4 366.96 26.9
    -3 -1 -4 363.66 27.2
    -3 -1 -4 359.46 27.3
    -3 1 -5 31.3 3.6
    3 1 5 29.5 3.5
    -3 1 -5 30.4 3.8
    3 1 5 37.3 4
    -3 -1 -5 35 3.4
    -3 -1 -5 36.1 3.9
    -3 -1 -5 34.1 3.7
    -3 1 -6 11.8 2.7
    -3 1 -6 14 2.5
    -3 1 -6 17.8 2.7
    3 -1 6 13.7 3
    -3 -1 -6 18.9 3
    -3 -1 -6 12.6 2.5
    -3 -1 -6 23.6 3.3
    -3 1 -7 105.89 10
    -3 1 -7 93.89 9.1
    -3 1 -7 116.59 9.5
    -3 -1 -7 105.49 9.6
    -3 -1 -7 106.69 9
    -3 1 -8 39.7 6.4
    -3 1 -8 44.7 5.4
    -3 1 -8 40.3 4.6
    -3 1 -8 38.6 5.2
    -3 -1 -8 48.8 5.5
    -3 -1 -8 30 3.9
    -3 1 -9 34.1 4.9
    -3 1 -9 33.1 4.5
    -3 1 -9 32.7 4.6
    -3 -1 -9 23.3 3.8
    -3 -1 -9 39.4 6
    -3 1 -10 5.5 2.7
    -3 1 -10 4.9 3.7
    -3 1 -10 3.6 2.7
    -3 -1 -10 12.4 4.4
    3 2 -11 191.08 18.5
    3 -2 -11 205.18 18.8
    3 2 -10 9.4 4
    3 2 -10 12.9 3.3
    3 -2 -10 6.4 3.9
    3 -2 -10 10.9 2.7
    3 2 -9 4.5 2.4
    3 2 -9 5.4 2.9
    -3 2 9 11.7 2.8
    3 -2 -9 9.1 2.2
    3 -2 -9 16.1 3.5
    3 -2 -9 13.1 4.2
    3 2 -8 352.66 32.6
    -3 2 8 448.56 31.7
    3 2 -8 405.96 31.4
    3 2 -8 341.47 31.4
    3 -2 -8 457.45 31.1
    3 -2 -8 376.76 32.1
    3 -2 -8 422.56 32.2
    -3 2 7 65.79 6.3
    3 2 -7 55.89 8.1
    3 2 -7 66.39 6.5
    3 2 -7 62.09 6.1
    3 -2 -7 61.19 6.3
    3 -2 -7 65.99 6.9
    3 -2 -7 52.29 6.2
    3 -2 -7 59.59 7.2
    3 -2 -7 70.79 6
    3 2 -6 7.2 3.2
    -3 2 6 8.8 2.1
    3 2 -6 11.4 2.2
    3 2 -6 6.2 1.9
    3 2 -6 8 1.8
    3 -2 -6 11.8 2
    3 -2 -6 9.8 2.3
    3 -2 -6 7.3 2
    3 -2 -6 10 2.5
    3 2 -5 9.2 2.5
    3 2 -5 8.8 1.6
    3 2 -5 8.3 1.7
    -3 2 5 6.9 1.8
    3 -2 -5 10.7 1.8
    -3 -2 5 7.4 1.6
    3 -2 -5 5.7 1.7
    3 -2 -5 7.5 1.9
    3 -2 -5 10.6 1.7
    3 2 -4 194.38 13.4
    -3 2 4 147.39 13.3
    3 2 -4 174.18 14.6
    3 2 -4 186.28 13.3
    -3 2 4 166.88 13.5
    3 -2 -4 161.68 13.5
    -3 -2 4 161.08 13.4
    3 -2 -4 168.88 13.5
    3 2 -3 630.64 44.3
    -3 2 3 590.84 44.5
    3 2 -3 592.34 44.1
    -3 2 3 565.54 44.4
    -3 -2 3 584.14 44.4
    3 -2 -3 570.74 44.4
    3 2 -2 17.8 1.8
    -3 2 2 19.1 1.9
    3 2 -2 16 1.5
    3 2 -2 13.9 2
    -3 -2 2 17.4 1.8
    3 -2 -2 17.7 1.8
    3 -2 -2 13.3 1.8
    3 -2 -2 20.1 2
    -3 2 1 217.08 17
    3 2 -1 228.58 17
    3 -2 -1 197.88 16.9
    -3 -2 1 227.48 17
    3 -2 -1 248.38 17.4
    3 -2 -1 223.78 17
    3 2 0 24 2.3
    -3 2 0 28.8 2.4
    -3 2 0 24.9 2.2
    -3 2 0 31.9 2.8
    3 2 0 24.2 2.4
    3 -2 0 27.6 2.8
    3 -2 0 27.9 2.2
    -3 -2 0 26.4 2.2
    3 -2 0 26.6 2.3
    -3 -2 0 27.9 2.4
    3 2 1 2091.39 160.48
    -3 2 -1 2046.7 160.48
    -3 2 -1 2310.27 160.98
    3 -2 1 2029.7 160.88
    3 -2 1 2204.88 160.38
    -3 -2 -1 2168.38 160.38
    -3 -2 -1 2249.87 160.48
    -3 2 -2 19.8 2.7
    3 2 2 20.2 1.8
    3 2 2 17.3 2.2
    -3 2 -2 19.7 2
    -3 2 -2 19.2 1.6
    3 2 2 20.6 2.1
    -3 -2 -2 16.4 2.2
    3 -2 2 15 2.5
    3 -2 2 19.1 1.7
    -3 -2 -2 21.2 2.2
    3 -2 2 18.8 1.9
    -3 -2 -2 19.3 1.7
    3 2 3 402.86 35.1
    -3 2 -3 467.55 36.1
    -3 2 -3 493.05 35.2
    3 2 3 554.34 35.8
    -3 2 -3 485.75 35.4
    3 -2 3 411.96 36.1
    -3 -2 -3 455.45 35.6
    -3 -2 -3 486.65 35.7
    -3 2 -4 252.37 22.4
    3 2 4 256.77 20.8
    -3 2 -4 287.87 21
    3 2 4 264.37 21.4
    -3 2 -4 292.17 21.1
    -3 -2 -4 288.67 21.4
    -3 -2 -4 275.17 21.4
    -3 2 -5 -1.1 0.8
    -3 2 -5 -0.7 1.7
    -3 2 -5 -1.7 1.5
    -3 2 -5 1.2 1
    3 2 5 -1.4 1.6
    -3 -2 -5 1.6 1.7
    3 -2 5 0.6 1.6
    -3 -2 -5 0.3 0.5
    -3 -2 -5 -0.6 1.1
    -3 2 -6 26.4 3.2
    -3 2 -6 23.3 4.4
    -3 2 -6 27.1 3.1
    -3 2 -6 27 3.4
    -3 2 -6 28.2 4.1
    -3 -2 -6 20.6 3.5
    -3 -2 -6 25.4 2.6
    -3 -2 -6 28.9 3.8
    3 -2 6 27.1 4.5
    -3 2 -7 197.38 15.9
    -3 2 -7 185.28 15.5
    -3 2 -7 197.28 15.7
    -3 2 -7 194.18 16.8
    -3 -2 -7 195.68 15.1
    3 -2 7 185.98 16.8
    -3 -2 -7 201.78 16.3
    -3 2 -8 60.59 5.9
    -3 2 -8 56.39 6.2
    -3 2 -8 46.4 8.1
    -3 2 -8 62.29 6.5
    -3 -2 -8 61.19 5.2
    -3 -2 -8 61.19 6.6
    -3 -2 -8 53.89 4.9
    -3 2 -9 25.6 3.9
    -3 2 -9 19.7 5.1
    -3 2 -9 29.6 4.5
    -3 -2 -9 16.8 4.1
    -3 -2 -9 21.4 2.9
    -3 2 -10 13.1 4.4
    -3 2 -10 23.4 3.9
    -3 -2 -10 22.2 4.6
    3 3 -10 18.9 3.4
    -3 3 10 26.8 4.6
    3 3 -10 25.4 5
    3 3 -10 16.8 3.9
    3 -3 -10 26.2 4.2
    3 -3 -10 22.4 5.1
    3 3 -9 3.8 2.6
    -3 3 9 11.7 3.6
    3 3 -9 7 3.2
    3 -3 -9 8.1 3.8
    3 -3 -9 7.4 4
    3 -3 -9 7.9 2.1
    3 3 -8 7.2 2.2
    3 3 -8 12.3 3.1
    -3 3 8 6.4 2.4
    3 -3 -8 11.9 2.4
    3 -3 -8 7.7 3
    3 3 -7 254.37 19.5
    3 3 -7 252.37 19.7
    -3 3 7 243.28 20
    3 3 -7 231.38 21.4
    3 -3 -7 216.78 19.9
    3 -3 -7 279.77 19.5
    3 -3 -7 238.68 20.4
    3 3 -6 160.38 15.5
    -3 3 6 169.38 14.1
    3 3 -6 181.58 13.7
    3 3 -6 181.98 13.7
    3 -3 -6 170.88 14.3
    3 -3 -6 159.78 13.9
    3 -3 -6 160.58 13.9
    3 3 -5 179.08 13.4
    3 3 -5 163.08 15
    3 3 -5 162.48 13.6
    -3 3 5 169.78 13.7
    3 -3 -5 192.48 13.5
    3 -3 -5 158.28 13.6
    3 -3 -5 165.78 13.7
    -3 -3 5 145.79 13.4
    3 -3 -5 170.68 14
    3 3 -4 9.4 1.4
    -3 3 4 7.1 1.4
    3 3 -4 6.2 2.4
    -3 3 4 4.8 1.5
    3 3 -4 6.9 1.2
    3 -3 -4 6.6 1.6
    -3 -3 4 7.3 1.5
    3 -3 -4 7.2 1.7
    3 -3 -4 7.7 1.4
    3 3 -3 0 1.4
    -3 3 3 0 0.8
    3 3 -3 0.9 0.4
    3 3 -3 0.8 0.3
    -3 3 3 -0.3 0.9
    3 -3 -3 1.3 0.7
    3 -3 -3 0.3 0.9
    -3 -3 3 0.8 0.7
    3 -3 -3 2.3 0.8
    3 3 -2 260.37 19.2
    -3 3 2 247.98 19.9
    3 3 -2 264.97 19.6
    3 3 -2 262.47 19.3
    3 -3 -2 248.68 19.8
    -3 -3 2 271.77 19.7
    3 -3 -2 249.08 19.9
    3 3 -1 447.76 31.3
    -3 3 1 403.36 31.3
    3 -3 -1 396.36 32
    3 -3 -1 428.76 31.3
    -3 -3 1 413.66 31.2
    3 -3 -1 397.96 31.3
    3 3 0 173.68 13.5
    -3 3 0 169.48 13.8
    -3 3 0 193.18 14.1
    3 3 0 188.08 13.3
    3 -3 0 167.78 13.3
    3 -3 0 189.08 13.5
    3 -3 0 165.68 13.3
    -3 -3 0 175.28 13.7
    -3 -3 0 163.68 13.3
    3 3 1 3482.55 266.77
    -3 3 -1 3877.61 267.47
    3 -3 1 3344.07 267.37
    -3 -3 -1 3761.82 266.87
    -3 -3 -1 3485.45 266.67
    3 3 2 1145.19 92.39
    3 3 2 1310.97 92.39
    3 3 2 1396.46 91.89
    -3 3 -2 1287.87 92.19
    -3 3 -2 1254.97 92.99
    -3 -3 -2 1242.98 92.39
    3 -3 2 1219.08 92.19
    -3 -3 -2 1195.88 92.29
    3 -3 2 1061.89 92.89
    -3 3 -3 385.36 27.8
    -3 3 -3 371.26 28.8
    -3 3 -3 361.26 27.4
    3 3 3 391.66 28.1
    -3 3 -3 390.86 27.5
    3 3 3 345.97 28.1
    -3 -3 -3 365.06 28.1
    3 -3 3 304.97 28.6
    -3 -3 -3 377.46 28.1
    -3 3 -4 -0.6 1.4
    -3 3 -4 1.7 0.6
    3 3 4 0.8 1.4
    -3 3 -4 0.8 0.8
    3 3 4 1.3 1
    -3 3 -4 0.9 0.7
    -3 -3 -4 0.5 1.3
    3 -3 4 1 1.5
    -3 -3 -4 0.9 1.1
    -3 3 -5 1.4 1
    3 3 5 -0.2 1.2
    -3 3 -5 0.7 0.8
    -3 3 -5 0.9 1.9
    -3 3 -5 1 0.9
    3 3 5 0.2 1.8
    -3 -3 -5 -0.7 1.7
    3 -3 5 1.1 1.7
    -3 -3 -5 2.2 1.4
    3 3 6 2.1 2.3
    -3 3 -6 2.5 1.4
    -3 3 -6 2.2 1.1
    -3 3 -6 -0.4 2.5
    -3 3 -6 -0.3 1.1
    -3 3 -6 0.7 1.9
    -3 -3 -6 0.5 2.2
    -3 -3 -6 0.8 1.6
    3 -3 6 1.6 2.2
    -3 3 -7 8.5 1.8
    -3 3 -7 6.1 1.7
    -3 3 -7 7.7 2
    -3 3 -7 4.9 3.7
    3 -3 7 3.2 2.7
    -3 -3 -7 9.8 2.4
    -3 3 -8 334.47 25.7
    -3 3 -8 333.27 26.2
    -3 3 -8 347.27 26.1
    -3 3 -8 296.17 27.3
    -3 -3 -8 341.37 26.7
    -3 3 -9 66.39 7.1
    -3 3 -9 41.7 6.6
    -3 3 -9 61.69 6.4
    -3 -3 -9 59.59 8.1
    -3 3 -10 60.39 8.5
    -3 3 -10 59.59 7.2
    -3 -3 -10 74.39 8.9
    -3 4 10 131.29 12.3
    3 4 -10 129.59 11.3
    3 4 -10 129.29 12.9
    3 -4 -10 127.99 11.1
    3 -4 -10 127.89 13.5
    3 4 -9 -0.6 2.4
    3 4 -9 -1.3 1.7
    -3 4 9 -3.6 2.8
    3 -4 -9 0.8 1.7
    3 -4 -9 5.6 3.8
    3 -4 -9 -0.5 3
    3 4 -8 10.8 2.9
    3 4 -8 12.3 3.2
    -3 4 8 11.7 2.9
    3 4 -8 15.2 2.3
    3 -4 -8 12.9 3.4
    3 -4 -8 17.3 2.9
    3 -4 -8 18 3.7
    3 4 -7 178.28 14.6
    3 4 -7 173.58 14.3
    3 4 -7 151.38 16.8
    -3 4 7 175.98 15
    3 4 -7 184.68 14.1
    3 -4 -7 178.28 15.3
    3 -4 -7 197.68 14.4
    3 4 -6 27 3.2
    3 4 -6 18.1 4.1
    3 4 -6 23.7 2.8
    -3 4 6 15 2.8
    3 4 -6 14 2.2
    -3 -4 6 18.6 3
    3 -4 -6 21.8 2.7
    3 -4 -6 18 3
    3 -4 -6 17 3.2
    3 -4 -6 22.1 3.3
    3 4 -5 181.28 13.3
    3 4 -5 182.08 13.3
    -3 4 5 148.49 13.3
    -3 4 5 161.78 13.7
    3 4 -5 166.28 15.2
    3 4 -5 178.58 13
    3 -4 -5 166.48 14
    -3 -4 5 158.98 13.4
    3 -4 -5 160.48 13.7
    3 4 -4 0.3 0.7
    -3 4 4 0.8 0.7
    3 4 -4 0.5 0.7
    3 4 -4 -0.2 1.9
    3 4 -4 0.5 0.4
    -3 4 4 1.4 1.1
    3 -4 -4 0.5 0.8
    -3 -4 4 0.9 0.8
    3 -4 -4 -0.1 1.1
    3 -4 -4 0.5 1.1
    3 4 -3 330.07 24.5
    3 4 -3 345.37 24.9
    3 4 -3 299.87 26.2
    3 4 -3 353.36 24.6
    -3 4 3 296.57 25.2
    3 -4 -3 311.57 25.3
    3 -4 -3 303.67 25.1
    3 -4 -3 363.46 25.3
    -3 -4 3 332.97 25
    -3 4 2 754.72 58.29
    3 4 -2 717.43 59.29
    3 4 -2 771.22 57.59
    3 4 -2 791.12 57.99
    -3 -4 2 814.42 57.99
    3 -4 -2 742.63 58.29
    3 -4 -2 777.42 58.19
    3 -4 -2 827.02 58.59
    3 4 -1 39.7 3.2
    3 4 -1 41.1 3.5
    3 4 -1 38 4.5
    -3 4 1 47.2 4.1
    -3 4 1 41.9 3.9
    3 -4 -1 36.1 3.6
    3 -4 -1 41.8 4.2
    -3 -4 1 40.7 3.6
    -3 -4 1 40.6 3.2
    3 -4 -1 41.3 3.6
    -3 4 0 19 2
    3 4 0 15 2.5
    3 4 0 16.5 1.8
    -3 4 0 16.5 2.2
    3 4 0 15 1.6
    3 -4 0 15.4 1.6
    -3 -4 0 17 1.8
    3 -4 0 15.4 1.7
    3 -4 0 15.7 2.6
    -3 -4 0 16.5 1.6
    3 4 1 199.78 16.9
    3 4 1 224.88 16.5
    -3 4 -1 200.58 17.8
    3 4 1 201.68 16.8
    -3 4 -1 241.58 16.6
    -3 -4 -1 209.68 16.5
    3 -4 1 188.18 17.3
    3 -4 1 210.48 16
    -3 -4 -1 230.08 16.7
    3 -4 1 237.68 16.5
    3 4 2 176.98 12.6
    3 4 2 155.28 12.8
    3 4 2 172.68 13.1
    -3 4 -2 174.38 12.9
    3 4 2 155.68 13.1
    -3 4 -2 166.58 13.8
    -3 -4 -2 176.78 13.2
    3 -4 2 138.29 13.7
    -3 -4 -2 168.78 13
    -3 4 -3 102.29 8
    3 4 3 97.89 8.5
    -3 4 -3 95.79 9
    -3 4 -3 105.29 7.5
    3 4 3 101.29 8.3
    -3 4 -3 102.09 7.6
    3 -4 3 80.39 9.1
    -3 -4 -3 98.39 8.3
    3 -4 3 94.79 8
    -3 -4 -3 105.39 8.5
    3 4 4 186.08 15.7
    -3 4 -4 198.48 14.7
    -3 4 -4 195.18 16.5
    -3 4 -4 200.28 14.9
    3 4 4 216.18 15.7
    -3 4 -4 208.58 15.2
    -3 -4 -4 179.38 15.5
    3 -4 4 164.58 16.3
    -3 -4 -4 193.28 15.6
    3 4 5 12.8 2.3
    -3 4 -5 14.9 2
    -3 4 -5 14.1 1.6
    3 4 5 10.6 2.6
    -3 4 -5 14.7 3.3
    -3 -4 -5 8.9 2.3
    -3 -4 -5 10.8 2.3
    3 -4 5 6.8 2.8
    3 4 6 785.42 66.69
    -3 4 -6 906.21 66.19
    -3 4 -6 941.11 66.79
    3 4 6 956.2 66.89
    -3 4 -6 867.01 67.89
    -3 4 -6 906.21 66.09
    3 -4 6 747.33 67.59
    -3 -4 -6 914.81 66.89
    -3 4 -7 4 1.4
    -3 4 -7 -0.8 3.9
    3 4 7 3.4 2
    -3 4 -7 -0.1 1.4
    -3 4 -7 3.1 1.8
    3 -4 7 1.5 2.8
    -3 -4 -7 7.1 2.3
    -3 4 -8 146.49 12
    -3 4 -8 144.69 12.4
    -3 4 -8 139.09 12.5
    -3 -4 -8 163.28 13.8
    -3 4 -9 3.5 2.2
    -3 4 -9 1.8 3
    -3 -4 -9 2.9 3.2
    -3 4 -10 56.99 8.7
    -3 4 -10 72.89 7.6
    -3 -4 -10 68.99 8.9
    3 5 -10 17.8 4.3
    3 5 -10 21.1 3.3
    3 5 -10 17.2 5
    -3 5 10 24.6 5
    3 -5 -10 20.7 4.7
    3 5 -9 91.79 11.2
    -3 5 9 119.29 10.9
    3 -5 -9 116.29 11.3
    3 -5 -9 112.49 9.6
    3 5 -8 -1.4 1.2
    3 5 -8 -0.3 2.2
    3 5 -8 1 2.9
    -3 5 8 -3.8 2.3
    3 -5 -8 -1.5 1.4
    3 -5 -8 -2.2 2.8
    3 -5 -8 0.4 2.7
    -3 5 7 5.8 2.3
    3 5 -7 6 1.3
    3 5 -7 4.4 1.8
    3 5 -7 7.3 2.2
    3 -5 -7 2.9 2.2
    3 -5 -7 5.4 1.6
    3 5 -6 752.42 52.49
    -3 5 6 686.73 53.09
    3 5 -6 619.74 54.49
    3 5 -6 732.93 52.39
    3 5 -6 690.13 51.99
    3 -5 -6 689.73 53.29
    3 -5 -6 634.54 52.79
    -3 -5 6 644.64 52.49
    3 -5 -6 773.42 52.59
    -3 5 5 0.8 1.4
    3 5 -5 0.7 0.6
    -3 5 5 -0.3 1.1
    3 5 -5 1.7 2.9
    3 5 -5 -0.3 1
    3 5 -5 -0.3 1
    3 -5 -5 -0.5 1.5
    3 -5 -5 -1.4 1.7
    3 -5 -5 1.3 1
    -3 -5 5 1 1.2
    3 5 -4 11.2 3
    3 5 -4 10.9 1.5
    -3 5 4 10.2 1.7
    3 5 -4 8.4 1.1
    -3 5 4 7.8 1.8
    3 5 -4 8.7 1.5
    3 -5 -4 8.2 1.9
    3 -5 -4 5.8 1.7
    -3 -5 4 8.9 1.6
    3 -5 -4 9.9 1.9
    3 5 -3 0.5 1.9
    -3 5 3 -0.4 1
    3 5 -3 0.9 0.4
    3 5 -3 0.4 0.7
    -3 5 3 2 0.8
    3 -5 -3 0.8 1
    3 -5 -3 -0.2 0.8
    3 -5 -3 0.9 1
    -3 -5 3 0.2 0.7
    3 5 -2 160.98 14.9
    3 5 -2 181.08 13.2
    3 5 -2 184.18 13.6
    -3 5 2 164.58 13.9
    3 -5 -2 175.28 13.7
    -3 -5 2 178.88 13.1
    -3 -5 2 188.18 13.6
    3 -5 -2 169.28 14.2
    3 -5 -2 159.78 13.8
    3 5 -1 342.47 27.1
    3 5 -1 340.77 26.5
    -3 5 1 339.37 27
    -3 5 1 385.86 27.5
    3 -5 -1 377.36 26.9
    -3 -5 1 362.46 26.8
    3 -5 -1 312.27 27.5
    -3 -5 1 366.56 26.4
    -3 5 0 6.5 1.3
    3 5 0 5.8 1.6
    3 5 0 8 1.2
    3 5 0 7.5 1.3
    -3 5 0 9.3 1.9
    3 -5 0 7.6 1.2
    3 -5 0 6.1 1.8
    -3 -5 0 6.8 1.3
    3 -5 0 6.7 1.1
    -3 -5 0 8.4 1.1
    -3 5 -1 82.29 6.5
    3 5 1 70.49 6.8
    3 5 1 69.99 6.6
    -3 5 -1 77.29 7.3
    3 5 1 72.19 6.6
    -3 -5 -1 82.59 6.6
    -3 -5 -1 78.39 6.4
    3 -5 1 80.99 5.9
    3 -5 1 69.79 7.4
    3 -5 1 82.59 6.3
    3 5 2 364.56 31
    -3 5 -2 422.36 32.3
    3 5 2 429.46 31.3
    3 5 2 395.96 31.4
    -3 5 -2 439.96 31.1
    -3 -5 -2 446.36 31.4
    3 -5 2 433.36 31
    3 -5 2 347.77 32.1
    -3 5 -3 6.6 0.6
    3 5 3 2.4 1.5
    -3 5 -3 8 1.3
    3 5 3 6 1.5
    -3 5 -3 5.4 2.2
    3 -5 3 5.1 1.2
    -3 -5 -3 8.7 1.8
    -3 -5 -3 6.7 1.5
    3 -5 3 3.1 1.8
    3 5 4 181.58 15.6
    -3 5 -4 203.98 14.5
    -3 5 -4 186.98 14.9
    -3 5 -4 197.38 16.7
    -3 5 -4 200.58 14.3
    3 5 4 197.88 15.4
    -3 -5 -4 184.58 15.4
    3 -5 4 156.58 16.2
    -3 -5 -4 197.38 15.6
    3 5 5 854.51 61.09
    -3 5 -5 816.22 60.49
    3 5 5 753.72 61.09
    -3 5 -5 834.72 59.89
    -3 5 -5 853.71 60.19
    -3 5 -5 804.12 62.39
    -3 -5 -5 738.23 60.89
    3 -5 5 705.93 62.09
    -3 -5 -5 857.41 61.29
    3 5 6 213.18 15.7
    -3 5 -6 194.98 14.9
    -3 5 -6 189.88 14.7
    -3 5 -6 189.98 14.3
    -3 5 -6 182.98 16.9
    3 5 6 175.88 16.2
    -3 -5 -6 181.48 15.6
    3 -5 6 155.98 16.7
    -3 5 -7 22.5 6
    -3 5 -7 32.2 3.8
    3 5 7 28.4 4.4
    -3 5 -7 25.8 3
    -3 5 -7 24 3.3
    -3 -5 -7 23.2 4.1
    3 -5 7 28.7 5.6
    -3 5 -8 28.1 3.6
    -3 5 -8 22 3.5
    -3 5 -8 29.8 4.5
    -3 -5 -8 22.4 4.5
    3 -5 8 20.3 5.3
    -3 5 -9 26.1 4.3
    -3 5 -9 28.3 4.2
    -3 -5 -9 24.9 5
    -3 5 -10 4.3 4
    -3 5 -10 5.5 3
    -3 -5 -10 9.2 4.2
    3 6 -10 1.5 3.5
    3 6 -10 -0.7 2.4
    -3 6 10 -0.9 3.7
    3 6 -10 -7.6 4.3
    3 -6 -10 -0.9 3.9
    -3 6 9 20.7 4.5
    3 6 -9 14.6 4.2
    3 6 -9 24.5 3.4
    3 -6 -9 11.4 4.1
    3 -6 -9 18 3.6
    3 6 -8 32.2 3.4
    -3 6 8 30.5 5.5
    3 6 -8 25.7 3.8
    3 -6 -8 24.6 3.8
    3 6 -7 4.7 2.3
    -3 6 7 8.2 2.5
    3 6 -7 7.9 1.4
    3 6 -7 2.7 1.8
    3 -6 -7 7.9 2.6
    3 -6 -7 6.9 1.8
    -3 6 6 5.4 1.5
    3 6 -6 4.2 1
    -3 6 6 4.6 2.1
    3 6 -6 3.8 1.7
    3 6 -6 8.2 1.8
    3 6 -6 5.1 6.4
    3 -6 -6 5.5 1.6
    3 -6 -6 3.8 2
    -3 -6 6 3.8 1.6
    3 6 -5 233.88 17.2
    3 6 -5 204.58 19.9
    3 6 -5 248.58 17.6
    -3 6 5 218.98 18.3
    -3 -6 5 212.08 17.7
    3 -6 -5 216.18 18.2
    3 -6 -5 230.38 18
    3 -6 -5 228.78 18.5
    3 6 -4 1.9 2.7
    -3 6 4 2.6 1.5
    3 6 -4 2.5 0.8
    3 6 -4 1.7 0.9
    3 -6 -4 1.8 1.2
    3 -6 -4 1.3 1.4
    3 -6 -4 2.2 1.5
    -3 -6 4 2.9 1.1
    -3 6 3 16.3 2.7
    3 6 -3 20.3 2.1
    3 6 -3 17.3 3.7
    3 6 -3 16.3 1.6
    -3 6 3 21.5 2.8
    3 -6 -3 17 2.7
    -3 -6 3 12.2 2
    3 -6 -3 19.8 2.6
    3 -6 -3 14.9 2.6
    3 6 -2 103.69 10.3
    -3 6 2 113.29 9.4
    3 6 -2 114.99 8.9
    3 6 -2 115.29 8.6
    3 -6 -2 100.99 9.1
    3 -6 -2 107.19 9
    3 -6 -2 108.49 9.7
    -3 -6 2 114.39 8.4
    -3 -6 2 111.19 8.9
    -3 6 1 495.05 34.4
    -3 6 1 429.06 33.8
    3 6 -1 438.66 33.3
    3 6 -1 445.66 33.6
    3 6 -1 407.56 34.7
    -3 -6 1 462.05 33.2
    3 -6 -1 439.66 33.6
    3 -6 -1 395.06 34.4
    3 -6 -1 457.85 33.7
    -3 -6 1 458.25 33.6
    3 6 0 216.78 18.8
    3 6 0 226.28 18
    -3 6 0 249.28 18.9
    -3 6 0 231.38 18.1
    -3 6 0 239.78 17.9
    3 6 0 232.58 17.8
    -3 -6 0 232.18 17.7
    3 -6 0 201.68 18.9
    3 -6 0 240.88 17.9
    3 -6 0 236.98 17.7
    -3 -6 0 244.68 18
    3 6 1 1028.3 84.69
    -3 6 -1 1189.48 83.99
    3 6 1 1144.09 84.29
    -3 6 -1 1156.88 85.49
    3 6 1 1088.89 84.49
    -3 6 -1 1183.68 84.39
    3 -6 1 1006.2 85.49
    3 -6 1 1116.19 83.79
    3 -6 1 1189.78 84.19
    -3 -6 -1 1187.38 84.49
    -3 -6 -1 1100.59 84.19
    3 6 2 4.6 1.2
    -3 6 -2 4.3 1.1
    -3 6 -2 4.1 0.5
    -3 6 -2 3.6 1.9
    3 6 2 2.5 1.3
    3 6 2 4 1.2
    3 -6 2 0.9 1.5
    3 -6 2 3.8 0.5
    3 -6 2 4.9 1.2
    -3 -6 -2 1.1 1.2
    -3 -6 -2 3.8 1.4
    -3 6 -3 45 3.9
    -3 6 -3 38 5.4
    3 6 3 41 3.4
    3 6 3 42.8 3.3
    3 6 3 44 4.2
    3 6 3 36.6 4.3
    -3 -6 -3 39.2 4.3
    3 -6 3 29.7 5
    -3 -6 -3 43.6 4.4
    3 -6 3 41.7 3.8
    3 6 4 70.59 6.5
    -3 6 -4 70.19 5.9
    3 6 4 65.59 6.7
    -3 6 -4 70.59 5.2
    -3 6 -4 69.59 7.8
    -3 6 -4 71.59 5.3
    3 -6 4 58.09 7.4
    -3 -6 -4 57.69 6.5
    -3 -6 -4 62.99 6.4
    3 -6 4 63.49 5.8
    -3 6 -5 111.89 9.3
    -3 6 -5 109.19 11.2
    -3 6 -5 122.99 8.9
    3 6 5 115.89 10.1
    3 6 5 97.89 10.3
    -3 6 -5 123.09 8.7
    -3 -6 -5 99.79 9.9
    -3 -6 -5 120.29 10.2
    3 -6 5 100.59 11.3
    3 6 6 -0.2 1.8
    -3 6 -6 0.7 1.3
    -3 6 -6 1.2 1.2
    -3 6 -6 3.3 0.9
    -3 6 -6 3.6 4
    3 -6 6 3.8 3.1
    -3 -6 -6 0.5 2.3
    -3 6 -7 4.7 2
    3 6 7 6.3 2.5
    -3 6 -7 7.5 1.8
    -3 6 -7 7.9 1.3
    3 -6 7 5.8 3.3
    -3 -6 -7 10 3.1
    3 6 8 2.8 2.8
    -3 6 -8 -2 2.3
    -3 6 -8 -1.4 1.9
    -3 6 -8 1.2 1.6
    3 -6 8 3.3 4.1
    -3 -6 -8 0.6 3.2
    -3 6 -9 154.08 13.3
    -3 6 -9 161.18 13.5
    -3 -6 -9 151.28 14.6
    -3 7 10 129.99 12.6
    3 7 -10 123.49 11
    3 -7 -10 121.79 13.4
    -3 7 9 152.28 13.2
    3 7 -9 144.49 11.6
    3 -7 -9 114.39 13
    3 7 -8 12.3 3.2
    3 7 -8 5.6 1.5
    -3 7 8 2.7 2.9
    3 -7 -8 5.4 3.2
    3 -7 -8 4.1 2
    3 7 -7 14.1 2.7
    3 7 -7 16.3 2.3
    3 7 -7 16 2.4
    -3 7 7 17.9 3.2
    3 -7 -7 13.2 2.5
    -3 -7 7 12.2 2.7
    3 -7 -7 11.4 3.4
    -3 7 6 11.3 2.7
    3 7 -6 12.1 2.2
    -3 7 6 11.9 2.1
    3 7 -6 16.2 2.6
    3 7 -6 14.9 1.9
    -3 -7 6 11.6 2.3
    3 -7 -6 10.2 2.3
    3 -7 -6 9.4 2.6
    3 7 -5 120.89 13.3
    3 7 -5 141.09 11.4
    3 7 -5 136.49 10.5
    -3 7 5 124.69 11.6
    -3 7 5 153.18 11.2
    3 7 -5 137.19 10.8
    3 -7 -5 116.19 11.4
    -3 -7 5 133.89 11.1
    3 -7 -5 134.29 11.7
    3 -7 -5 131.79 11.4
    -3 7 4 17 2.9
    -3 7 4 17.7 2.7
    3 7 -4 18.2 2.4
    3 7 -4 17.7 4.1
    3 7 -4 18.8 1.9
    3 -7 -4 13.1 2.4
    3 -7 -4 17 3
    3 -7 -4 14.1 2.6
    3 7 -3 263.67 18.9
    3 7 -3 266.97 19.2
    3 7 -3 223.88 20.9
    -3 7 3 248.18 19.8
    3 -7 -3 242.68 19.7
    3 -7 -3 243.48 19.5
    -3 -7 3 262.77 19.2
    3 -7 -3 226.08 19.9
    3 7 -2 35.8 5.6
    -3 7 2 44.3 4.5
    3 7 -2 44 4.2
    -3 7 2 47.9 4.8
    3 7 -2 46.4 3.8
    3 -7 -2 39.2 4.3
    -3 -7 2 45.3 4.1
    3 -7 -2 40.4 4.9
    -3 -7 2 46 3.6
    3 -7 -2 43.9 4.4
    3 7 -1 90.69 7.2
    3 7 -1 82.49 8.8
    3 7 -1 86.09 7.5
    -3 7 1 98.59 8.4
    -3 7 1 94.99 8
    -3 7 1 91.79 7.8
    -3 -7 1 95.49 7.4
    -3 -7 1 93.69 7
    3 -7 -1 76.89 8.4
    3 -7 -1 83.59 7.5
    3 -7 -1 85.59 7.5
    3 7 0 1 1.6
    3 7 0 -0.2 0.8
    3 7 0 0.2 1.1
    -3 7 0 0.7 0.9
    -3 7 0 -0.4 1.5
    -3 -7 0 0.1 0.7
    -3 -7 0 -1 0.7
    3 -7 0 -0.5 0.8
    3 -7 0 1.8 1.4
    3 7 1 2.3 1.2
    -3 7 -1 2.2 1.9
    3 7 1 2.6 1.4
    -3 7 -1 3.4 1.1
    -3 7 -1 2.7 0.8
    3 7 1 3 1.2
    3 -7 1 3 0.9
    3 -7 1 0.8 1.5
    -3 -7 -1 2.4 1.2
    3 -7 1 3.7 0.6
    -3 -7 -1 2 1
    3 7 2 17.6 2.7
    3 7 2 18.1 3
    3 7 2 18 2.7
    -3 7 -2 20.2 4
    -3 7 -2 18.9 2.4
    -3 7 -2 18.4 1.8
    -3 -7 -2 16.2 2.6
    3 -7 2 17.5 3.7
    3 -7 2 20.9 1.6
    -3 -7 -2 20.6 2.8
    3 -7 2 17.5 2.4
    3 7 3 50.39 4.9
    -3 7 -3 66.19 7.5
    3 7 3 51.79 6.2
    -3 7 -3 63.59 4.7
    3 7 3 61.19 5.8
    3 7 3 62.09 5.1
    -3 7 -3 67.89 5.5
    -3 -7 -3 62.29 5.8
    3 -7 3 56.09 5.4
    -3 -7 -3 65.19 5.9
    -3 7 -4 261.37 18.8
    -3 7 -4 259.97 21.8
    -3 7 -4 263.77 18.8
    3 7 4 260.47 20.1
    3 7 4 218.68 20.2
    -3 7 -4 267.37 19.6
    -3 -7 -4 231.38 19.9
    3 -7 4 246.98 19.5
    3 -7 4 210.68 21.3
    -3 -7 -4 272.47 20.3
    -3 7 -5 457.85 33.9
    -3 7 -5 480.85 33.3
    -3 7 -5 416.46 36.1
    3 7 5 463.65 34.6
    -3 7 -5 462.45 33.1
    -3 -7 -5 474.05 34.8
    -3 -7 -5 394.36 34.4
    3 -7 5 376.76 35.9
    -3 7 -6 150.88 11.2
    3 7 6 158.18 12.9
    -3 7 -6 151.08 12.1
    -3 7 -6 134.29 11.7
    -3 -7 -6 142.59 12.9
    3 -7 6 139.69 14.7
    -3 7 -7 5.2 1.8
    -3 7 -7 3.7 1.2
    3 7 7 -0.2 2.5
    -3 7 -7 2.5 1.8
    3 -7 7 6.8 4
    -3 -7 -7 4.6 3.1
    -3 7 -8 4.4 2.4
    3 7 8 7.1 3.1
    3 -7 8 3.4 7.7
    -3 -7 -8 4.1 3.2
    3 7 9 0.9 3.4
    -3 7 -9 -3.8 3.6
    -3 7 -9 -2 2.4
    -3 -7 -9 0.5 3.6
    3 8 -9 1.1 2
    -3 8 9 2.3 3.8
    3 -8 -9 4.7 3.7
    3 8 -8 9.1 2.1
    -3 8 8 16.3 3.7
    3 -8 -8 12.2 2.5
    3 -8 -8 7.3 3.3
    3 8 -7 -1 2.4
    3 8 -7 -0.4 1.2
    -3 8 7 -1.1 3.2
    -3 -8 7 -0.8 2
    3 -8 -7 0 1.8
    3 -8 -7 1.9 2.8
    3 8 -6 -1.5 1.9
    3 8 -6 0.2 1
    -3 8 6 3.5 2.3
    3 8 -6 -0.9 1.6
    3 -8 -6 2.4 1.7
    3 -8 -6 3.2 2.2
    -3 -8 6 1.9 1.8
    3 8 -5 305.67 23.4
    -3 8 5 351.16 24.1
    3 8 -5 354.96 23.7
    -3 8 5 285.87 24.6
    3 8 -5 299.07 23.7
    3 -8 -5 265.67 24.3
    -3 -8 5 299.97 23.9
    3 -8 -5 288.67 24.6
    -3 8 4 0.3 1.7
    3 8 -4 -4.1 3.8
    3 8 -4 2.7 0.9
    3 8 -4 3.1 1.2
    -3 8 4 2 1.3
    3 -8 -4 1.9 1.6
    -3 -8 4 1.8 1.1
    3 -8 -4 -0.8 1.6
    3 -8 -4 2.8 2
    3 8 -3 29.9 5.9
    -3 8 3 36.8 4.5
    3 8 -3 40.9 3.6
    -3 8 3 48.3 4.6
    3 8 -3 36.8 3.9
    3 -8 -3 36.2 4.4
    -3 -8 3 38.7 3.8
    3 -8 -3 37.4 4.7
    -3 -8 3 39.1 3.4
    3 -8 -3 33.6 4.1
    3 8 -2 312.67 29
    3 8 -2 357.76 27.4
    -3 8 2 379.96 27.9
    3 8 -2 353.06 27.2
    -3 8 2 407.36 28.2
    -3 8 2 339.17 27.9
    3 -8 -2 355.96 27.7
    3 -8 -2 314.97 28.4
    -3 -8 2 379.76 26.9
    3 -8 -2 344.57 27.5
    -3 -8 2 380.16 27.4
    3 8 -1 9.7 1.7
    3 8 -1 7.1 1.3
    -3 8 1 8.2 2.2
    3 8 -1 4.7 2.5
    -3 8 1 7.2 1.8
    -3 8 1 3.6 1.6
    3 -8 -1 3.9 2.1
    -3 -8 1 6.6 1.3
    3 -8 -1 7.6 1.5
    -3 -8 1 9.4 1.3
    3 -8 -1 7.7 1.6
    -3 8 0 178.18 13.7
    3 8 0 155.08 14.8
    3 8 0 170.88 13.7
    3 8 0 158.88 13.8
    -3 8 0 180.58 15
    -3 8 0 178.18 14.1
    -3 -8 0 186.38 13.9
    3 -8 0 173.48 13.5
    3 -8 0 173.98 13.7
    3 8 1 917.41 69.09
    3 8 1 797.02 69.59
    -3 8 -1 977.2 68.79
    -3 8 -1 962.5 69.19
    -3 8 -1 931.71 70.39
    3 8 1 863.71 69.29
    -3 -8 -1 986.4 69.19
    3 -8 1 973.3 68.89
    3 -8 1 959.4 68.49
    3 -8 1 803.52 70.49
    -3 -8 -1 920.01 68.89
    -3 8 -2 82.79 8.7
    3 8 2 78.69 7.5
    -3 8 -2 87.69 6.6
    -3 8 -2 85.29 7.2
    3 8 2 69.09 7.2
    3 8 2 81.49 7.4
    3 -8 2 84.09 7
    -3 -8 -2 76.99 7.1
    3 -8 2 89.99 6.4
    3 -8 2 66.99 8.5
    -3 -8 -2 94.49 7.6
    3 8 3 0.3 2
    3 8 3 1.2 1
    -3 8 -3 2.5 1.2
    3 8 3 0.2 1.3
    -3 8 -3 0.6 2.9
    -3 8 -3 3.5 0.7
    3 -8 3 2.2 0.5
    3 -8 3 3.2 2.4
    3 -8 3 4.1 1.5
    -3 -8 -3 3.1 1.9
    -3 -8 -3 -0.9 1.4
    -3 8 -4 52.29 4.9
    3 8 4 49.99 5.2
    -3 8 -4 41.6 7.7
    -3 8 -4 51.29 3.9
    3 8 4 41.8 6.4
    3 -8 4 51.29 4.8
    3 -8 4 46 7.2
    -3 -8 -4 53.19 5.4
    -3 -8 -4 43.9 5.4
    3 8 5 0.3 1.9
    -3 8 -5 -0.1 0.8
    -3 8 -5 -0.2 0.7
    -3 8 -5 2.2 1.4
    3 -8 5 3.4 3
    -3 -8 -5 0 1.8
    -3 8 -6 25.6 3.2
    -3 8 -6 25 2.4
    3 8 6 27.3 4.2
    -3 8 -6 23.9 2.7
    3 -8 6 17.2 4.7
    -3 -8 -6 23.8 4.2
    3 8 7 6.4 3.8
    -3 8 -7 5.2 1.2
    -3 8 -7 5.2 2
    3 -8 7 7.8 5.2
    -3 -8 -7 1.8 2.8
    3 8 8 26.4 4.2
    -3 8 -8 14.3 3
    -3 8 -8 15.8 2.7
    -3 -8 -8 20.5 4.3
    3 -8 8 13.1 5.5
    -3 8 -9 164.98 14
    3 8 9 173.48 15.6
    -3 -8 -9 156.38 15.3
    3 9 -9 -0.5 2.2
    -3 9 9 -1.4 4
    3 -9 -9 3.1 3.9
    -3 9 8 128.29 12.7
    3 9 -8 134.79 11.1
    3 -9 -8 133.79 13.2
    3 9 -7 68.89 5.6
    -3 9 7 62.19 7.3
    3 9 -7 73.29 6.5
    -3 9 7 46.9 5.9
    -3 -9 7 57.59 6.4
    3 -9 -7 52.29 6.4
    3 -9 -7 67.19 7.4
    3 9 -6 12.8 2.3
    3 9 -6 13.2 2
    3 9 -6 18.2 2.4
    -3 9 6 13.5 2.4
    -3 9 6 13.5 3.2
    3 -9 -6 14.1 3.2
    3 -9 -6 11.1 2.7
    -3 -9 6 13.9 2.6
    -3 9 5 4 1.8
    3 9 -5 6.6 1.4
    3 9 -5 4.7 1.7
    -3 9 5 3.9 2.4
    3 -9 -5 2.6 1.9
    -3 -9 5 7.4 1.8
    3 -9 -5 4.9 2.2
    3 9 -4 5.5 1.5
    -3 9 4 9.7 2
    3 9 -4 7.4 1.4
    -3 9 4 4.7 2.3
    3 -9 -4 3.4 2
    3 -9 -4 6.1 2.3
    -3 -9 4 4.9 1.6
    3 9 -3 151.08 12.5
    3 9 -3 136.89 14.5
    3 9 -3 160.28 12.3
    -3 9 3 151.28 13.2
    -3 -9 3 165.48 12.5
    -3 -9 3 164.68 12.1
    3 -9 -3 138.79 13.5
    3 -9 -3 165.48 13.1
    3 -9 -3 157.08 12.8
    3 9 -2 31.3 6.1
    3 9 -2 40.1 3.9
    3 9 -2 34.5 4.1
    -3 9 2 35.8 4.6
    -3 9 2 45.4 5.3
    -3 9 2 45.8 5
    -3 -9 2 44.8 4.1
    3 -9 -2 41.6 4.3
    -3 -9 2 43.6 3.6
    3 -9 -2 40.3 4.5
    3 9 -1 665.43 50.59
    -3 9 1 710.83 50.79
    -3 9 1 714.53 51.59
    3 9 -1 608.04 51.89
    3 9 -1 671.23 50.29
    -3 9 1 683.73 50.99
    3 -9 -1 694.53 50.49
    -3 -9 1 615.74 50.69
    3 -9 -1 589.04 51.79
    3 -9 -1 673.83 50.49
    -3 -9 1 708.63 50.49
    3 9 0 -1.4 1.1
    3 9 0 -1 2.2
    -3 9 0 -1 1.4
    -3 9 0 2.6 2.6
    3 9 0 1.3 1.4
    -3 9 0 0 1.5
    3 -9 0 -0.8 0.9
    -3 -9 0 0.4 1.1
    3 -9 0 -1.2 2
    -3 -9 0 -2.2 1
    3 -9 0 0.2 1.2
    -3 9 -1 10.7 1.6
    3 9 1 12.4 2.4
    3 9 1 5.2 2.6
    -3 9 -1 13.4 3.5
    -3 9 -1 5.7 1.9
    3 9 1 9.8 2
    -3 -9 -1 10.3 2.1
    3 -9 1 10.7 1.8
    3 -9 1 10.3 1.5
    -3 -9 -1 8.1 1.9
    3 -9 1 9.1 3.1
    3 9 2 59.29 6.8
    -3 9 -2 69.69 8.2
    3 9 2 62.79 7.1
    3 9 2 67.49 6.6
    -3 9 -2 75.39 5.9
    -3 9 -2 78.79 6.7
    3 -9 2 78.09 5.7
    3 -9 2 71.99 6.3
    3 -9 2 60.39 8.3
    -3 -9 -2 80.69 6.8
    -3 -9 -2 71.99 6.6
    3 9 3 20.9 3.2
    -3 9 -3 21 3
    3 9 3 17.4 3
    -3 9 -3 19.1 2
    3 -9 3 19.2 2.9
    3 -9 3 18.4 1.8
    -3 -9 -3 16 3.1
    3 -9 3 19.5 4.5
    -3 -9 -3 20.8 3.3
    3 9 4 225.18 16.7
    -3 9 -4 228.38 17.8
    3 9 4 235.38 18.4
    -3 9 -4 243.28 16.8
    -3 -9 -4 248.48 18.5
    3 -9 4 206.78 17.6
    3 -9 4 188.18 19.8
    -3 -9 -4 197.68 18
    -3 9 -5 2.7 1.5
    3 9 5 4.3 2.1
    -3 -9 -5 2 2.3
    3 -9 5 -2.4 3.4
    -3 9 -6 27.6 3.7
    3 9 6 24 4.1
    -3 9 -6 26.4 2.5
    -3 9 -6 27.9 2.6
    -3 -9 -6 42.8 7.2
    3 -9 6 22.3 6.2
    -3 9 -7 194.08 14.4
    -3 9 -7 191.48 15.7
    3 9 7 193.18 16.4
    -3 -9 -7 203.08 16.8
    3 -9 7 154.28 18.8
    -3 9 -8 52.09 5.9
    3 9 8 43.7 7.2
    -3 -9 -8 46.2 6.8
    3 -9 8 37 7.9
    -3 10 8 2.5 3.7
    3 10 -8 0.4 2.1
    3 -10 -8 -5.9 3.7
    -3 10 7 -0.9 3
    3 10 -7 0.6 1.7
    -3 -10 7 2.3 2.5
    3 -10 -7 -0.4 3.2
    3 -10 -7 2 2.4
    -3 10 6 10.5 3
    -3 10 6 11.1 2.5
    3 10 -6 7.9 1.9
    3 10 -6 11 2.5
    3 10 -6 12.7 2.5
    3 -10 -6 10.8 2.9
    3 -10 -6 12.1 3.5
    -3 -10 6 8.3 2.4
    -3 10 5 93.49 7.5
    3 10 -5 76.99 6.7
    3 10 -5 76.09 7
    -3 10 5 67.89 8
    3 -10 -5 66.19 7.9
    3 -10 -5 76.19 8
    -3 -10 5 80.89 7.2
    -3 10 4 26.9 4.3
    -3 10 4 28.3 4.3
    3 10 -4 26.9 3.1
    3 10 -4 22.1 3.6
    3 -10 -4 22.5 4.2
    3 -10 -4 24.5 4
    -3 -10 4 22.7 3.2
    3 10 -3 1268.27 96.69
    3 10 -3 1296.47 96.39
    -3 10 3 1279.57 97.49
    -3 -10 3 1385.86 96.59
    3 -10 -3 1120.79 97.69
    -3 -10 3 1331.87 96.09
    3 -10 -3 1332.17 97.19
    3 10 -2 37.4 4.5
    -3 10 2 44.2 5.3
    3 10 -2 40.9 4.2
    -3 10 2 43.9 5.3
    -3 10 2 45.9 5.5
    3 10 -2 44.4 7.3
    -3 -10 2 48 4.3
    -3 -10 2 36.4 3.8
    3 -10 -2 36.9 5.7
    3 -10 -2 33.1 4.6
    3 -10 -2 41.9 4.7
    3 10 -1 348.47 33.5
    -3 10 1 449.16 32.5
    -3 10 1 415.56 32.7
    -3 10 1 425.86 33.3
    3 10 -1 416.56 32
    3 10 -1 385.76 32.3
    -3 -10 1 451.45 32.2
    -3 -10 1 443.76 31.7
    3 -10 -1 403.36 32.1
    3 -10 -1 442.66 32.2
    -3 10 0 87.19 7.8
    3 10 0 91.39 7.8
    3 10 0 79.49 8
    -3 10 0 93.69 8.2
    -3 10 0 92.59 9.1
    3 10 0 84.99 9.5
    -3 -10 0 92.99 7.6
    3 -10 0 78.89 9.3
    3 -10 0 85.89 7.6
    3 -10 0 89.19 7.5
    -3 -10 0 97.99 7.9
    -3 10 -1 47.9 7.1
    3 10 1 32.5 5.2
    -3 10 -1 47.9 4.6
    -3 10 -1 49.3 5
    3 10 1 40.9 4.7
    3 -10 1 48.3 4
    -3 -10 -1 42.4 4.7
    -3 -10 -1 50.39 4.9
    3 -10 1 36.5 6.5
    3 -10 1 41 4.4
    3 10 2 6.2 2.5
    -3 10 -2 5.1 1.9
    -3 10 -2 5.9 1.4
    3 10 2 3.5 1.8
    3 10 2 2.9 2.2
    -3 -10 -2 3.7 2.2
    -3 -10 -2 6.7 1.8
    3 -10 2 8.3 1.8
    3 -10 2 2.9 2.8
    -3 10 -3 241.28 17.8
    3 10 3 252.97 19.1
    -3 10 -3 239.88 18.6
    3 10 3 224.58 18.5
    3 -10 3 220.08 18.3
    -3 -10 -3 252.67 19.1
    3 -10 3 208.98 20.9
    -3 -10 -3 210.78 18.7
    3 -10 3 242.78 17.6
    -3 10 -4 15.1 1.8
    -3 10 -4 21.2 3.3
    3 10 4 14.4 1.8
    3 10 4 12.4 3
    -3 -10 -4 17.6 3.1
    3 -10 4 16.1 4.8
    3 10 5 21 3.8
    -3 10 -5 26.4 3.4
    3 -10 5 16.4 5.9
    -3 -10 -5 21.5 4.2
    -3 10 -6 26.7 4.3
    -3 -10 -6 34.7 5.6
    3 -10 6 31.6 6.9
    3 10 7 103.29 9.8
    -3 -10 -7 94.99 9.7
    3 -10 7 82.99 12.2
    3 10 8 -3.4 3.6
    -3 10 -8 -1.6 2.7
    3 -10 8 -6 6.1
    -3 -10 -8 9.6 4.1
    -3 11 8 25.8 5.3
    3 11 -8 23.7 3.6
    3 -11 -8 22.6 4.9
    -3 11 7 75.99 8.8
    3 11 -7 75.69 7.1
    3 -11 -7 76.59 8.7
    -3 -11 7 68.89 7.6
    -3 11 6 19.6 4.3
    3 11 -6 5.3 2.1
    3 -11 -6 11.5 3.6
    3 -11 -6 8.7 3.2
    -3 -11 6 6.8 2.5
    3 11 -5 82.69 7.5
    3 11 -5 94.49 8
    -3 11 5 102.79 8.4
    3 -11 -5 71.29 8.9
    -3 -11 5 82.59 7.9
    3 -11 -5 78.19 8.7
    -3 11 4 28.6 4.5
    -3 11 4 17.6 3.6
    3 11 -4 26.5 4
    3 11 -4 20.2 3.2
    -3 -11 4 24 3.4
    3 -11 -4 14.9 3.7
    3 -11 -4 22.9 4
    -3 11 3 53.29 5.9
    3 11 -3 39.5 5.1
    -3 11 3 37 5.9
    3 11 -3 37.4 4.6
    -3 -11 3 49.99 4.7
    3 -11 -3 39.3 6.1
    3 -11 -3 51.69 5.5
    -3 -11 3 45.5 4.3
    -3 11 2 7.3 2.7
    -3 11 2 9.7 3.1
    3 11 -2 10.6 2
    3 11 -2 7.7 2.3
    -3 11 2 15.9 3.1
    -3 -11 2 12.7 2.1
    -3 -11 2 9.8 1.7
    3 -11 -2 11.3 2.4
    3 -11 -2 10.8 3.1
    -3 11 1 -0.3 2
    -3 11 1 -5.3 2.4
    3 11 -1 -2.7 2.2
    -3 11 1 -1.2 3
    3 11 -1 1.3 3.7
    3 11 -1 -2.6 1.5
    3 -11 -1 0.8 1.4
    -3 -11 1 -1.8 1.2
    -3 -11 1 1.3 1.4
    3 -11 -1 -1.2 2.4
    3 11 0 28.3 3.9
    -3 11 0 31.4 4.6
    -3 11 0 32.3 4.2
    -3 11 0 35.5 5.8
    3 11 0 25.3 4
    3 11 0 24.6 5.1
    -3 -11 0 26.6 3.7
    3 -11 0 28.2 5.9
    -3 -11 0 31.3 3.7
    3 -11 0 30.5 3.3
    -3 11 -1 30.7 4.2
    3 11 1 35.3 4.3
    3 11 1 24.7 4.8
    -3 11 -1 33.4 4.2
    -3 -11 -1 41.2 4.4
    3 -11 1 33.8 4.3
    3 -11 1 29 6.3
    -3 -11 -1 30.1 4.2
    3 -11 1 34.7 3.3
    -3 11 -2 45.9 4.5
    3 11 2 39.5 5.1
    3 11 2 43.4 5.9
    -3 11 -2 45.1 5.4
    3 -11 2 47.7 3.9
    -3 -11 -2 39 5.3
    3 -11 2 41.8 7.6
    -3 -11 -2 52.39 5.2
    3 11 3 277.37 22
    3 11 3 241.98 21.5
    -3 11 -3 289.97 21.8
    -3 11 -3 279.67 20.8
    3 -11 3 237.88 24.1
    3 -11 3 280.67 20.6
    -3 -11 -3 296.87 22.2
    3 11 4 34.9 3.4
    3 11 4 24.2 3.3
    -3 11 -4 25.1 3.8
    3 11 4 26.4 4.2
    -3 11 -4 31.3 2.8
    -3 -11 -4 38.2 5.4
    3 -11 4 22.1 6.4
    -3 11 -5 1.7 2.1
    3 11 5 -0.9 2.5
    3 -11 5 0 4.2
    -3 -11 -5 3.1 2.7
    3 11 6 5.4 2.9
    -3 11 -6 -1.1 2.7
    -3 -11 -6 -3.1 3
    3 -11 6 2.1 5.4
    3 11 7 178.98 16
    -3 11 -7 179.48 15.2
    3 -11 7 168.18 19.7
    -3 -11 -7 186.58 16.5
    -3 12 7 13.2 4.3
    3 12 -7 5.1 2.9
    -3 -12 7 5.9 3.1
    3 -12 -7 9 4.2
    3 12 -6 2.6 2.3
    -3 12 6 9.3 3.6
    -3 -12 6 3.4 2.5
    3 -12 -6 5.2 3.5
    3 -12 -6 6.7 3.3
    3 12 -5 2.3 2
    -3 12 5 5.7 3.2
    3 -12 -5 0.6 3.1
    -3 -12 5 -0.7 2
    -3 12 4 0.8 2.7
    3 12 -4 1.7 1.9
    3 12 -4 -0.9 3.2
    3 -12 -4 -0.6 2.5
    -3 -12 4 2.4 1.8
    3 -12 -4 -3 2.8
    -3 12 3 12.8 3.4
    -3 12 3 11.3 3.2
    3 12 -3 15.2 2.5
    -3 -12 3 18 2.8
    3 -12 -3 12.5 2.9
    3 -12 -3 13.3 3.5
    -3 -12 3 11.5 2.3
    -3 12 2 0.8 2.7
    3 12 -2 1.4 1.8
    -3 12 2 -1.5 3
    3 12 -2 0.7 2.8
    -3 12 2 5.9 3.3
    3 -12 -2 1 1.9
    3 -12 -2 -2.2 2.7
    -3 -12 2 1.4 1.5
    -3 -12 2 1.7 1.5
    -3 12 1 10.6 3.1
    -3 12 1 10.5 3
    3 12 -1 6.6 2
    -3 -12 1 6.2 1.9
    -3 -12 1 8.2 1.9
    3 -12 -1 4 3.3
    3 -12 -1 8.8 2.1
    3 12 0 313.87 24.2
    3 12 0 261.87 25.6
    -3 12 0 321.07 24.4
    -3 12 0 312.47 24.7
    -3 -12 0 334.77 24.2
    3 -12 0 321.27 23.7
    -3 -12 0 316.17 23.8
    3 -12 0 262.47 26.1
    3 12 1 14.2 4.3
    3 12 1 19.2 3.1
    -3 12 -1 19.6 3.2
    -3 12 -1 21.4 3.4
    -3 -12 -1 18.4 3
    -3 -12 -1 17.4 2.8
    3 -12 1 11.5 4
    3 -12 1 19.3 2.5
    -3 12 -2 22.5 3.7
    3 12 2 19.5 3.4
    3 12 2 19.5 4.3
    -3 -12 -2 23.8 3.4
    -3 -12 -2 22.1 3.7
    3 -12 2 22.1 5.3
    3 -12 2 20.4 2.5
    3 12 3 72.79 7.7
    -3 12 -3 80.09 6.6
    3 12 3 64.89 7.7
    -3 12 -3 71.19 7.5
    -3 -12 -3 83.19 8
    3 -12 3 75.19 12
    3 12 4 93.99 7.3
    -3 12 -4 77.89 8
    3 12 4 67.09 7
    3 12 4 92.39 8.8
    3 -12 4 77.09 10.7
    -3 -12 -4 86.29 8.4
    -3 12 -5 8.6 3.1
    3 12 5 9.7 3.2
    3 -12 5 5.9 5.2
    -3 -12 -5 4.7 3.2
    3 12 6 3.8 3.2
    -3 12 -6 2.3 2.8
    -3 -12 -6 4.9 3.5
    3 -12 6 -6.1 5.3
    -3 12 -7 69.59 8.5
    3 12 7 76.19 9.6
    3 -12 7 74.19 14.5
    -3 -12 -7 90.29 9.4
    3 13 -6 16.7 3.9
    -3 13 6 21.8 4.6
    3 -13 -6 10.3 4.1
    -3 -13 6 12.8 3.3
    3 13 -5 3.4 2.5
    -3 13 5 -1.8 3.5
    3 -13 -5 0.2 3.7
    -3 -13 5 3.9 2.4
    3 -13 -5 -0.5 2.9
    3 13 -4 38.7 5.1
    -3 13 4 31.3 5.6
    3 -13 -4 47 6.5
    -3 -13 4 40.2 4.8
    3 -13 -4 31.3 6.1
    3 13 -3 13.2 3
    -3 13 3 13 3.8
    -3 -13 3 22.6 3.6
    3 -13 -3 24.3 3.9
    -3 -13 3 24.7 3.6
    3 -13 -3 17.4 4.7
    3 13 -2 50.29 5.8
    -3 13 2 48.8 7
    -3 -13 2 52.99 5.6
    3 -13 -2 48.1 7.9
    3 -13 -2 57.89 6.1
    -3 -13 2 54.89 5.4
    -3 13 1 32.5 4.8
    3 13 -1 29.7 4.5
    -3 13 1 29.5 4.5
    3 -13 -1 36.2 4.3
    -3 -13 1 30.8 4.2
    -3 -13 1 28.6 4.3
    -3 13 0 84.09 8.2
    -3 13 0 75.59 8.2
    3 13 0 68.59 7.4
    -3 -13 0 79.49 7
    3 -13 0 74.09 6.7
    3 -13 0 54.19 9.7
    -3 -13 0 76.79 7.3
    -3 13 -1 80.69 7.9
    3 13 1 83.79 7.9
    -3 13 -1 78.39 8.4
    3 -13 1 59.89 10.5
    -3 -13 -1 70.99 7.7
    3 -13 1 78.89 6.7
    -3 -13 -1 88.69 7.9
    -3 13 -2 0.5 2.5
    3 13 2 -2.1 3.7
    3 13 2 0 2.5
    -3 -13 -2 -1.5 2.7
    3 -13 2 -1.5 4.5
    3 -13 2 1 1.2
    3 13 3 24.1 4.3
    -3 13 -3 22.2 3.7
    3 -13 3 18.9 5.6
    3 -13 3 21.5 2.7
    -3 -13 -3 23.5 4.2
    -3 13 -4 287.67 23.6
    -3 -13 -4 312.87 24
    3 -13 4 264.17 26.7
    -3 13 -5 51.29 6.9
    3 13 5 68.09 7.7
    3 -13 5 48.5 9.8
    -3 -13 -5 59.69 7.3
    -3 13 -6 124.09 11
    3 13 6 130.79 12.2
    3 -13 6 84.89 15.1
    -3 -13 -6 112.59 11.7
    -3 14 5 30.8 5.5
    -3 -14 5 35.1 5.3
    3 -14 -5 28.5 5.1
    3 -14 -5 27.6 5.9
    -3 14 4 45.4 7.1
    3 14 -4 28.4 4.1
    3 -14 -4 22.3 5.8
    3 -14 -4 37.5 6
    -3 -14 4 36.7 5
    -3 14 3 -1.1 3.5
    3 14 -3 -0.3 2.6
    3 -14 -3 0.1 4.2
    3 -14 -3 1.8 2.8
    -3 -14 3 -2.4 2.1
    -3 14 2 -2.6 3.1
    3 14 -2 0.1 2.5
    -3 -14 2 -1 2.1
    3 -14 -2 3.6 2.5
    3 -14 -2 -4.2 4
    3 14 -1 10.4 3
    -3 14 1 9.5 3.8
    -3 -14 1 11.2 2.7
    3 -14 -1 13.1 2.7
    3 -14 -1 10.6 4.7
    3 14 0 138.99 12.4
    -3 -14 0 151.58 12.5
    -3 -14 0 142.59 12.4
    3 -14 0 112.39 19.6
    3 -14 0 144.79 11.7
    3 14 1 100.59 10.1
    -3 14 -1 115.19 11.9
    3 -14 1 107.79 8.7
    3 -14 1 86.49 12.8
    3 14 2 10.9 3.4
    3 -14 2 6.1 5.2
    3 -14 2 9.2 1.8
    -3 -14 -2 9.6 3
    -3 14 -3 9.6 3.9
    3 14 3 8.8 4
    -3 -14 -3 10.7 3.4
    3 -14 3 7.4 5.5
    -3 14 -4 100.19 9.9
    3 14 4 90.69 10.1
    3 -14 4 71.79 14
    -3 -14 -4 105.59 10.1
    -3 14 -5 6.8 3.9
    3 14 5 13.4 4.1
    3 -14 5 7 7.2
    -3 -14 -5 12 4.3
    -3 15 4 22.9 4.7
    3 -15 -4 6.2 5.5
    3 15 -3 53.69 7
    -3 15 3 45.5 7.8
    3 -15 -3 65.59 7.4
    -3 -15 3 54.09 6.9
    3 -15 -3 52.99 10.2
    -3 15 2 9.2 3.9
    3 15 -2 6.8 3.2
    3 -15 -2 2.3 5.9
    -3 -15 2 8.2 3.2
    3 -15 -2 5.3 2.9
    -3 15 1 2.2 3.8
    3 15 -1 -5.9 3.1
    3 -15 -1 1.3 4.9
    3 -15 -1 2 2.4
    3 15 0 0.6 3.2
    -3 15 0 -5.4 3.7
    -3 -15 0 -1 2.7
    3 -15 0 -0.9 2
    3 -15 0 -5.3 5
    3 15 1 45.7 6.5
    -3 15 -1 34.5 5.5
    3 -15 1 26.6 6.6
    3 -15 1 35.2 4.3
    -3 -15 -1 37.5 5.8
    3 15 2 102.39 11
    -3 15 -2 109.79 10.8
    -3 -15 -2 106.49 10.4
    3 -15 2 92.79 13.1
    3 15 3 8.2 3.8
    -3 15 -3 1.2 4
    -3 -15 -3 6.3 3.5
    3 -15 3 4 6.1
    3 16 0 0.7 4
    -3 16 0 2 4.5
    3 -16 0 8.2 6.3
    4 0 -11 -2.6 3.1
    4 0 -11 6.2 4.8
    4 0 -10 -5.1 3.6
    4 0 -10 4.2 2.5
    4 0 -9 -5.8 5.2
    4 0 -9 0.3 2
    4 0 -9 -3.1 2.9
    -4 0 8 154.08 11.7
    4 0 -8 134.29 11.6
    4 0 -8 131.19 12.2
    4 0 -8 119.49 11.6
    4 0 -8 122.19 12.9
    4 0 -7 1.7 1.4
    4 0 -7 4.4 3.1
    -4 0 7 0.7 1.4
    4 0 -7 -1.8 2.4
    4 0 -7 0.8 1.9
    4 0 -6 16.7 2.5
    4 0 -6 21.5 3.1
    4 0 -6 14.8 2.7
    -4 0 6 16.7 2.7
    4 0 -5 1.3 1.1
    -4 0 5 -0.4 0.9
    4 0 -5 0.1 0.9
    4 0 -5 -2 1.1
    -4 0 4 17.7 2.6
    4 0 -4 23.1 2.3
    -4 0 4 23.1 2.5
    4 0 -4 23 2.5
    4 0 -4 20.2 2.7
    -4 0 3 0.7 0.8
    4 0 -3 0.7 0.8
    -4 0 3 1.1 0.6
    -4 0 3 -0.1 0.7
    4 0 -3 1.3 0.7
    4 0 -3 -0.4 0.6
    -4 0 2 1536.05 117.79
    4 0 -2 1716.03 118.09
    -4 0 2 1462.65 118.09
    4 0 -2 1595.64 117.59
    4 0 -2 1678.33 117.79
    -4 0 2 1499.55 117.69
    -4 0 1 0.2 0.3
    -4 0 1 0.2 0.5
    4 0 -1 0.4 0.2
    4 0 -1 -0.3 0.4
    4 0 -1 -0.3 0.4
    -4 0 1 0.7 0.3
    4 0 0 987.5 77.19
    -4 0 0 990.4 77.19
    4 0 0 942.01 77.19
    4 0 0 1134.99 77.59
    -4 0 0 985.6 77.19
    -4 0 0 1186.58 77.69
    -4 0 -1 0.6 0.5
    4 0 1 0.3 0.5
    4 0 1 0.4 0.4
    -4 0 -1 -0.5 0.3
    -4 0 -1 0.9 0.4
    -4 0 -2 337.47 24.4
    4 0 2 302.47 24.7
    4 0 2 302.57 24.3
    -4 0 -2 345.27 24.3
    -4 0 -3 0.5 0.8
    4 0 3 0 0.8
    -4 0 -3 0.1 0.6
    -4 0 -3 -0.4 0.7
    4 0 3 1.6 0.9
    -4 0 -4 94.19 7.8
    -4 0 -4 91.69 7.6
    -4 0 -4 93.49 7.9
    4 0 4 84.29 7.7
    -4 0 -5 0.5 1.6
    -4 0 -5 2 1.2
    -4 0 -5 -1.1 1.1
    4 0 5 -1.3 1.2
    4 0 5 3.5 1.4
    4 0 6 148.49 13.7
    -4 0 -6 158.28 13.7
    -4 0 -6 185.58 13.6
    -4 0 -7 0.3 1.7
    -4 0 -8 18.6 3.7
    -4 0 -8 21.1 4.5
    -4 0 -9 2 2.9
    -4 0 -9 -0.7 2.2
    -4 0 -10 24.7 5.8
    -4 0 -10 33.6 5.1
    4 1 -11 0.8 4.7
    4 1 -11 0.9 4.5
    4 -1 -11 -1.6 3
    4 -1 -11 0.2 4.9
    4 1 -10 30.4 5.8
    4 1 -10 46.8 6.2
    4 -1 -10 43.1 6.7
    4 -1 -10 43.9 5.7
    4 1 -9 136.69 13.5
    -4 1 9 154.18 12.8
    4 -1 -9 113.19 14.2
    4 -1 -9 146.89 13.6
    4 -1 -9 155.28 12.5
    4 1 -8 -1.2 4.3
    4 1 -8 -2.1 1.6
    4 1 -8 4.7 2.7
    -4 1 8 1.9 1.9
    4 -1 -8 -1.5 3.7
    4 -1 -8 0.4 1.6
    4 -1 -8 -1 2.4
    4 1 -7 274.87 21.8
    -4 1 7 288.47 21.9
    4 1 -7 252.37 22
    4 1 -7 258.17 23.2
    4 1 -7 276.77 21.8
    4 -1 -7 268.17 21.8
    -4 -1 7 307.87 21.8
    4 -1 -7 267.27 22.4
    4 -1 -7 260.67 21.9
    4 -1 -7 292.57 21.9
    4 1 -6 269.07 21.4
    4 1 -6 269.67 21.4
    4 1 -6 277.37 22.9
    4 1 -6 240.58 21.6
    -4 1 6 276.27 21.5
    4 -1 -6 290.17 21.6
    4 -1 -6 269.57 21.5
    4 -1 -6 268.37 21.5
    -4 -1 6 297.67 21.4
    4 1 -5 203.38 16
    4 1 -5 207.08 16
    -4 1 5 197.38 16.1
    4 1 -5 183.88 16.3
    4 -1 -5 204.58 16.2
    4 -1 -5 222.18 16.3
    -4 -1 5 208.08 15.9
    4 -1 -5 200.78 16.2
    -4 1 4 1172.48 90.89
    4 1 -4 1233.98 90.69
    4 1 -4 1324.37 90.89
    4 1 -4 1099.99 91.09
    4 -1 -4 1334.27 91.09
    4 -1 -4 1107.89 91.09
    -4 -1 4 1145.29 90.99
    4 -1 -4 1274.37 90.99
    -4 -1 4 1233.88 90.69
    -4 1 3 1189.38 92.19
    -4 1 3 1068.39 92.19
    -4 1 3 1165.18 92.49
    4 1 -3 1167.78 92.49
    4 1 -3 1363.46 92.29
    4 1 -3 1234.98 91.99
    4 -1 -3 1413.86 92.49
    4 -1 -3 1280.47 92.29
    4 -1 -3 1280.27 92.19
    -4 -1 3 1203.48 92.29
    -4 -1 3 1215.18 91.99
    -4 1 2 595.04 50.49
    4 1 -2 718.33 50.49
    4 1 -2 649.43 50.79
    -4 1 2 648.74 50.49
    -4 1 2 731.03 50.89
    4 1 -2 673.93 50.19
    4 -1 -2 712.83 50.59
    -4 -1 2 707.33 50.59
    4 -1 -2 687.73 50.49
    -4 -1 2 618.84 50.29
    4 1 -1 862.81 63.49
    -4 1 1 813.42 63.79
    -4 1 1 880.51 63.79
    4 1 -1 909.01 63.79
    4 -1 -1 897.21 63.79
    -4 -1 1 796.72 63.99
    4 -1 -1 898.61 63.69
    -4 -1 1 779.22 63.99
    -4 -1 1 850.31 63.49
    -4 1 0 23 2.2
    4 1 0 18.2 1.8
    4 1 0 17.5 1.6
    -4 1 0 18.4 1.7
    -4 1 0 18.3 1.7
    4 1 0 21.1 2
    4 -1 0 17.4 1.7
    -4 -1 0 19.2 2
    4 -1 0 22.3 2.2
    4 -1 0 17.5 1.7
    -4 -1 0 18.9 1.6
    4 1 1 56.69 4.5
    -4 1 -1 52.99 4.1
    4 1 1 48.7 4.3
    -4 1 -1 59.79 4.8
    -4 -1 -1 50.59 4.3
    -4 -1 -1 47.8 4.2
    4 -1 1 50.59 4.8
    4 -1 1 47.8 4.1
    -4 -1 -1 57.99 4.5
    4 -1 1 50.69 4.3
    4 1 2 334.87 27.6
    -4 1 -2 368.96 27.4
    -4 1 -2 374.86 27.6
    -4 1 -2 395.16 28
    4 1 2 352.06 27.7
    4 -1 2 330.17 27.4
    -4 -1 -2 399.76 27.8
    4 1 3 10.6 1.6
    4 1 3 6.4 1.4
    -4 1 -3 8.9 1.6
    -4 1 -3 11.2 1.3
    -4 1 -3 9.5 1.4
    -4 -1 -3 6.8 1.4
    -4 -1 -3 11 1.3
    4 -1 3 6.4 1.2
    -4 -1 -3 9.9 1.6
    4 1 4 0.5 0.8
    -4 1 -4 1.4 1.1
    -4 1 -4 1.2 0.8
    -4 1 -4 2.3 1
    -4 1 -4 0.7 1.2
    4 1 4 0.5 1.1
    4 -1 4 1.4 1
    -4 -1 -4 1.8 0.8
    4 -1 4 1.1 1.3
    -4 -1 -4 1.9 1
    -4 -1 -4 0.2 1.2
    -4 1 -5 20.7 3.2
    -4 1 -5 19.2 3.1
    -4 1 -5 14.2 2.4
    -4 1 -5 23.6 2.8
    4 1 5 17.4 2.7
    4 1 5 17.9 3
    -4 -1 -5 24.2 3.3
    -4 -1 -5 24.6 2.5
    -4 -1 -5 21.5 3
    -4 1 -6 6.7 2.3
    -4 1 -6 6.7 2
    -4 1 -6 6.3 1.7
    4 1 6 6.1 2
    -4 1 -6 9.7 1.9
    -4 -1 -6 9.5 1.7
    -4 -1 -6 4.1 2.2
    -4 -1 -6 8.4 1.9
    4 -1 6 5.4 2.1
    -4 1 -7 113.39 10.3
    -4 1 -7 115.09 9.9
    -4 1 -7 109.39 9.7
    -4 -1 -7 114.69 9.3
    4 -1 7 103.19 10.5
    -4 -1 -7 113.39 10.1
    -4 1 -8 69.59 7.5
    -4 1 -8 72.79 8.1
    -4 1 -8 76.29 7.3
    -4 1 -8 70.69 7.4
    -4 -1 -8 77.69 7.8
    -4 1 -9 72.09 6.9
    -4 1 -9 73.09 7.7
    -4 -1 -9 70.99 7.8
    -4 -1 -9 53.09 5.9
    -4 1 -10 108.19 11.1
    -4 1 -10 102.79 10.2
    -4 -1 -10 112.89 11.2
    -4 -1 -10 95.59 10
    4 2 -10 42.7 6.8
    4 2 -10 39.8 6.3
    -4 2 10 49.8 6.9
    4 -2 -10 49 5.7
    4 -2 -10 31.1 6.3
    4 2 -9 30.8 5.2
    -4 2 9 37.4 5.2
    4 -2 -9 42.3 4.8
    4 -2 -9 38.2 6.1
    4 2 -8 1 4.7
    -4 2 8 10.9 2.6
    4 2 -8 8.6 2.3
    4 2 -8 5.3 2.9
    4 -2 -8 12.8 2.3
    4 -2 -8 8.4 3.9
    4 -2 -8 9 3.2
    -4 2 7 408.96 31
    4 2 -7 360.76 32.3
    4 2 -7 361.36 31.1
    4 2 -7 409.46 30.7
    4 2 -7 401.76 30.7
    4 -2 -7 388.36 31.4
    4 -2 -7 459.75 30.9
    4 -2 -7 372.26 30.8
    4 2 -6 22.2 3.3
    -4 2 6 25 3.3
    4 2 -6 22.6 3.1
    4 2 -6 17.8 3.2
    4 2 -6 19.6 4.3
    4 -2 -6 24 2.9
    4 -2 -6 23 3.6
    4 -2 -6 18.3 3.5
    4 -2 -6 21 3
    4 2 -5 296.57 22.3
    4 2 -5 295.97 24
    4 2 -5 315.07 22.4
    4 2 -5 246.48 22.8
    -4 2 5 275.07 22.5
    4 -2 -5 285.57 22.6
    -4 -2 5 334.17 22.3
    -4 -2 5 257.37 22.5
    4 -2 -5 298.27 22.6
    4 2 -4 1.9 0.9
    -4 2 4 2.6 1
    -4 2 4 2.5 1.2
    4 2 -4 1.7 1
    4 2 -4 1.1 0.8
    -4 -2 4 0.9 0.6
    -4 -2 4 2 1
    4 -2 -4 -1.1 1
    4 -2 -4 0.8 0.8
    4 -2 -4 0 1.1
    4 2 -3 721.73 55.99
    -4 2 3 699.53 56.39
    -4 2 3 798.12 56.59
    4 2 -3 804.32 56.29
    -4 -2 3 742.63 56.39
    4 -2 -3 721.73 56.39
    -4 -2 3 766.12 55.99
    4 -2 -3 747.43 56.39
    -4 2 2 216.68 18.3
    4 2 -2 238.08 17.8
    4 2 -2 243.88 18.2
    -4 -2 2 243.58 18.3
    -4 -2 2 225.28 17.8
    4 -2 -2 273.97 18.7
    4 -2 -2 235.98 18.3
    4 -2 -2 232.88 18.2
    -4 2 1 16.4 1.9
    4 2 -1 20.3 2
    4 2 -1 20.1 2.3
    -4 2 1 24.6 2.4
    -4 -2 1 20.3 1.6
    4 -2 -1 19.3 1.9
    4 -2 -1 19.1 2.3
    4 -2 -1 19.1 1.9
    -4 -2 1 22.2 2.1
    4 2 0 498.15 37.1
    4 2 0 502.05 37.2
    -4 2 0 444.26 36.9
    -4 -2 0 478.65 36.8
    -4 -2 0 514.95 36.9
    4 -2 0 505.45 37.6
    4 -2 0 509.85 36.8
    -4 -2 0 482.05 37.2
    4 -2 0 506.35 37
    4 2 1 60.79 5.3
    -4 2 -1 63.99 5.2
    4 2 1 72.39 5.3
    -4 2 -1 63.29 4.9
    -4 2 -1 70.89 5.8
    -4 -2 -1 54.89 5.2
    4 -2 1 61.19 4.9
    -4 -2 -1 63.29 5.2
    4 -2 1 65.69 5.2
    -4 -2 -1 65.89 5.3
    4 -2 1 56.59 5.8
    4 2 2 1026.3 71.59
    -4 2 -2 973.5 71.29
    -4 2 -2 1001.5 71.69
    -4 2 -2 1025.8 72.29
    4 2 2 886.71 71.69
    4 -2 2 901.91 71.39
    -4 -2 -2 969.8 71.79
    -4 -2 -2 974.1 71.49
    -4 -2 -2 990.3 71.79
    4 -2 2 835.02 72.29
    4 2 3 311.07 26.5
    -4 2 -3 373.36 26.7
    -4 2 -3 352.26 27.9
    4 2 3 340.87 26.8
    -4 2 -3 365.76 26.4
    -4 -2 -3 359.26 26.9
    4 -2 3 347.47 26.4
    -4 -2 -3 353.96 26.9
    -4 2 -4 231.28 18
    4 2 4 215.38 17.6
    4 2 4 188.08 17
    -4 2 -4 227.78 17.3
    -4 2 -4 242.38 17.1
    -4 -2 -4 221.58 17.6
    -4 -2 -4 229.88 17.6
    4 2 5 174.98 15.1
    4 2 5 190.68 15.8
    -4 2 -5 195.98 16.2
    -4 2 -5 205.98 15.4
    -4 2 -5 203.48 15.3
    -4 2 -5 227.38 16.1
    -4 -2 -5 191.58 15.8
    4 -2 5 162.78 16.2
    -4 -2 -5 205.58 15.8
    -4 2 -6 901.41 74.59
    4 2 6 927.01 75.29
    -4 2 -6 1050.79 74.89
    -4 2 -6 1023.1 74.89
    -4 2 -6 986 75.79
    -4 2 -6 1023.9 75.39
    -4 -2 -6 1130.39 74.29
    -4 -2 -6 1010.7 75.29
    -4 -2 -6 888.11 75.19
    -4 2 -7 3.1 2.8
    -4 2 -7 5.1 1.9
    -4 2 -7 1.5 1.7
    -4 2 -7 0.7 1.4
    4 -2 7 0.5 2.3
    -4 -2 -7 2.6 1
    -4 -2 -7 1.5 2
    -4 -2 -7 1.1 0.7
    -4 2 -8 33.1 4.6
    -4 2 -8 31.6 4.6
    -4 2 -8 21 4.5
    -4 2 -8 32.8 4.3
    -4 -2 -8 24.1 2.7
    -4 -2 -8 31 2.9
    -4 -2 -8 28.8 4.5
    -4 2 -9 75.29 8.3
    -4 2 -9 77.49 8.9
    -4 2 -9 86.69 8
    -4 -2 -9 73.69 6.2
    -4 -2 -9 81.19 8.6
    -4 2 -10 38.9 5.2
    -4 2 -10 26.9 5.3
    -4 -2 -10 28.1 5.5
    -4 3 10 182.58 14.7
    4 3 -10 144.29 14.9
    4 3 -10 145.89 13.1
    4 3 -10 130.49 17.8
    4 -3 -10 170.28 13.5
    4 -3 -10 145.99 14.7
    4 3 -9 165.38 16.3
    -4 3 9 204.68 16.7
    4 -3 -9 206.98 15.7
    4 -3 -9 184.28 16.8
    4 -3 -9 183.38 17.2
    4 3 -8 203.58 19.2
    4 3 -8 232.68 18.8
    -4 3 8 234.28 19.1
    4 -3 -8 267.57 18.8
    4 -3 -8 238.28 19.7
    4 -3 -8 214.18 19.8
    -4 3 7 75.29 7.4
    4 3 -7 62.49 7.4
    4 3 -7 75.39 7.1
    4 3 -7 68.19 9.6
    4 3 -7 79.69 6.8
    4 -3 -7 72.79 7.6
    4 -3 -7 66.29 7.6
    4 -3 -7 85.79 6.9
    -4 3 6 -2.5 1.3
    4 3 -6 -0.7 1.5
    4 3 -6 -0.6 3
    4 3 -6 -0.8 1.4
    -4 -3 6 2.4 1.4
    4 -3 -6 1.8 1.8
    4 -3 -6 1.4 1
    4 -3 -6 0 1.5
    4 -3 -6 0.4 1.8
    4 3 -5 98.49 9.8
    4 3 -5 111.19 8.3
    -4 3 5 95.29 8.6
    4 3 -5 103.59 8.1
    4 -3 -5 94.29 8.8
    4 -3 -5 93.19 8.6
    -4 -3 5 90.99 8.4
    4 -3 -5 101.09 8.6
    -4 3 4 14.9 2.6
    4 3 -4 15.4 3.2
    4 3 -4 13.8 2.5
    -4 3 4 18.4 2.4
    4 3 -4 19 2
    4 3 -4 19.9 2.2
    4 -3 -4 18.2 2.6
    -4 -3 4 18.9 2.3
    4 -3 -4 15.9 2.5
    4 -3 -4 23.4 2.5
    -4 3 3 76.39 6.9
    4 3 -3 77.79 6.3
    4 3 -3 90.59 6.7
    4 3 -3 66.39 7.1
    4 -3 -3 96.99 7.1
    4 -3 -3 78.29 6.8
    -4 -3 3 83.39 6.8
    4 -3 -3 76.59 6.7
    4 3 -2 33.1 3.9
    -4 3 2 41.2 3.9
    4 -3 -2 36.7 3.6
    -4 -3 2 44.6 3.7
    4 -3 -2 41.2 3.7
    4 -3 -2 47 4.1
    4 3 -1 221.38 16.4
    -4 3 1 209.58 16.5
    4 -3 -1 212.38 16.4
    4 -3 -1 196.88 16.3
    -4 -3 1 213.08 16.4
    4 -3 -1 231.08 17
    4 3 0 121.89 10.7
    -4 3 0 139.59 10.7
    4 3 0 143.49 10.7
    4 -3 0 130.59 11.3
    -4 -3 0 127.09 10.4
    4 -3 0 140.19 10.4
    -4 -3 0 146.39 10.7
    4 -3 0 140.79 10.6
    4 3 1 762.62 55.39
    -4 3 -1 786.52 55.39
    -4 3 -1 806.72 56.19
    4 3 1 701.63 55.49
    4 -3 1 683.13 56.19
    4 -3 1 719.13 54.89
    4 -3 1 728.83 55.39
    -4 -3 -1 689.33 55.29
    -4 -3 -1 780.12 55.49
    4 3 2 154.38 13.7
    4 3 2 204.98 13.8
    -4 3 -2 179.58 13.6
    -4 3 -2 183.38 14.5
    4 -3 2 148.89 14.4
    4 -3 2 176.58 13.6
    -4 -3 -2 181.98 13.8
    -4 -3 -2 171.08 13.7
    4 3 3 351.56 29.2
    4 3 3 343.37 28.6
    -4 3 -3 401.86 29.9
    -4 3 -3 407.06 28.5
    -4 3 -3 419.96 29
    -4 -3 -3 385.46 29.2
    4 -3 3 329.57 29.8
    -4 -3 -3 410.06 29.3
    -4 3 -4 49.1 5.2
    4 3 4 43.5 4.4
    -4 3 -4 44.3 4
    -4 3 -4 39 3.5
    -4 3 -4 43.7 3.6
    4 -3 4 31.2 4.9
    -4 -3 -4 47.3 4.6
    -4 -3 -4 38.6 4.2
    4 3 5 120.59 10.9
    -4 3 -5 131.39 10.3
    -4 3 -5 138.99 10.2
    -4 3 -5 119.49 9.9
    -4 3 -5 134.99 11.5
    4 -3 5 105.89 11.4
    -4 -3 -5 132.69 10.8
    -4 -3 -5 118.59 10.8
    -4 3 -6 72.89 7.9
    -4 3 -6 75.09 7.7
    -4 3 -6 77.59 6.6
    -4 3 -6 70.69 6.3
    4 3 6 67.59 7.2
    -4 3 -6 85.69 6.8
    -4 -3 -6 58.09 7.5
    -4 -3 -6 78.19 7.3
    -4 3 -7 2.6 1.5
    -4 3 -7 3.1 3.3
    -4 3 -7 1.2 1.7
    -4 3 -7 -0.8 1.7
    -4 -3 -7 -0.5 2
    4 -3 7 3 2.6
    -4 3 -8 144.79 12
    -4 3 -8 125.59 13.4
    -4 3 -8 134.19 11.6
    -4 3 -8 147.19 12
    -4 -3 -8 150.68 12.5
    4 -3 8 131.19 13.6
    -4 3 -9 -2.3 2.4
    -4 3 -9 2.2 3
    -4 3 -10 3.8 3
    -4 3 -10 5 3.8
    -4 -3 -10 -5.3 4.1
    -4 4 10 75.09 8.8
    4 4 -10 80.99 7.4
    4 4 -10 71.89 9.7
    4 4 -10 59.39 8.5
    4 -4 -10 82.09 9.9
    4 -4 -10 79.49 7.6
    -4 4 9 0 3.7
    4 4 -9 1.8 1.7
    4 4 -9 4.5 2.7
    4 -4 -9 1.1 1.9
    4 -4 -9 -0.6 4.7
    4 -4 -9 3.3 3.2
    4 4 -8 18.2 2.9
    -4 4 8 24.8 4.1
    4 4 -8 26.2 3.6
    4 4 -8 16 3.7
    4 -4 -8 24.3 3.4
    4 -4 -8 23.2 4.3
    -4 4 7 135.79 12.3
    4 4 -7 130.89 11.2
    4 4 -7 137.49 11.7
    4 4 -7 149.69 11.8
    4 -4 -7 152.98 11.9
    4 -4 -7 140.49 12.6
    4 4 -6 155.48 11.4
    -4 4 6 134.99 11.9
    4 4 -6 137.59 10.8
    4 4 -6 116.19 11.9
    4 4 -6 134.69 13.2
    4 4 -6 151.28 11.3
    4 -4 -6 145.49 11.9
    -4 -4 6 128.39 11.5
    4 -4 -6 139.79 11.9
    4 -4 -6 133.79 12.1
    4 4 -5 198.18 14.6
    -4 4 5 168.78 14.9
    4 4 -5 187.88 16.8
    4 4 -5 208.18 14.8
    4 4 -5 182.38 14.3
    -4 4 5 187.28 15.2
    -4 -4 5 182.08 14.9
    4 -4 -5 191.68 15.2
    4 -4 -5 182.78 15.4
    4 -4 -5 177.28 15.1
    -4 4 4 392.26 33.5
    4 4 -4 467.05 33.2
    4 4 -4 426.86 32.7
    4 4 -4 412.76 34.9
    -4 4 4 474.65 33.6
    4 4 -4 455.55 32.9
    -4 -4 4 435.56 33.4
    4 -4 -4 489.15 33.7
    4 -4 -4 430.46 33.5
    4 -4 -4 402.36 33.4
    4 -4 -4 413.46 33.7
    4 4 -3 371.56 26.9
    4 4 -3 365.86 26.5
    4 4 -3 346.27 28.4
    4 4 -3 359.46 26.4
    -4 4 3 327.37 27.2
    -4 -4 3 370.76 27.1
    4 -4 -3 323.77 27
    4 -4 -3 348.87 27.1
    4 -4 -3 392.56 27.5
    4 -4 -3 326.77 27.3
    -4 4 2 69.39 6
    -4 4 2 76.29 6.6
    4 4 -2 72.59 5.7
    4 4 -2 62.79 6.8
    4 -4 -2 65.59 5.8
    4 -4 -2 71.19 6.3
    4 -4 -2 68.39 6
    -4 -4 2 69.79 5.8
    4 -4 -2 60.39 5.7
    4 4 -1 4.9 1.3
    -4 4 1 8.8 2.5
    4 4 -1 7.7 1.2
    -4 4 1 7.2 1.4
    4 -4 -1 6.3 1.2
    4 -4 -1 8.2 1.2
    4 -4 -1 4.7 1
    -4 -4 1 6.8 0.6
    4 -4 -1 5.4 1.6
    -4 -4 1 5.5 1.1
    4 4 0 81.49 5.9
    4 4 0 76.89 6.3
    -4 4 0 76.99 6.3
    -4 4 0 81.99 7.3
    4 -4 0 76.79 6.2
    4 -4 0 70.79 6
    4 -4 0 70.79 5.9
    4 -4 0 69.49 7
    -4 -4 0 75.59 6.2
    -4 -4 0 71.49 5.9
    4 4 1 755.72 51.69
    -4 4 -1 714.93 52.49
    4 4 1 622.24 51.59
    -4 4 -1 730.03 51.69
    4 4 1 674.23 51.79
    4 -4 1 700.23 51.09
    4 -4 1 626.24 52.59
    -4 -4 -1 700.63 51.79
    -4 -4 -1 646.74 51.59
    4 -4 1 714.23 51.59
    4 4 2 1100.89 74.69
    4 4 2 936.51 75.09
    4 4 2 1110.89 75.09
    -4 4 -2 1028.6 75.89
    -4 4 -2 1003.9 74.89
    -4 -4 -2 935.51 74.99
    4 -4 2 854.21 75.79
    -4 -4 -2 1015 75.09
    4 -4 2 1018.7 74.89
    -4 4 -3 293.87 22.6
    4 4 3 270.37 20.8
    4 4 3 310.57 21.7
    4 4 3 256.87 20.9
    -4 4 -3 301.37 21.4
    4 4 3 270.07 21.7
    -4 -4 -3 270.17 21.6
    4 -4 3 283.57 21.3
    4 -4 3 236.58 22.4
    -4 -4 -3 285.67 21.7
    -4 4 -4 478.95 39.3
    -4 4 -4 521.95 37.6
    -4 4 -4 526.75 38.1
    4 4 4 568.34 38.6
    4 4 4 458.65 38.5
    -4 4 -4 480.75 37.5
    -4 -4 -4 479.05 38.4
    -4 -4 -4 503.05 38.5
    4 4 5 -0.4 2
    4 4 5 2.9 1.6
    -4 4 -5 3.3 2.6
    -4 4 -5 4 1.2
    4 -4 5 3.3 2.3
    -4 -4 -5 4 1.6
    -4 4 -6 239.58 18.1
    -4 4 -6 214.88 19.7
    -4 4 -6 231.58 17.8
    -4 4 -6 251.07 19
    -4 4 -6 247.18 18.4
    4 4 6 212.08 19.1
    4 -4 6 196.18 19.8
    -4 -4 -6 268.17 19.3
    -4 4 -7 1.7 1.4
    -4 4 -7 -0.6 1.7
    -4 4 -7 0.7 1.6
    -4 4 -7 3.1 4
    -4 -4 -7 -0.5 2.1
    4 -4 7 -1.8 2.9
    -4 4 -8 54.49 5.9
    -4 4 -8 56.69 5.6
    -4 4 -8 57.09 6.1
    4 -4 8 43.6 8
    -4 -4 -8 57.59 7
    -4 4 -9 20.8 3.9
    -4 4 -9 17.9 3.6
    -4 -4 -9 27.5 4.6
    -4 4 -10 60.59 7.6
    -4 4 -10 51.59 6.4
    -4 -4 -10 36.5 6.3
    4 5 -10 166.38 14.3
    -4 5 10 161.38 15.8
    4 -5 -10 172.78 16.7
    4 -5 -10 187.18 15.3
    -4 5 9 8.3 3.4
    4 5 -9 15.2 2.4
    4 5 -9 13.1 4.3
    4 -5 -9 13.7 3.9
    4 -5 -9 14.3 2.8
    4 5 -8 34.2 5.7
    -4 5 8 45.1 5.7
    4 5 -8 47.4 4.4
    4 5 -8 40.6 6
    4 -5 -8 44.8 6.5
    4 -5 -8 50.19 5.1
    4 5 -7 292.97 22.2
    4 5 -7 308.07 22.7
    -4 5 7 293.47 23.4
    4 5 -7 245.58 23.6
    4 -5 -7 290.47 23.7
    4 -5 -7 325.37 22.9
    -4 -5 7 261.27 22.8
    -4 5 6 69.09 6.8
    4 5 -6 60.79 9.2
    4 5 -6 79.09 6.6
    4 5 -6 79.39 6.1
    4 5 -6 75.79 6.6
    4 5 -6 60.39 7.3
    -4 5 6 80.29 7.3
    4 -5 -6 62.39 7
    4 -5 -6 73.79 7.5
    4 -5 -6 83.39 6.9
    4 -5 -6 78.09 7.5
    -4 -5 6 71.09 6.8
    4 5 -5 223.28 16.5
    4 5 -5 217.28 16.6
    4 5 -5 210.18 16.2
    4 5 -5 192.78 18.6
    -4 5 5 205.18 16.9
    -4 5 5 205.58 17.2
    -4 -5 5 208.88 16.9
    4 -5 -5 203.98 17
    4 -5 -5 236.58 17.2
    4 -5 -5 212.78 17.5
    -4 5 4 -1.4 0.9
    4 5 -4 0.1 0.4
    -4 5 4 -0.8 1.2
    4 5 -4 2.7 2.5
    4 5 -4 -0.2 0.9
    4 5 -4 1.2 0.7
    4 -5 -4 0.5 1.4
    -4 -5 4 -0.1 1
    4 -5 -4 0.3 1
    4 -5 -4 -1 1.3
    4 5 -3 47.6 6
    -4 5 3 44.6 5.1
    4 5 -3 55.69 4.8
    4 5 -3 56.49 4.2
    4 5 -3 55.99 4.2
    -4 -5 3 53.39 4.8
    4 -5 -3 53.59 4.9
    4 -5 -3 52.79 5.2
    4 -5 -3 55.59 5.3
    4 5 -2 8.3 0.8
    -4 5 2 6.4 1.6
    4 5 -2 5 2.1
    4 5 -2 10.4 1.5
    -4 5 2 9.2 1.8
    4 -5 -2 7.5 1.4
    4 -5 -2 8.2 1.6
    -4 -5 2 9 1.4
    4 -5 -2 6.2 1.8
    -4 5 1 144.79 12.1
    4 5 -1 155.18 11.5
    4 5 -1 147.79 11.9
    -4 5 1 173.18 12.6
    4 5 -1 134.59 12.8
    4 -5 -1 154.68 11.9
    4 -5 -1 138.59 12.6
    -4 -5 1 154.98 11.9
    -4 -5 1 154.48 11.4
    4 5 0 1034.1 75.79
    -4 5 0 1038.3 75.79
    4 5 0 971.2 76.49
    -4 5 0 1131.79 76.59
    4 5 0 1044.4 75.49
    -4 -5 0 1062.59 75.69
    4 -5 0 978.1 75.39
    4 -5 0 1068.49 75.69
    -4 -5 0 947.01 75.39
    4 -5 0 965.1 76.69
    4 -5 0 888.31 75.29
    4 5 1 143.79 11.7
    -4 5 -1 157.48 12.5
    4 5 1 133.79 12
    -4 5 -1 154.38 11.6
    4 5 1 156.08 11.6
    4 5 1 122.49 11.5
    4 -5 1 154.48 11.5
    4 -5 1 155.78 10.9
    4 -5 1 144.89 10.9
    4 -5 1 131.09 12.6
    -4 -5 -1 152.88 11.7
    -4 -5 -1 145.79 11.5
    -4 5 -2 182.18 13.6
    4 5 2 150.58 13.5
    4 5 2 177.78 13.3
    -4 5 -2 186.48 14.8
    4 5 2 167.78 13.8
    4 5 2 189.28 13.7
    -4 -5 -2 185.28 13.8
    4 -5 2 147.19 14.6
    -4 -5 -2 165.68 13.6
    4 5 3 248.08 17.6
    4 5 3 211.48 17.6
    4 5 3 254.67 16.6
    4 5 3 187.98 16.7
    -4 5 -3 224.78 18.6
    -4 5 -3 234.28 17.2
    -4 -5 -3 206.48 17.4
    -4 -5 -3 235.28 17.6
    4 -5 3 222.58 17.2
    4 -5 3 183.08 18.4
    4 5 4 181.48 13.5
    -4 5 -4 173.98 12.1
    4 5 4 147.09 13.4
    -4 5 -4 168.38 12.9
    -4 5 -4 162.48 14.4
    -4 -5 -4 154.18 13.2
    -4 -5 -4 168.88 13.4
    4 -5 4 132.69 14.2
    -4 5 -5 19.5 1.8
    -4 5 -5 21.6 2.7
    -4 5 -5 18.1 2
    -4 5 -5 23.8 4.7
    4 5 5 16 3.3
    4 5 5 21.8 3.4
    -4 -5 -5 18.4 3.2
    4 -5 5 14.6 3.6
    -4 -5 -5 18.5 3
    -4 5 -6 11.3 2.6
    -4 5 -6 11 2
    -4 5 -6 11.3 4.1
    -4 5 -6 13.8 1.8
    4 5 6 14 2.7
    -4 -5 -6 12 2.8
    4 -5 6 10.5 3.6
    -4 5 -7 47.8 5.1
    -4 5 -7 46.7 4.6
    -4 5 -7 52.69 5.3
    -4 -5 -7 53.89 6.3
    4 -5 7 49.7 7.5
    -4 5 -8 49.2 5.7
    -4 5 -8 51.09 4.8
    -4 5 -8 59.69 8.4
    4 -5 8 42.2 8.1
    -4 -5 -8 48.9 7.8
    -4 5 -9 20.1 3.5
    -4 5 -9 15.5 3.1
    -4 -5 -9 11.1 3.9
    4 6 -10 4.6 2.4
    -4 6 10 6.4 4.1
    4 6 -10 5.3 3.7
    4 -6 -10 1.4 4.3
    -4 6 9 11.7 3.5
    4 6 -9 8.4 3.4
    4 6 -9 8.9 2
    4 -6 -9 9.7 3.6
    4 -6 -9 6.2 2.4
    4 6 -8 17.7 2.5
    4 6 -8 7.3 3.1
    4 6 -8 14.8 3.6
    4 -6 -8 16.1 4.3
    4 -6 -8 11.3 2.6
    -4 6 7 313.07 26.1
    4 6 -7 338.97 24.9
    4 6 -7 349.67 25.4
    4 -6 -7 311.37 26.4
    -4 -6 7 285.37 25.5
    4 -6 -7 346.57 25.7
    -4 6 6 8.4 2.1
    4 6 -6 10.5 1.5
    -4 6 6 7.7 2.2
    4 6 -6 6.7 1.6
    4 6 -6 6.7 1.6
    4 -6 -6 9.9 2.6
    4 -6 -6 7.5 1.9
    -4 -6 6 8.3 2
    -4 6 5 172.98 12.8
    4 6 -5 126.39 14.3
    4 6 -5 161.28 12.2
    4 6 -5 158.18 12.4
    -4 6 5 152.78 13.1
    4 6 -5 157.58 11.9
    4 -6 -5 140.79 12.8
    -4 -6 5 152.38 12.6
    4 -6 -5 145.19 13.2
    4 -6 -5 163.08 13
    4 6 -4 298.67 20.8
    -4 6 4 244.38 21.6
    4 6 -4 248.58 23.1
    4 6 -4 282.07 21.2
    4 6 -4 295.47 20.6
    4 -6 -4 263.47 21.6
    4 -6 -4 273.87 21.8
    4 -6 -4 270.07 21.8
    -4 -6 4 276.97 21.3
    4 6 -3 115.79 8.4
    4 6 -3 98.99 10.4
    4 6 -3 114.19 8.9
    -4 6 3 107.09 9.4
    4 -6 -3 107.79 9.7
    4 -6 -3 108.09 9.1
    -4 -6 3 112.39 8.9
    4 -6 -3 102.89 9.3
    -4 6 2 50.89 4.6
    -4 6 2 38.8 4.4
    4 6 -2 41.8 4.1
    4 6 -2 41.6 3.4
    4 6 -2 35 5.3
    4 -6 -2 41.8 4.8
    4 -6 -2 42.5 4.1
    -4 -6 2 42.7 3.3
    4 -6 -2 39.4 4.2
    -4 -6 2 47.2 4
    -4 6 1 8.7 1.8
    4 6 -1 8.9 1.2
    -4 6 1 7.9 1.9
    4 6 -1 5.2 2.4
    4 6 -1 8.5 1.5
    4 -6 -1 7.6 1.5
    -4 -6 1 11.6 1.7
    4 -6 -1 8.9 2.3
    -4 -6 1 11.2 1
    4 -6 -1 9.4 1.7
    -4 6 0 10.6 1.9
    4 6 0 12.2 2
    4 6 0 13.1 1.5
    -4 6 0 12.5 2.5
    4 -6 0 12.8 1.5
    4 -6 0 9.7 1.6
    -4 -6 0 9 1.5
    -4 -6 0 11.6 1.7
    4 -6 0 9.2 2.3
    4 6 1 130.59 11.7
    4 6 1 142.69 11.1
    -4 6 -1 145.19 12.2
    4 6 1 130.99 11.3
    -4 6 -1 140.99 11.2
    -4 -6 -1 137.99 11
    4 -6 1 125.29 12.4
    -4 -6 -1 151.68 11.4
    4 -6 1 146.49 11.1
    4 -6 1 141.09 10.5
    -4 6 -2 18.4 3.6
    -4 6 -2 16 2.1
    4 6 2 16.2 2.7
    4 6 2 15.2 2.4
    4 6 2 20.2 2.2
    4 6 2 14.2 1.8
    -4 -6 -2 17.2 2.5
    4 -6 2 19.6 2.2
    -4 -6 -2 9.9 2
    4 -6 2 11 2.7
    4 6 3 46.3 5.5
    4 6 3 64.79 4.4
    4 6 3 56.09 5.3
    -4 6 -3 56.99 5
    -4 6 -3 60.19 6.7
    4 6 3 47 4.5
    -4 -6 -3 54.19 5.4
    -4 -6 -3 60.99 5.6
    4 -6 3 52.49 4.9
    -4 6 -4 3.2 2.7
    -4 6 -4 -0.8 1
    4 6 4 0.8 1.3
    4 6 4 2.4 2
    4 -6 4 1.4 1.3
    -4 -6 -4 0.1 1.3
    4 -6 4 0.5 2.2
    -4 -6 -4 0.7 1.7
    4 6 5 132.29 10.7
    -4 6 -5 120.29 9
    -4 6 -5 119.79 9.9
    -4 6 -5 122.69 9
    -4 6 -5 118.89 11.9
    -4 -6 -5 113.69 10.5
    4 -6 5 103.19 11.8
    -4 -6 -5 113.89 10.4
    -4 6 -6 16.7 2.2
    -4 6 -6 14.2 2.4
    -4 6 -6 18.8 1.8
    4 6 6 14.3 3
    -4 -6 -6 18.2 3.4
    4 -6 6 18 4.7
    -4 6 -7 180.68 14.5
    -4 6 -7 171.98 13.9
    4 6 7 188.28 15.2
    -4 6 -7 171.68 13.4
    4 -6 7 161.78 16.8
    -4 -6 -7 176.78 15.4
    -4 6 -8 43.7 5.6
    -4 6 -8 49.2 5.2
    -4 -6 -8 46.3 6.8
    4 -6 8 38.3 7.4
    -4 6 -9 14.8 3.1
    -4 6 -9 7.3 2.6
    -4 -6 -9 9.3 4.2
    4 7 -9 1.5 1.8
    -4 7 9 1.2 3.5
    4 7 -9 -0.3 3.1
    4 -7 -9 1.5 3.7
    4 -7 -9 0.3 2.4
    -4 7 8 20.5 3.9
    4 7 -8 21.5 2.8
    4 7 -8 11.8 3.6
    4 7 -8 16.8 3.4
    4 -7 -8 20.9 4.3
    4 -7 -8 16.3 3.1
    4 7 -7 5 2.2
    -4 7 7 3.2 2.4
    4 7 -7 2.8 1.1
    -4 7 7 2.6 2.3
    -4 -7 7 -1.6 1.9
    4 -7 -7 2.1 2.5
    4 -7 -7 4.7 1.9
    -4 7 6 1.1 2.1
    4 7 -6 5.2 1.6
    4 7 -6 2.2 1.6
    -4 7 6 7.6 2
    4 7 -6 3.8 1
    4 -7 -6 3.1 1.8
    -4 -7 6 3.6 1.8
    4 -7 -6 5.6 2.2
    -4 7 5 32.1 4.4
    4 7 -5 28.4 8.3
    4 7 -5 37.5 3.8
    4 7 -5 35.4 3.1
    4 7 -5 38.4 3.4
    -4 7 5 37.1 4.3
    4 -7 -5 34.5 4.7
    -4 -7 5 31.7 3.9
    4 -7 -5 29.6 4.7
    4 -7 -5 33.7 4.3
    -4 7 4 62.19 6.5
    4 7 -4 72.99 5.4
    4 7 -4 62.89 5.8
    4 7 -4 64.69 5.2
    4 -7 -4 63.39 6.5
    4 -7 -4 64.89 6.3
    -4 -7 4 66.99 6
    4 -7 -4 56.69 6.3
    4 7 -3 382.96 34.1
    4 7 -3 450.35 32.4
    4 7 -3 452.55 31.8
    -4 7 3 413.66 32.9
    -4 -7 3 455.35 32.4
    4 -7 -3 410.76 32.7
    4 -7 -3 392.56 33.1
    4 -7 -3 424.16 32.6
    -4 7 2 -0.5 1.3
    4 7 -2 1.5 0.6
    4 7 -2 2.9 2.4
    -4 7 2 1.7 1.4
    4 7 -2 2.1 1
    4 -7 -2 0.7 1.5
    4 -7 -2 1.2 1.2
    -4 -7 2 1.1 0.9
    4 -7 -2 1.4 1.2
    -4 -7 2 2.2 0.4
    4 7 -1 35.9 3.2
    4 7 -1 29.7 3.6
    4 7 -1 36.3 5.3
    -4 7 1 40.9 4.5
    -4 7 1 40.4 4
    -4 -7 1 37.6 3.1
    4 -7 -1 39.4 3.7
    -4 -7 1 37.6 3.6
    4 -7 -1 27.6 4.5
    4 -7 -1 35.6 3.6
    4 7 0 3.8 1.4
    -4 7 0 4.9 1.4
    4 7 0 2.2 1.8
    -4 7 0 2.2 1.9
    4 7 0 5.5 1.3
    -4 -7 0 6.9 1.4
    4 -7 0 6.5 1.1
    4 -7 0 5.5 2
    4 -7 0 7.2 1.5
    -4 -7 0 5.7 1.2
    4 7 1 54.79 5.5
    4 7 1 61.59 5.3
    4 7 1 55.69 6
    -4 7 -1 66.29 5.6
    -4 7 -1 59.89 6.7
    4 -7 1 47.5 6.6
    4 -7 1 62.39 5.3
    -4 -7 -1 59.09 5.5
    4 -7 1 61.39 4.7
    4 7 2 3.5 1.5
    4 7 2 3.2 1.3
    -4 7 -2 2.4 1
    -4 7 -2 1 2.1
    4 7 2 3 1.3
    4 -7 2 1.9 2
    4 -7 2 4.1 1.1
    -4 -7 -2 2.8 1.5
    -4 -7 -2 1.7 1.2
    4 7 3 328.77 23.5
    4 7 3 260.57 22.7
    -4 7 -3 299.57 24.7
    -4 7 -3 331.07 23.2
    4 7 3 279.07 23.5
    4 7 3 319.87 22.6
    -4 -7 -3 322.37 23.7
    -4 -7 -3 283.87 23.4
    4 -7 3 265.77 24.9
    4 -7 3 297.17 23.1
    4 7 4 16.5 3.3
    -4 7 -4 20.9 2.6
    -4 7 -4 29.6 5.3
    4 7 4 20.5 3.3
    -4 -7 -4 20.7 3.2
    4 -7 4 18.7 2.6
    4 -7 4 12.7 3.8
    -4 -7 -4 14.3 3
    -4 7 -5 615.74 43.8
    4 7 5 631.94 44.4
    4 -7 5 516.25 45.9
    -4 -7 -5 602.84 44.5
    -4 -7 -5 501.45 44.2
    -4 7 -6 -1.2 0.7
    -4 7 -6 0 0.6
    4 7 6 0.6 2.3
    -4 7 -6 -0.9 1.4
    -4 -7 -6 -0.2 2.1
    4 -7 6 1.8 3.1
    4 7 7 -1.2 2.7
    -4 7 -7 3 1.8
    -4 7 -7 -2.4 1.2
    -4 7 -7 0.6 0.9
    -4 -7 -7 7.4 4.5
    4 -7 7 -1.6 4.1
    4 7 8 -0.8 2.8
    -4 7 -8 3 1.9
    -4 7 -8 0.2 2
    -4 -7 -8 -1.3 3
    4 -7 8 1.4 5.3
    -4 7 -9 53.79 6.4
    -4 -7 -9 53.69 8.2
    4 -7 9 46.4 9.2
    4 8 -9 4.2 3.6
    4 8 -9 -2.4 1.9
    -4 8 9 6 3.7
    4 -8 -9 1.4 3.9
    -4 8 8 96.19 9.7
    4 8 -8 92.99 7.8
    4 -8 -8 88.69 8.9
    4 -8 -8 87.09 10
    4 8 -7 220.18 15.8
    -4 8 7 165.18 15.7
    4 8 -7 212.98 15.2
    -4 -8 7 178.38 16
    4 -8 -7 203.78 20
    4 -8 -7 194.18 16.3
    4 8 -6 205.98 16.9
    4 8 -6 217.78 16.7
    -4 8 6 215.58 17.2
    -4 8 6 213.68 17.9
    4 8 -6 226.58 16.4
    4 -8 -6 210.68 17.9
    4 -8 -6 197.88 17.5
    -4 -8 6 209.78 17.2
    -4 8 5 90.29 7.3
    4 8 -5 72.49 6.8
    4 8 -5 84.39 6.5
    4 8 -5 76.89 6.3
    -4 8 5 73.19 7.7
    4 -8 -5 67.79 7.7
    -4 -8 5 72.99 7
    4 -8 -5 70.09 7.6
    -4 8 4 171.08 14.9
    4 8 -4 194.78 14.3
    4 8 -4 180.48 13.8
    4 8 -4 153.68 16.2
    4 -8 -4 173.38 14.5
    4 -8 -4 178.68 14.9
    -4 -8 4 200.18 14.4
    4 -8 -4 163.48 15
    4 8 -3 659.73 46.8
    -4 8 3 627.04 48
    4 8 -3 631.74 47.3
    4 8 -3 579.84 49.4
    4 -8 -3 617.94 47.5
    4 -8 -3 622.54 47.8
    -4 -8 3 668.43 47.4
    4 -8 -3 584.14 48.3
    -4 8 2 3.9 1.9
    4 8 -2 4.3 1.4
    4 8 -2 3.5 2.8
    4 8 -2 2.1 0.8
    -4 8 2 6.4 1.9
    -4 -8 2 3.3 1.3
    4 -8 -2 5.7 1.5
    4 -8 -2 3.4 1.5
    4 -8 -2 3 2
    -4 -8 2 4.6 0.7
    4 8 -1 121.59 10.2
    4 8 -1 107.29 11.4
    -4 8 1 125.29 10.6
    -4 8 1 132.89 11.2
    4 -8 -1 129.09 10.2
    4 -8 -1 108.59 11.3
    4 -8 -1 125.09 10.2
    -4 -8 1 131.39 10.2
    -4 -8 1 129.89 9.6
    -4 8 0 4.1 1.5
    4 8 0 4.3 2.3
    4 8 0 5.7 1.3
    4 8 0 5.7 1.7
    4 -8 0 4.7 1.1
    4 -8 0 3.9 2
    4 -8 0 4.7 1.2
    -4 -8 0 4.9 1.4
    -4 -8 0 5.6 1.1
    4 8 1 124.89 11.1
    -4 8 -1 144.49 12.3
    -4 8 -1 138.69 11.1
    4 8 1 109.59 11.5
    4 8 1 136.79 10.8
    -4 -8 -1 124.19 10.6
    4 -8 1 139.99 10.2
    -4 -8 -1 152.28 11.1
    4 -8 1 114.39 12.2
    4 -8 1 135.29 10.7
    -4 8 -2 68.59 5.7
    4 8 2 62.39 5.6
    -4 8 -2 60.79 7
    4 8 2 54.59 5.7
    4 8 2 53.59 5.9
    4 8 2 46.9 5.1
    4 -8 2 53.09 7
    4 -8 2 61.89 5.4
    -4 -8 -2 58.29 5.6
    -4 -8 -2 69.99 5.9
    4 8 3 33.9 3.1
    4 8 3 26.3 4.3
    4 8 3 29 3.5
    -4 8 -3 33.6 3.7
    -4 8 -3 34.8 6.4
    4 8 3 31.2 4
    4 -8 3 34.7 5.6
    -4 -8 -3 34.8 4.6
    -4 -8 -3 37.9 4.2
    4 -8 3 33.5 3.5
    -4 8 -4 7.4 1.6
    4 8 4 5.7 2
    -4 -8 -4 2.4 1.9
    4 -8 4 3.5 1.7
    -4 -8 -4 5.3 2.4
    4 -8 4 3.7 2.8
    4 8 5 137.29 11.9
    -4 8 -5 152.58 11.4
    -4 -8 -5 142.09 12.1
    4 -8 5 108.09 13.3
    -4 8 -6 111.29 9.6
    4 8 6 119.89 10.4
    -4 -8 -6 115.89 10.4
    4 -8 6 86.99 11.8
    -4 8 -7 33.2 4.7
    4 8 7 44.6 5.7
    -4 -8 -7 35 5.6
    -4 8 -8 0.4 2.3
    4 8 8 -5.6 3.2
    -4 -8 -8 -0.1 3.4
    4 -8 8 -2.9 4.9
    -4 8 -9 63.09 7
    -4 -8 -9 56.69 8.8
    4 9 -9 7.7 4.4
    -4 9 9 21.5 4.6
    4 9 -9 14.2 2.5
    4 -9 -9 7.4 4.2
    -4 9 8 29.6 4.9
    4 9 -8 29.8 3.7
    4 -9 -8 18.1 3.8
    -4 -9 8 25.8 4.3
    4 -9 -8 38.6 6
    -4 9 7 32.4 5.1
    4 9 -7 40.8 4
    4 9 -7 38.8 6.1
    -4 9 7 42.9 6.4
    4 -9 -7 34.9 5.4
    -4 -9 7 39.3 5.3
    4 -9 -7 36.5 6.1
    4 9 -6 6.1 2.6
    4 9 -6 6.5 2
    4 9 -6 10.5 1.7
    -4 9 6 13.6 4
    -4 9 6 13.2 2.6
    4 -9 -6 12.3 2.9
    -4 -9 6 10.7 2.4
    4 -9 -6 11.4 3
    -4 9 5 73.79 6.8
    4 9 -5 65.29 6.2
    4 9 -5 69.69 5.8
    -4 9 5 60.99 7
    4 9 -5 67.69 5.6
    -4 -9 5 64.89 6.3
    4 -9 -5 54.09 6.8
    4 -9 -5 61.49 6.9
    4 9 -4 0.8 1
    4 9 -4 0.2 1.6
    -4 9 4 0.9 1.8
    -4 9 4 3.3 2.1
    -4 -9 4 -1.3 1.3
    4 -9 -4 1.6 1.9
    4 -9 -4 2.2 2
    -4 9 3 31.3 4.4
    4 9 -3 23.3 5.5
    4 9 -3 27.9 3.7
    4 -9 -3 31.1 4.3
    4 -9 -3 36.2 4.2
    4 -9 -3 24.7 4.5
    -4 -9 3 27.9 2.8
    -4 -9 3 36.6 3.5
    4 9 -2 -0.3 1.2
    -4 9 2 0.4 1.8
    4 9 -2 4 3.2
    -4 9 2 -1 2
    4 9 -2 2.4 1.5
    -4 -9 2 0.2 1.1
    4 -9 -2 1.4 1.5
    -4 -9 2 0 0.9
    4 -9 -2 2.6 2
    4 -9 -2 -0.4 1.5
    -4 9 1 772.42 59.99
    4 9 -1 695.83 60.89
    4 9 -1 782.82 59.19
    -4 9 1 874.41 60.69
    4 9 -1 760.62 59.59
    4 -9 -1 783.82 59.49
    -4 -9 1 855.11 58.99
    4 -9 -1 798.32 59.49
    -4 -9 1 848.52 59.59
    4 -9 -1 703.13 60.89
    4 9 0 106.29 9.8
    4 9 0 95.29 10.8
    4 9 0 106.39 9.3
    -4 9 0 112.89 10.8
    -4 9 0 110.99 9.8
    -4 -9 0 120.19 9.1
    4 -9 0 121.79 9.1
    -4 -9 0 127.69 9.6
    4 -9 0 101.79 10.9
    4 -9 0 112.49 9.3
    4 9 1 1 2.2
    4 9 1 -0.7 1.2
    -4 9 -1 3.3 2.9
    -4 9 -1 2.1 1.4
    4 9 1 0.3 1.9
    4 -9 1 -1.9 1.3
    4 -9 1 0.9 2.2
    -4 -9 -1 0.5 1.4
    -4 -9 -1 -1.7 1.3
    4 -9 1 1.9 0.7
    4 9 2 235.18 21
    -4 9 -2 272.77 20.7
    -4 9 -2 258.47 22.3
    4 9 2 268.77 20.7
    4 9 2 230.38 20.8
    4 -9 2 292.37 19.6
    4 -9 2 266.07 20.3
    -4 -9 -2 253.77 20.6
    -4 -9 -2 297.07 21
    4 -9 2 229.58 22.5
    4 9 3 21.1 3.2
    4 9 3 22.1 3.5
    -4 9 -3 22.2 3.3
    -4 -9 -3 28 3.6
    4 -9 3 17.8 3
    -4 -9 -3 18.6 3.4
    4 -9 3 14.9 4.1
    4 9 4 7.8 2.2
    -4 9 -4 4.2 1.6
    -4 -9 -4 4.7 2.9
    4 -9 4 2.4 3.4
    -4 -9 -4 8.4 2.4
    4 9 5 0 2.1
    -4 9 -5 0.5 1.6
    4 -9 5 -0.1 3.5
    -4 -9 -5 0.3 2.3
    4 9 6 88.69 8.6
    -4 9 -6 85.69 7.7
    -4 -9 -6 70.19 8.6
    4 -9 6 75.49 14.7
    -4 9 -7 52.09 5.8
    4 9 7 61.19 7.4
    -4 -9 -7 57.29 7
    4 -9 7 51.39 10.6
    4 9 8 39.3 6.1
    -4 9 -8 32.1 5
    -4 -9 -8 25.9 5.5
    4 -9 8 15.4 7
    4 10 -8 8.5 2.1
    -4 10 8 6.6 4.1
    -4 -10 8 0.4 3.3
    4 -10 -8 6.6 4
    4 10 -7 115.19 9
    -4 10 7 110.39 10.8
    4 -10 -7 106.59 10.7
    -4 -10 7 103.09 9.9
    4 -10 -7 97.79 10.3
    4 10 -6 67.29 6.4
    -4 10 6 72.09 8.1
    -4 10 6 78.59 7.4
    4 10 -6 71.29 6.3
    4 -10 -6 87.39 9.1
    -4 -10 6 70.29 7
    4 -10 -6 57.49 7.6
    4 10 -5 490.95 38.8
    -4 10 5 498.55 39.9
    4 10 -5 531.55 38.3
    4 -10 -5 444.26 39.7
    -4 -10 5 548.75 39.1
    4 -10 -5 528.05 39.8
    -4 10 4 8.6 2.9
    4 10 -4 6 1.5
    -4 10 4 10.1 2.4
    4 10 -4 9.9 2
    -4 -10 4 5.2 1.7
    4 -10 -4 5.9 2.5
    4 -10 -4 8.1 2.6
    -4 10 3 355.56 29.1
    -4 10 3 422.06 29.2
    4 10 -3 356.26 27.8
    4 10 -3 349.37 28.3
    4 -10 -3 315.17 29.4
    -4 -10 3 384.16 28.3
    4 -10 -3 369.96 28.8
    -4 -10 3 369.56 27.6
    4 10 -2 0.5 4.2
    4 10 -2 0.1 1.2
    -4 10 2 1.5 2.4
    -4 10 2 6.7 2.4
    4 10 -2 3.6 1.9
    -4 -10 2 2.9 0.9
    4 -10 -2 2.2 2.3
    4 -10 -2 2.4 1.5
    -4 -10 2 2.6 1.4
    4 10 -1 81.79 7.1
    4 10 -1 73.29 9.4
    -4 10 1 87.39 8.7
    -4 10 1 83.59 8
    4 10 -1 81.39 7.5
    4 -10 -1 65.69 8.7
    4 -10 -1 83.09 7.3
    4 -10 -1 80.99 7.3
    -4 -10 1 83.79 7.4
    -4 -10 1 93.49 6.8
    -4 10 0 1.3 3
    4 10 0 3.8 1.5
    4 10 0 3.4 3.2
    -4 10 0 2.8 1.7
    4 10 0 6.2 2.1
    4 -10 0 2.1 1.6
    4 -10 0 4.5 1.3
    -4 -10 0 5.4 1.7
    4 -10 0 0.7 2.4
    -4 -10 0 3.4 1.5
    4 10 1 46.1 6.4
    4 10 1 43.1 5.6
    4 10 1 47.7 5.1
    -4 10 -1 45.7 5.5
    4 -10 1 48.7 7.3
    4 -10 1 53.19 4.3
    -4 -10 -1 54.29 5.1
    4 -10 1 48.5 4.9
    -4 -10 -1 60.59 5.3
    4 10 2 1.4 1.5
    -4 10 -2 2.6 1.7
    4 10 2 1.4 2
    -4 -10 -2 3 1.7
    4 -10 2 3.6 1.7
    4 -10 2 0.9 2.9
    -4 -10 -2 2.2 1.9
    4 -10 2 3.3 0.7
    -4 10 -3 130.39 10.1
    4 10 3 109.39 9.8
    4 10 3 131.09 10.4
    4 10 3 94.79 9.3
    4 -10 3 110.59 12.3
    -4 -10 -3 105.59 10.2
    -4 -10 -3 141.09 10.7
    -4 10 -4 49.99 5.3
    4 10 4 52.09 4.1
    4 10 4 45.5 5.9
    4 10 4 53.89 4.2
    4 -10 4 48.8 7.9
    -4 -10 -4 52.79 6.1
    -4 10 -5 47.1 5.3
    4 10 5 43.9 6
    4 10 6 6.6 3.3
    -4 10 -6 6 2.7
    -4 -10 -6 10.6 3.1
    4 -10 6 -1.3 4.3
    -4 10 -7 -0.7 2.5
    4 10 7 1.7 3.3
    -4 -10 -7 -0.2 3.2
    4 -10 7 2.9 5.3
    -4 10 -8 1.8 2.9
    4 -10 8 1.3 6.6
    -4 -10 -8 -0.8 4.3
    -4 11 8 0.4 4.1
    4 -11 -8 -5.8 4.2
    -4 -11 8 12.2 5.3
    -4 11 7 9.4 3.8
    4 11 -7 15.1 2.5
    4 -11 -7 9.8 4
    -4 -11 7 18.8 3.6
    4 -11 -7 12.4 3.6
    -4 11 6 0.1 3.1
    4 11 -6 3.1 1.9
    -4 -11 6 1.8 2.4
    4 -11 -6 2.1 3.1
    4 -11 -6 0.1 3
    4 11 -5 12.2 2.1
    -4 11 5 15.3 3.1
    -4 11 5 12.4 3.6
    4 -11 -5 9.3 3
    -4 -11 5 15 2.7
    4 -11 -5 11.1 3.7
    4 11 -4 24.8 3.5
    -4 11 4 29.5 4.9
    4 -11 -4 29.4 4.8
    -4 -11 4 35 4
    4 -11 -4 25.5 5.2
    4 11 -3 3.9 1.5
    4 11 -3 1 2.4
    -4 11 3 4.1 2.6
    -4 11 3 3.7 2.6
    -4 -11 3 2.6 1.5
    4 -11 -3 5.2 2.6
    -4 -11 3 3.6 1.4
    4 -11 -3 6 2.4
    -4 11 2 57.69 7.2
    4 11 -2 54.19 6.3
    4 11 -2 54.49 5.5
    -4 11 2 63.79 6.8
    -4 -11 2 60.29 5.2
    4 -11 -2 60.39 6.1
    -4 -11 2 67.79 5.9
    4 -11 -2 57.69 7.5
    -4 11 1 321.07 25.1
    4 11 -1 306.47 23.2
    -4 11 1 299.57 24.1
    4 11 -1 282.97 23.7
    4 11 -1 258.27 25.4
    -4 -11 1 317.17 23.5
    -4 -11 1 327.57 22.9
    4 -11 -1 252.57 25
    4 -11 -1 311.47 23.3
    -4 11 0 -0.3 2.1
    4 11 0 0.4 1.5
    4 11 0 0 3.3
    -4 -11 0 1.3 1.6
    4 -11 0 -0.9 1.1
    4 -11 0 1.6 2.9
    -4 -11 0 0.2 1.4
    4 11 1 13.3 3.9
    4 11 1 12.9 2.5
    -4 11 -1 13.2 2.7
    4 -11 1 12.4 1.9
    4 -11 1 13 4.2
    -4 -11 -1 10.3 2.3
    -4 -11 -1 14.2 2.6
    -4 11 -2 78.39 7.4
    4 11 2 65.49 7.9
    4 11 2 81.99 7.4
    4 -11 2 83.29 6
    -4 -11 -2 65.39 7.2
    -4 -11 -2 81.49 7.4
    4 -11 2 66.69 9.2
    4 11 3 -2 2
    -4 11 -3 -3.4 2
    4 11 3 -0.1 2
    4 11 3 -0.8 1.3
    -4 -11 -3 -5 2.9
    -4 -11 -3 -1.5 2.1
    4 -11 3 3.7 3.6
    -4 11 -4 14.2 2.8
    4 11 4 13 2.1
    4 11 4 10.7 2.9
    4 11 4 11.3 1.8
    -4 -11 -4 18.9 5.2
    -4 11 -5 273.17 21.4
    4 11 5 276.27 22.1
    4 -11 5 217.48 23.9
    -4 -11 -5 291.87 22.1
    4 11 6 52.69 6.8
    -4 11 -6 53.19 5.9
    4 -11 6 42 8.4
    -4 -11 -6 40 6.3
    4 11 7 5.1 3.5
    -4 11 -7 -2.4 2.9
    4 -11 7 2.6 5.9
    -4 -11 -7 -1 3.8
    -4 12 7 34.8 5.6
    4 -12 -7 24.2 5.6
    -4 -12 7 30.3 4.6
    -4 12 6 73.99 10.2
    4 12 -6 86.79 7.6
    4 -12 -6 85.19 9.6
    -4 -12 6 95.89 8.6
    4 -12 -6 77.89 9.9
    -4 12 5 56.19 7.3
    4 12 -5 54.49 5.5
    4 -12 -5 45.3 7.7
    -4 -12 5 59.19 6.1
    -4 12 4 17.2 3.9
    4 12 -4 16.1 2.6
    -4 12 4 17.1 3.8
    4 -12 -4 13.5 4.2
    -4 -12 4 23.1 3.6
    4 -12 -4 20.9 3.7
    -4 12 3 1 3.6
    4 12 -3 1 1.7
    -4 12 3 -2.6 3.2
    4 -12 -3 1.8 3
    -4 -12 3 4 1.4
    4 -12 -3 -4 2
    -4 -12 3 0.6 1.7
    4 12 -2 -0.7 1.7
    -4 12 2 -1.3 2.5
    -4 -12 2 -0.7 1.4
    -4 -12 2 -0.3 1.7
    4 -12 -2 2.2 3.1
    4 -12 -2 1.8 1.9
    4 12 -1 6.6 2
    -4 12 1 3.2 2.7
    -4 -12 1 5.3 1.6
    -4 -12 1 6.8 2.1
    4 -12 -1 9.7 2.1
    4 -12 -1 7.8 3.5
    4 12 0 76.69 7.3
    4 12 0 63.19 10
    -4 12 0 86.79 8.4
    4 -12 0 68.29 9.5
    4 -12 0 78.19 6.8
    -4 -12 0 81.59 7
    -4 -12 0 83.89 7.3
    4 12 1 35.4 4.8
    -4 12 -1 44.2 5.6
    4 12 1 31 5.9
    -4 -12 -1 41.4 4.8
    -4 -12 -1 40.3 5.1
    4 -12 1 40.7 3.7
    4 -12 1 32.3 6.7
    4 12 2 43.9 7.2
    -4 12 -2 45.1 6.4
    4 12 2 66.19 6.4
    4 -12 2 59.99 9.6
    -4 -12 -2 67.89 6.3
    -4 -12 -2 52.39 6.5
    4 12 3 54.29 6.1
    4 12 3 66.99 7.1
    -4 12 -3 67.19 7.2
    4 12 3 70.69 7.3
    4 -12 3 66.79 10.3
    -4 12 -4 32.1 4.9
    4 12 4 20.5 3.9
    -4 -12 -4 23.5 4
    4 -12 4 11 5.1
    4 12 5 2.9 3.1
    -4 12 -5 0.3 2.7
    4 -12 5 -2.2 5.1
    -4 -12 -5 -0.8 2.9
    -4 12 -6 118.89 11.1
    4 12 6 120.19 11.9
    -4 -12 -6 120.09 11.6
    4 -12 6 105.79 15.2
    -4 13 6 85.89 10.8
    -4 -13 6 101.59 9.9
    4 -13 -6 103.19 11.2
    4 -13 -6 98.89 10.6
    -4 13 5 3.1 3.9
    4 13 -5 1.8 2.2
    -4 -13 5 0.2 2.6
    4 -13 -5 1.7 3.9
    4 -13 -5 1.8 3.2
    -4 13 4 139.49 13.9
    4 13 -4 146.49 12.3
    -4 -13 4 163.18 12.8
    4 -13 -4 161.18 13.8
    4 -13 -4 133.39 14.5
    -4 13 3 48.3 7.2
    4 13 -3 55.19 5.9
    4 -13 -3 59.79 6.9
    -4 -13 3 62.59 6.2
    4 -13 -3 53.69 8.4
    4 13 -2 4 2.2
    -4 13 2 4.1 3.6
    4 -13 -2 8.7 4
    -4 -13 2 6.2 2.1
    4 -13 -2 2.6 2.3
    -4 -13 2 3 1.7
    4 13 -1 2.1 2.2
    -4 13 1 0.2 3.3
    4 -13 -1 5.1 1.9
    -4 -13 1 1.6 2
    -4 -13 1 1.7 1.9
    4 -13 -1 2.6 3.6
    4 13 0 77.69 7.7
    -4 13 0 85.39 8.6
    -4 -13 0 90.09 7.9
    4 -13 0 63.89 9.7
    4 -13 0 81.39 7.1
    -4 -13 0 80.69 7.5
    4 13 1 1.4 4.5
    4 13 1 3.4 2.3
    -4 13 -1 -1 2.9
    4 -13 1 6.1 7.1
    -4 -13 -1 0.2 2.4
    4 -13 1 0.7 1.2
    -4 -13 -1 2 2.6
    -4 13 -2 327.97 26.1
    4 13 2 277.17 26.1
    4 13 2 336.97 25.8
    -4 -13 -2 360.06 26.8
    4 -13 2 277.27 28.1
    4 -13 2 345.87 24.3
    4 13 3 5 3
    4 13 3 4.6 2
    4 -13 3 -1 4.5
    -4 -13 -3 4.3 2.7
    4 13 4 27 5.3
    -4 13 -4 18.5 3.7
    4 -13 4 11.6 5.7
    -4 -13 -4 24.3 4.3
    -4 13 -5 12.2 3.6
    4 13 5 7.9 3.6
    -4 -13 -5 17.2 4
    4 -13 5 16.9 6.5
    -4 14 5 -5.9 4.4
    -4 -14 5 11.8 3.6
    4 -14 -5 2.4 4.6
    4 -14 -5 3.4 3.6
    -4 14 4 3.8 4
    4 -14 -4 -3.8 3
    -4 -14 4 -0.6 2.7
    4 -14 -4 0.1 4.5
    -4 14 3 15.3 4.3
    4 14 -3 21.6 3.4
    4 -14 -3 14.7 5
    4 -14 -3 18.6 3.8
    -4 -14 3 28.7 3.9
    4 14 -2 102.19 9.6
    -4 14 2 91.09 11
    4 -14 -2 116.69 9.9
    -4 -14 2 117.69 9.9
    4 -14 -2 88.69 12.2
    -4 14 1 54.29 6.8
    4 14 -1 44.3 6.1
    4 -14 -1 46.3 9.3
    -4 -14 1 50.39 6.2
    4 -14 -1 49.3 5.6
    4 14 0 5.3 2.9
    -4 14 0 4.9 3.3
    4 -14 0 5.3 4.7
    4 -14 0 6 1.9
    4 14 1 9 3.1
    -4 14 -1 5.7 3.5
    -4 -14 -1 12.6 3.1
    4 -14 1 11.7 1.9
    4 -14 1 4.7 5
    4 14 2 101.09 9.7
    -4 14 -2 91.79 10
    4 -14 2 77.59 12.8
    4 -14 2 93.19 7.7
    -4 -14 -2 104.79 9.7
    -4 14 -3 0.1 3.3
    4 14 3 -0.1 3.3
    4 14 3 4 2.3
    4 -14 3 1.1 5.2
    -4 -14 -3 3 3
    -4 14 -4 -2.3 3.4
    4 14 4 5.6 3.9
    4 -14 4 -1.1 5.9
    -4 -14 -4 3.9 3.6
    -4 15 3 210.18 19.3
    4 -15 -3 199.78 18.9
    -4 -15 3 223.68 17.7
    -4 15 2 1.5 4.2
    4 15 -2 1.8 3
    4 -15 -2 1.9 4.9
    -4 -15 2 3.8 2.9
    4 -15 -2 1.1 2.8
    -4 15 1 93.39 10.8
    4 15 -1 83.89 9.3
    4 -15 -1 68.09 12.3
    4 -15 -1 107.59 9
    -4 -15 1 111.29 9.5
    4 15 0 80.89 8.8
    -4 15 0 83.59 9.8
    4 -15 0 65.99 12
    -4 -15 0 84.09 8.3
    4 -15 0 79.79 7.4
    -4 15 -1 67.59 9
    4 15 1 63.29 8.6
    4 -15 1 63.39 10.7
    4 -15 1 83.09 7
    -4 -15 -1 74.19 8.2
    -4 15 -2 43.6 6.6
    4 15 2 52.19 7.9
    -4 -15 -2 50.49 7.1
    4 -15 2 59.89 10.5
    4 15 3 33.5 5.4
    -4 15 -3 26 4.9
    -4 -15 -3 32 5.5
    4 -15 3 26.9 8.2
    5 0 -10 171.78 14.4
    5 0 -10 147.29 15.3
    5 0 -9 0.2 2.1
    5 0 -8 0.5 1.7
    5 0 -8 3.5 4.3
    5 0 -8 5.3 3
    -5 0 8 3.2 2
    5 0 -7 0.1 2.1
    -5 0 7 -0.5 1.4
    5 0 -7 0.6 1.2
    5 0 -6 67.49 6.1
    5 0 -6 63.39 6.2
    5 0 -6 66.99 6.2
    -5 0 6 59.09 5.9
    -5 0 5 3 1.2
    5 0 -5 0.7 1
    5 0 -5 3.4 1.2
    5 0 -5 -0.8 1.1
    -5 0 4 2952.2 225.68
    -5 0 4 2687.03 225.88
    5 0 -4 3221.08 226.18
    5 0 -4 3259.37 225.88
    5 0 -4 3047.7 225.68
    5 0 -3 -0.2 0.5
    -5 0 3 0.3 1
    5 0 -3 -0.3 0.6
    5 0 -3 0 0.7
    -5 0 3 0 0.6
    -5 0 3 -0.2 0.7
    5 0 -2 1053.39 74.69
    5 0 -2 1111.39 75.09
    5 0 -2 1027.5 74.49
    -5 0 2 964.8 74.69
    -5 0 2 889.31 75.39
    -5 0 2 947.61 74.49
    -5 0 1 -0.3 0.4
    -5 0 1 0.4 0.6
    5 0 -1 0.4 0.6
    -5 0 1 -0.2 0.5
    5 0 -1 0.9 0.6
    5 0 -1 -0.3 0.3
    5 0 0 466.75 33.3
    5 0 0 417.26 32.8
    5 0 0 391.16 32.7
    -5 0 0 420.26 32.7
    -5 0 0 495.35 33.3
    -5 0 0 432.16 32.8
    5 0 1 0.8 0.7
    -5 0 -1 0 0.5
    -5 0 -1 0.3 0.7
    5 0 1 -0.3 0.5
    -5 0 -1 0.3 0.4
    5 0 1 0.3 0.5
    -5 0 -2 663.73 47.4
    5 0 2 607.74 47.4
    5 0 2 615.84 47.9
    -5 0 -2 638.64 47.4
    -5 0 -3 0.2 0.7
    5 0 3 -0.9 0.8
    -5 0 -3 0.1 0.8
    -5 0 -3 0.8 0.7
    5 0 3 0.5 0.9
    -5 0 -4 595.04 41.4
    -5 0 -4 545.75 41.2
    -5 0 -4 573.24 41.6
    -5 0 -4 540.55 41.2
    5 0 4 463.35 41.5
    -5 0 -5 -1.9 1
    -5 0 -5 0 1.2
    -5 0 -5 -1.4 1.1
    5 0 5 -0.5 1.3
    5 0 5 -0.1 1.6
    -5 0 -6 147.59 13.7
    -5 0 -6 154.88 13.3
    -5 0 -6 177.98 13.4
    -5 0 -6 168.18 13.5
    -5 0 -7 1.5 1.7
    -5 0 -7 -1.6 1.8
    -5 0 -7 2.1 1.9
    5 0 7 1.5 2
    -5 0 -8 8.7 2.7
    -5 0 -8 12.3 2.7
    -5 0 -8 7.5 3.8
    -5 0 -9 -0.2 2.4
    -5 0 -9 -4.7 3.1
    -5 0 -10 54.99 7.1
    -5 0 -10 51.69 8.7
    5 1 -10 30.5 5.4
    5 1 -10 40.8 5.9
    5 -1 -10 38.1 5.6
    5 -1 -10 30.9 5.7
    -5 1 9 2.8 2.7
    5 1 -9 3.5 2.2
    5 -1 -9 5 3.6
    5 -1 -9 0.2 6
    5 -1 -9 4.5 2
    -5 1 8 6.6 2.3
    5 1 -8 5.5 1.8
    5 1 -8 -0.6 2.8
    5 1 -8 3 4.4
    5 -1 -8 0 3.1
    5 -1 -8 -0.6 2.5
    5 -1 -8 2.8 4.1
    5 -1 -8 1.8 1.6
    5 1 -7 170.18 13.9
    -5 1 7 169.78 14.1
    5 1 -7 161.28 14.3
    5 1 -7 147.79 15.5
    -5 -1 7 183.08 13.9
    5 -1 -7 163.98 14.1
    5 -1 -7 186.38 14.2
    5 1 -6 343.27 26
    5 1 -6 347.27 26.2
    5 1 -6 323.57 26.5
    -5 1 6 306.27 26.1
    5 -1 -6 331.37 26.2
    5 -1 -6 330.67 26.2
    -5 -1 6 340.67 26
    5 -1 -6 364.96 26.4
    5 1 -5 461.85 34.5
    5 1 -5 430.66 34.9
    5 1 -5 419.76 34.5
    -5 1 5 434.26 34.5
    5 -1 -5 479.65 34.7
    5 -1 -5 455.35 34.5
    -5 -1 5 401.46 34.5
    5 -1 -5 508.25 34.8
    -5 -1 5 466.35 34.3
    -5 1 4 26 3.3
    5 1 -4 32.1 3.1
    5 1 -4 31.9 3.2
    -5 1 4 28 3.2
    5 1 -4 30.7 3.6
    5 -1 -4 34.4 3.5
    5 -1 -4 33 3.2
    -5 -1 4 28.9 3.3
    -5 -1 4 27.5 3
    5 -1 -4 33.9 3.2
    -5 1 3 124.99 10.3
    -5 1 3 114.39 10.3
    5 1 -3 140.49 10.3
    5 1 -3 130.09 10
    -5 1 3 120.29 10.6
    5 1 -3 132.29 10.7
    5 -1 -3 134.69 10.2
    -5 -1 3 126.09 10.4
    5 -1 -3 137.89 10.4
    -5 -1 3 129.39 10
    -5 1 2 161.38 13.8
    5 1 -2 179.48 13.4
    5 1 -2 181.48 14.1
    -5 -1 2 174.98 13.8
    5 -1 -2 176.08 13.6
    5 -1 -2 178.38 13.7
    5 -1 -2 204.38 14.2
    -5 -1 2 163.78 13.5
    5 1 -1 732.03 52.39
    5 1 -1 652.73 51.69
    5 1 -1 714.33 51.99
    -5 1 1 669.43 51.99
    5 -1 -1 772.62 52.49
    -5 -1 1 626.44 52.29
    -5 -1 1 672.53 51.79
    -5 -1 1 715.23 52.09
    5 -1 -1 690.13 51.99
    5 -1 -1 703.53 51.89
    5 1 0 840.02 63.19
    5 1 0 738.33 62.99
    -5 1 0 823.62 63.09
    5 1 0 947.31 63.59
    5 -1 0 824.52 63.09
    -5 -1 0 865.01 63.59
    -5 -1 0 862.91 63.19
    5 -1 0 827.62 63.09
    5 -1 0 909.91 63.79
    -5 -1 0 825.62 62.99
    5 1 1 319.17 25.7
    -5 1 -1 336.77 25.6
    5 1 1 363.26 26
    -5 1 -1 337.97 25.5
    5 -1 1 312.57 25.5
    -5 -1 -1 345.57 25.7
    -5 -1 -1 387.56 26
    5 -1 1 317.97 25.6
    5 -1 1 334.67 26.3
    5 1 2 263.97 19.5
    5 1 2 234.58 19.2
    -5 1 -2 262.17 19.2
    -5 1 -2 263.87 19
    5 -1 2 235.48 19.1
    5 -1 2 226.88 19.8
    -5 -1 -2 250.87 19.2
    -5 -1 -2 270.27 19.2
    -5 1 -3 46.7 4.3
    -5 1 -3 54.29 4.1
    5 1 3 42 4.4
    -5 1 -3 54.69 4.8
    5 -1 3 44.7 4.2
    5 -1 3 44 4.9
    -5 -1 -3 52.29 4.4
    -5 -1 -3 49.5 4.7
    5 1 4 3.7 1.4
    -5 1 -4 6.7 1.4
    -5 1 -4 4.6 1.2
    5 1 4 9.5 1.7
    -5 1 -4 6.1 1.2
    5 -1 4 6.3 1.9
    5 -1 4 5.9 1.2
    -5 -1 -4 6 1.4
    -5 -1 -4 8.6 1.9
    -5 -1 -4 7.9 1.4
    -5 1 -5 390.26 30.9
    -5 1 -5 394.46 30.4
    5 1 5 357.56 30.7
    -5 1 -5 422.66 31
    -5 1 -5 399.56 30.6
    -5 -1 -5 437.06 30.4
    -5 -1 -5 406.36 30.7
    -5 -1 -5 371.56 30.8
    5 1 6 8 2.7
    5 1 6 5.7 1.8
    -5 1 -6 7.1 2.6
    -5 1 -6 5.1 2.1
    -5 1 -6 8.6 1.9
    -5 1 -6 7 1.8
    -5 -1 -6 4.9 2.5
    -5 -1 -6 8.2 1.4
    -5 -1 -6 6 1.8
    5 -1 6 4 2.2
    -5 1 -7 14.4 2.6
    -5 1 -7 13.2 2.8
    -5 1 -7 15 2.6
    -5 -1 -7 12 2.6
    -5 -1 -7 13.1 2.6
    5 -1 7 11.2 3
    -5 1 -8 287.57 22.6
    -5 1 -8 234.18 21.9
    -5 1 -8 303.27 22.5
    -5 1 -8 272.47 22.9
    -5 -1 -8 293.77 22.7
    -5 1 -9 16 3.7
    -5 1 -9 20.2 3.5
    -5 -1 -9 21.1 4.1
    -5 -1 -9 21.3 3.9
    -5 -1 -9 18.9 3.2
    -5 1 -10 -0.2 3.1
    -5 1 -10 4 4.1
    -5 -1 -10 -1.4 4.1
    -5 -1 -10 -3.7 3.3
    5 2 -10 148.39 15.4
    5 2 -10 157.98 15.1
    -5 2 10 160.98 14.7
    5 -2 -10 150.78 15.5
    5 -2 -10 181.18 14.3
    -5 2 9 47 6.1
    5 2 -9 39.6 5.8
    5 -2 -9 43.3 6.6
    5 -2 -9 39.1 6.8
    5 -2 -9 51.69 5.6
    -5 2 8 65.99 6.8
    5 2 -8 50.79 6.8
    5 2 -8 62.39 7
    5 -2 -8 64.49 7.6
    5 -2 -8 68.99 6.4
    5 2 -7 360.26 30.5
    5 2 -7 394.06 29.9
    -5 2 7 397.46 30.2
    5 2 -7 351.56 31.5
    5 -2 -7 446.16 30.2
    5 -2 -7 367.16 30.1
    5 -2 -7 375.56 30.7
    5 2 -6 0.2 1.4
    5 2 -6 1.5 2.9
    5 2 -6 2.8 1.5
    5 2 -6 3.4 1.5
    -5 2 6 1.9 1.6
    -5 -2 6 2.1 1.5
    5 -2 -6 3.3 1.3
    5 -2 -6 2.1 1.7
    5 -2 -6 1.6 1.9
    5 2 -5 25.9 3.6
    5 2 -5 28.5 3.2
    5 2 -5 32.4 3.1
    -5 2 5 29.2 3.4
    -5 2 5 21.7 3.5
    5 -2 -5 36.3 3.5
    5 -2 -5 31.9 3.5
    5 -2 -5 27.3 3.4
    -5 -2 5 31.9 3
    -5 -2 5 26.6 3.4
    5 2 -4 1.4 1.1
    5 2 -4 1.4 0.8
    5 2 -4 2.5 1
    -5 2 4 2.2 1.1
    -5 2 4 1.1 1.1
    -5 -2 4 1.3 1
    5 -2 -4 1.1 0.9
    -5 -2 4 2.5 0.7
    5 -2 -4 -0.1 1
    5 -2 -4 2 1.2
    -5 2 3 344.17 24.8
    5 2 -3 346.77 24.3
    -5 2 3 288.57 24.3
    5 2 -3 286.17 24.7
    5 2 -3 313.87 23.9
    5 -2 -3 308.77 24.3
    -5 -2 3 301.07 24.3
    5 -2 -3 363.26 24.7
    -5 -2 3 307.27 23.9
    -5 2 2 3.6 1
    -5 2 2 4.4 1.8
    5 2 -2 4.7 0.9
    5 2 -2 4.7 0.5
    -5 2 2 3.7 1.1
    5 2 -2 4.4 1.2
    -5 -2 2 4.4 1
    5 -2 -2 6.1 1
    -5 -2 2 2.8 1.1
    -5 -2 2 4.9 0.7
    5 -2 -2 4.7 0.9
    5 -2 -2 4.6 1.3
    -5 2 1 6.9 1.2
    5 2 -1 10 1.3
    -5 2 1 8.7 1.6
    -5 2 1 6.5 1.2
    5 -2 -1 7.1 1.1
    -5 -2 1 8.3 1.3
    5 -2 -1 7.4 1.6
    5 -2 -1 7.2 1.1
    -5 -2 1 5.3 1.3
    -5 -2 1 8.6 0.8
    5 2 0 15.8 1.8
    -5 2 0 17.8 1.8
    -5 2 0 21 2.4
    -5 2 0 14.8 1.6
    -5 -2 0 14.7 2.1
    5 -2 0 16.1 2.4
    5 -2 0 16.8 1.6
    -5 -2 0 15.7 1.9
    -5 -2 0 14.6 1.5
    5 -2 0 17.7 1.7
    -5 2 -1 357.86 24.4
    5 2 1 303.37 23.7
    -5 2 -1 313.87 23.4
    -5 2 -1 307.87 23.7
    5 2 1 354.76 23.9
    -5 -2 -1 318.47 23.7
    -5 -2 -1 317.47 23.7
    -5 -2 -1 287.57 23.5
    5 -2 1 297.57 23.4
    -5 -2 -1 283.27 23.7
    5 -2 1 289.67 24.4
    -5 2 -2 8.6 0.8
    5 2 2 6.4 1.3
    -5 2 -2 6.5 1.2
    5 -2 2 7.8 1
    5 -2 2 6 1.2
    -5 -2 -2 6.5 1.2
    -5 -2 -2 7.4 1.2
    -5 -2 -2 6.9 1.6
    5 -2 2 8.7 2
    5 2 3 182.48 15.8
    -5 2 -3 213.58 16.3
    -5 2 -3 211.98 15.7
    -5 2 -3 214.68 15.3
    5 2 3 176.08 15.6
    5 -2 3 192.48 15.4
    -5 -2 -3 207.78 15.8
    -5 -2 -3 209.68 15.9
    -5 2 -4 100.29 7.9
    5 2 4 81.49 7.9
    -5 2 -4 100.69 8.1
    5 2 4 92.09 8.5
    -5 2 -4 107.49 8.8
    -5 -2 -4 97.89 8.5
    -5 -2 -4 107.49 8.4
    5 2 5 7.3 2.1
    -5 2 -5 6 1.4
    -5 2 -5 4.5 1.4
    -5 2 -5 6.3 2
    -5 2 -5 6.2 2.3
    5 2 5 3.9 1.2
    -5 -2 -5 4.3 2
    -5 -2 -5 5.9 1.8
    5 -2 5 4.4 2.1
    -5 2 -6 61.19 7
    -5 2 -6 68.49 6.1
    -5 2 -6 65.99 6.1
    5 2 6 56.49 7
    -5 -2 -6 74.29 5.6
    -5 -2 -6 61.99 6.5
    -5 2 -7 29.8 4
    -5 2 -7 35.6 3.9
    -5 2 -7 30.8 5.5
    -5 2 -7 22.9 4
    -5 -2 -7 30.5 4.5
    5 -2 7 25 5.2
    -5 -2 -7 32.7 3
    -5 2 -8 17.5 3
    -5 2 -8 16 3.1
    -5 2 -8 22.4 4
    -5 2 -8 28.3 5.4
    5 -2 8 18.7 4.1
    -5 -2 -8 14.4 2
    -5 -2 -8 27.6 4.2
    -5 2 -9 220.88 18.6
    -5 2 -9 216.38 18.3
    -5 -2 -9 231.68 19.2
    -5 2 -10 5.3 4
    -5 -2 -10 5.3 3.1
    -5 -2 -10 6.7 4.2
    -5 3 10 22.3 4.5
    5 3 -10 14.1 3.8
    5 -3 -10 23.7 4.7
    5 -3 -10 16.8 5.1
    -5 3 9 4.1 3.4
    5 3 -9 0.5 2.3
    5 3 -9 3.4 4.3
    5 -3 -9 -0.9 5.1
    5 -3 -9 0.4 1.9
    5 -3 -9 7.9 3.2
    -5 3 8 28.2 4.6
    5 3 -8 26.3 3.7
    5 3 -8 22.3 4.4
    5 -3 -8 30.8 3.9
    5 -3 -8 29.4 4.9
    5 3 -7 7.6 2
    -5 3 7 10.6 2.5
    5 3 -7 6.5 2.4
    5 3 -7 5 4.5
    5 -3 -7 10.2 2.9
    5 -3 -7 6.6 2.5
    5 3 -6 17.3 4
    5 3 -6 28.5 3.1
    5 3 -6 21.8 3.5
    -5 3 6 23 3.5
    -5 3 6 15.9 3.4
    5 3 -6 17.6 3
    5 -3 -6 25.7 3.6
    5 -3 -6 27.8 3.2
    5 -3 -6 24.6 3.5
    -5 -3 6 20.9 3.1
    5 -3 -6 23.8 3.8
    5 3 -5 136.29 10.3
    5 3 -5 111.79 11.1
    -5 3 5 122.59 10.9
    5 3 -5 139.59 12.7
    5 3 -5 133.09 10.5
    -5 3 5 126.79 10.8
    -5 -3 5 125.99 10.8
    5 -3 -5 134.39 10.8
    5 -3 -5 129.69 10.9
    5 3 -4 264.97 18.8
    5 3 -4 214.48 19.3
    -5 3 4 249.97 19.1
    5 3 -4 245.48 18.4
    -5 3 4 235.58 19
    5 -3 -4 236.38 18.9
    5 -3 -4 245.98 18.9
    -5 -3 4 238.78 18.9
    5 3 -3 962 72.99
    5 3 -3 1035.2 73.59
    -5 3 3 919.71 73.69
    5 -3 -3 1071.09 73.99
    5 -3 -3 959.5 73.59
    5 -3 -3 951 73.59
    -5 -3 3 972.2 73.59
    -5 3 2 204.58 16.6
    5 3 -2 214.38 16.4
    5 3 -2 182.78 16.8
    5 -3 -2 207.38 16.4
    5 -3 -2 238.88 17.1
    -5 -3 2 224.68 16.5
    5 -3 -2 218.08 16.4
    5 3 -1 52.69 5.1
    5 3 -1 55.59 4.8
    -5 3 1 54.99 4.9
    -5 -3 1 59.39 4.3
    -5 -3 1 52.99 4.3
    5 -3 -1 61.59 5.6
    5 -3 -1 57.39 4.7
    -5 -3 1 59.69 4.9
    -5 3 0 24.7 2.7
    -5 3 0 17.3 1.9
    5 3 0 20.7 2.3
    5 3 0 21.1 2.4
    -5 3 0 20.2 2.2
    -5 -3 0 21.8 1.8
    -5 -3 0 19.8 1.9
    5 -3 0 21 3
    5 -3 0 21.5 1.9
    -5 -3 0 20 2.2
    -5 3 -1 22.4 2.3
    -5 3 -1 27.3 3
    5 3 1 19.5 2.4
    5 3 1 26.2 2.4
    -5 3 -1 20.6 1.9
    5 -3 1 21.9 1.8
    5 -3 1 20.4 3.2
    5 -3 1 25.1 2.3
    -5 -3 -1 23.9 2.5
    -5 -3 -1 21.7 2.3
    -5 -3 -1 17.4 2.3
    -5 3 -2 720.13 51.39
    5 3 2 765.82 50.49
    5 3 2 626.84 50.69
    -5 3 -2 686.93 50.59
    -5 3 -2 668.33 49.99
    5 -3 2 651.73 50.49
    5 -3 2 640.44 50.09
    5 -3 2 591.04 51.39
    -5 -3 -2 701.63 50.69
    -5 3 -3 70.49 4.9
    -5 3 -3 68.99 6.5
    -5 3 -3 69.69 5.5
    5 3 3 63.69 5.3
    5 3 3 63.09 5.9
    -5 -3 -3 67.29 5.9
    5 -3 3 49.99 6.3
    -5 -3 -3 72.79 5.8
    5 -3 3 59.29 5.4
    -5 -3 -3 54.59 5.1
    5 3 4 63.99 5.9
    -5 3 -4 65.59 4.9
    5 3 4 52.19 5
    -5 3 -4 61.99 5.4
    -5 3 -4 68.99 6.3
    -5 -3 -4 57.99 5.9
    5 -3 4 53.59 6.5
    -5 -3 -4 67.69 5.8
    -5 -3 -4 54.89 4.8
    -5 3 -5 124.79 10.2
    5 3 5 129.69 11.2
    -5 3 -5 130.99 11
    -5 3 -5 141.59 10.7
    -5 3 -5 142.29 11.9
    -5 -3 -5 143.89 11.1
    5 -3 5 105.79 11.7
    -5 -3 -5 121.39 9.8
    -5 -3 -5 127.49 11
    -5 3 -6 771.52 59.39
    -5 3 -6 780.22 58.29
    -5 3 -6 810.12 57.99
    5 3 6 676.23 58.59
    -5 -3 -6 808.62 58.79
    -5 3 -7 37.1 4.2
    -5 3 -7 30.5 4.9
    -5 3 -7 37.1 4.2
    -5 3 -7 33.4 4.3
    -5 -3 -7 39.7 5
    5 -3 7 32.6 6.1
    -5 3 -8 6.2 4.6
    -5 3 -8 -4.1 2.3
    -5 3 -8 6 2.3
    5 -3 8 1.5 3.3
    -5 -3 -8 0.5 2.6
    -5 3 -9 0.4 2.9
    -5 3 -9 0.7 2.6
    -5 -3 -9 2.5 3.9
    -5 3 -10 29.2 4.8
    -5 -3 -10 25.5 5.4
    5 4 -10 4 2.4
    5 4 -10 5 3.2
    -5 4 10 3.5 3.4
    5 -4 -10 7.8 4.2
    5 -4 -10 2 2.6
    -5 4 9 0 3.3
    5 4 -9 0.1 2.8
    5 4 -9 3.5 3.8
    5 4 -9 0.5 1.6
    5 -4 -9 -12.3 7.9
    5 -4 -9 1.2 2
    5 -4 -9 -1 3.3
    5 4 -8 32.6 5.5
    5 4 -8 41.2 4.3
    5 4 -8 35.2 5.8
    -5 4 8 42.8 5.6
    5 -4 -8 48.9 6.9
    5 -4 -8 50.99 5.1
    5 4 -7 172.08 16
    5 4 -7 194.48 14.5
    -5 4 7 181.38 15.7
    5 4 -7 194.88 15
    -5 -4 7 172.78 15.3
    5 -4 -7 192.88 16
    -5 4 6 36.3 4.6
    5 4 -6 34.3 6.5
    -5 4 6 40.7 4.9
    5 4 -6 34.1 5
    5 4 -6 45.2 4.2
    5 4 -6 45.4 4.4
    5 4 -6 40.5 3.6
    5 -4 -6 38.7 5.1
    -5 -4 6 37 4.6
    5 -4 -6 47.5 4.5
    5 -4 -6 34.3 4.7
    5 -4 -6 39.1 4.9
    5 4 -5 16.2 2.4
    5 4 -5 16.6 2.1
    5 4 -5 17.9 3.3
    -5 4 5 17.3 3
    -5 4 5 16.5 2.8
    5 4 -5 16.3 3.6
    5 -4 -5 13 2.3
    5 -4 -5 19.4 2.7
    5 -4 -5 19.1 3.2
    5 -4 -5 11.7 2.4
    -5 -4 5 17.6 2.8
    5 4 -4 255.67 19.8
    5 4 -4 260.87 22.3
    -5 4 4 242.08 20.7
    -5 4 4 294.97 20.9
    5 4 -4 280.77 20.5
    5 4 -4 256.27 19.9
    5 -4 -4 248.48 20.6
    -5 -4 4 259.87 20.6
    5 -4 -4 247.68 20.9
    5 -4 -4 263.17 20.6
    5 -4 -4 288.17 21
    5 4 -3 6.8 1.2
    -5 4 3 9.9 1.8
    5 4 -3 7.4 1.7
    -5 4 3 7.4 1.7
    5 -4 -3 8.7 1.8
    -5 -4 3 7.4 1.4
    5 -4 -3 6.7 1.5
    5 -4 -3 6.6 1.6
    -5 4 2 65.69 5.9
    5 4 -2 70.39 5.8
    5 4 -2 55.49 6
    -5 -4 2 67.99 5.7
    5 -4 -2 73.89 6.4
    5 -4 -2 70.49 5.7
    5 4 -1 221.98 16.9
    5 4 -1 188.48 17.1
    -5 4 1 223.18 17
    -5 -4 1 210.38 16.2
    -5 -4 1 208.28 16.2
    -5 -4 1 227.68 16.9
    5 -4 -1 223.38 16.8
    5 -4 -1 223.98 16.7
    5 -4 -1 236.28 17.7
    -5 4 0 1631.64 115.39
    5 4 0 1589.14 115.39
    5 4 0 1400.96 115.39
    5 -4 0 1622.74 115.19
    -5 -4 0 1434.76 114.99
    5 -4 0 1540.65 116.19
    -5 -4 0 1601.04 115.29
    5 -4 0 1544.35 114.89
    -5 4 -1 134.19 10.3
    5 4 1 108.29 9.5
    -5 4 -1 130.39 9.5
    -5 -4 -1 117.89 9.5
    5 -4 1 118.59 9.3
    5 -4 1 110.29 8.9
    5 -4 1 104.79 10.3
    -5 -4 -1 107.49 9.2
    5 -4 1 121.29 8.8
    -5 4 -2 2813.22 206.58
    5 4 2 3055.39 206.38
    5 4 2 2564.24 206.68
    -5 4 -2 3005.2 207.68
    5 -4 2 2405.36 207.58
    5 -4 2 2689.33 206.48
    -5 -4 -2 2889.81 206.78
    -5 4 -3 5 1.9
    5 4 3 5 1.4
    -5 4 -3 5.3 1.1
    5 4 3 4.8 1
    -5 -4 -3 3.2 1.5
    5 -4 3 2.9 1.1
    -5 -4 -3 7 1.5
    5 -4 3 4 1.8
    5 4 4 12.4 2.6
    -5 4 -4 10.5 2.6
    -5 4 -4 11.9 1.1
    -5 4 -4 13.3 1.9
    -5 4 -4 10.7 1.1
    -5 -4 -4 13.1 2.2
    -5 -4 -4 8.1 2.1
    5 -4 4 10.1 2.7
    -5 4 -5 1.7 0.7
    5 4 5 -2 2.1
    -5 4 -5 1.7 0.7
    -5 4 -5 0.6 2.5
    -5 -4 -5 2.1 1.5
    5 -4 5 -2 1.9
    -5 -4 -5 -0.8 2.2
    -5 4 -6 174.48 13.6
    5 4 6 152.88 14.7
    -5 4 -6 184.48 15.9
    -5 4 -6 194.28 13.9
    -5 4 -6 186.98 14.4
    5 -4 6 148.99 15.7
    -5 -4 -6 186.68 14.9
    -5 4 -7 16.4 2.3
    -5 4 -7 18.7 4.6
    -5 4 -7 25.1 3.2
    -5 -4 -7 21.3 3.8
    5 -4 7 13.4 3.8
    -5 4 -8 25.5 4
    -5 4 -8 21.8 3.7
    -5 4 -8 25.8 4.2
    5 -4 8 17.6 4.8
    -5 -4 -8 36.1 5.5
    -5 4 -9 27.4 4.3
    -5 4 -9 36.1 5.2
    -5 -4 -9 31.9 5.7
    5 5 -10 8.7 3.6
    5 5 -10 7.8 2.6
    -5 5 10 5.4 4
    5 -5 -10 8.3 2.8
    5 -5 -10 10.8 4.2
    -5 5 9 29.4 4.8
    5 5 -9 24.7 3.8
    5 5 -9 26.8 5.3
    5 -5 -9 30.3 4.7
    5 -5 -9 42.6 6.5
    5 5 -8 102.09 8.4
    5 5 -8 84.19 10
    5 5 -8 98.29 9.3
    -5 5 8 107.59 10.2
    5 -5 -8 109.39 9.3
    5 5 -7 1.9 2.1
    -5 5 7 3.9 2.1
    5 5 -7 6 2
    5 5 -7 4.5 1.1
    5 -5 -7 2.6 1.7
    5 -5 -7 8.6 2.6
    -5 -5 7 4.3 2
    5 5 -6 19.4 2.9
    5 5 -6 13.2 3.1
    5 5 -6 18.3 1.9
    5 5 -6 18.8 2.5
    -5 5 6 10.6 2.4
    -5 5 6 17.1 3.1
    5 -5 -6 14.9 2.9
    5 -5 -6 12.8 2.8
    5 -5 -6 13 3
    -5 -5 6 16.6 2.9
    -5 5 5 69.59 7.1
    5 5 -5 64.99 8.9
    5 5 -5 60.79 7.3
    -5 5 5 77.09 6.9
    5 5 -5 78.69 6.1
    5 5 -5 70.59 6.4
    5 5 -5 76.09 5.8
    5 -5 -5 77.59 6.8
    5 -5 -5 63.79 6.7
    5 -5 -5 82.19 7
    -5 -5 5 77.89 6.8
    5 -5 -5 72.29 7.1
    5 5 -4 553.94 39.5
    5 5 -4 561.04 40.2
    -5 5 4 507.25 40.6
    5 5 -4 508.55 42.2
    5 5 -4 542.85 39.6
    5 -5 -4 501.25 40.4
    5 -5 -4 518.45 40.4
    5 -5 -4 574.54 40.9
    -5 -5 4 523.95 40.3
    5 -5 -4 493.75 40.6
    5 5 -3 0.9 1.2
    5 5 -3 1.3 1
    5 5 -3 0.3 2.3
    -5 5 3 2.5 1.3
    -5 5 3 2.4 1.3
    5 -5 -3 1.7 1.3
    5 -5 -3 2.6 1.1
    5 -5 -3 1.5 1.2
    5 -5 -3 2.8 1.2
    -5 -5 3 1.9 0.9
    -5 5 2 46 4.4
    -5 5 2 34.1 4
    5 5 -2 29.8 4.9
    5 5 -2 36.8 3.6
    5 -5 -2 37.1 3.6
    5 -5 -2 33.8 3.6
    5 -5 -2 36.6 3.8
    -5 -5 2 39.1 3.6
    5 -5 -2 38.7 4.3
    5 5 -1 783.22 56.89
    -5 5 1 748.53 56.99
    5 5 -1 716.03 57.89
    5 -5 -1 806.12 56.79
    -5 -5 1 802.52 56.79
    5 -5 -1 700.63 56.69
    5 -5 -1 755.02 57.79
    -5 -5 1 758.32 56.09
    5 -5 -1 727.33 56.59
    5 5 0 85.69 7.2
    5 5 0 95.29 6.8
    -5 5 0 95.69 7.9
    -5 5 0 86.19 7.2
    5 -5 0 85.39 7
    5 -5 0 84.49 6.7
    -5 -5 0 89.89 7.2
    -5 -5 0 76.89 6.7
    5 -5 0 76.59 6.8
    5 -5 0 76.39 8
    5 5 1 3 0.9
    5 5 1 3.5 1.2
    -5 5 -1 3.3 1.4
    -5 5 -1 2.5 1
    5 5 1 3.2 0.8
    5 -5 1 3.6 0.4
    5 -5 1 3.2 0.9
    -5 -5 -1 2.1 1
    -5 -5 -1 1.9 0.9
    5 -5 1 2.7 1.7
    5 -5 1 3.1 0.4
    5 5 2 209.58 14.3
    -5 5 -2 186.08 14.2
    5 5 2 157.98 14.2
    5 5 2 157.68 14.3
    5 5 2 198.98 13.9
    -5 5 -2 182.68 15.2
    -5 -5 -2 167.48 14.1
    5 -5 2 148.79 15.2
    5 -5 2 186.98 14.1
    -5 -5 -2 192.98 14.4
    -5 5 -3 621.64 43.8
    5 5 3 661.43 43.3
    5 5 3 675.83 44.2
    -5 5 -3 594.54 45.1
    5 5 3 514.85 43.4
    5 5 3 519.45 44.1
    -5 -5 -3 543.05 43.9
    5 -5 3 561.04 43.7
    -5 -5 -3 605.54 44.1
    5 -5 3 484.15 45
    -5 5 -4 183.38 14
    5 5 4 162.18 14.4
    -5 5 -4 200.08 15.8
    -5 -5 -4 182.28 14.4
    5 -5 4 149.39 15.3
    -5 -5 -4 172.28 14.3
    5 5 5 6.2 2.5
    -5 5 -5 3.7 1.4
    -5 5 -5 4.6 0.6
    -5 5 -5 4.4 0.6
    -5 5 -5 7.2 2.9
    -5 -5 -5 4.3 1.8
    -5 -5 -5 5.7 2.3
    5 -5 5 1.2 2.3
    -5 5 -6 10.6 1.5
    -5 5 -6 10 2.1
    -5 5 -6 13.8 4.2
    -5 5 -6 12.1 1.7
    5 -5 6 6 3.2
    -5 -5 -6 15.1 3.1
    -5 5 -7 57.09 5.7
    -5 5 -7 55.49 4.8
    -5 5 -7 57.79 5.2
    5 -5 7 50.79 8.2
    -5 -5 -7 55.19 6.7
    -5 5 -8 24.9 3.9
    -5 5 -8 19.5 3.3
    5 -5 8 15.2 4.9
    -5 5 -9 13.3 3.2
    -5 5 -9 15.2 3.1
    -5 -5 -9 15.6 4.1
    5 -5 9 15.1 6.5
    5 6 -10 2.4 3.8
    5 6 -10 0.7 2.2
    -5 6 10 -2 4.1
    5 -6 -10 -1.9 4.2
    5 6 -9 94.39 8
    5 6 -9 75.59 10
    -5 6 9 92.09 9.7
    5 -6 -9 101.69 10.7
    5 -6 -9 94.39 9.1
    5 6 -8 25.1 3.1
    5 6 -8 28.6 7.2
    5 6 -8 23.2 3.5
    5 -6 -8 28.8 4.4
    5 -6 -8 30.7 5.3
    5 6 -7 3.1 1
    -5 6 7 3.6 2.3
    -5 6 7 4.4 2.2
    5 6 -7 -0.4 2.3
    5 6 -7 5.5 2.1
    5 -6 -7 2.8 2.3
    -5 -6 7 2.3 2.2
    5 -6 -7 3.9 1.9
    5 6 -6 -0.1 1.9
    5 6 -6 -2.3 1.6
    5 6 -6 1.6 1.4
    -5 6 6 1.3 1.8
    -5 6 6 1.6 2.1
    5 6 -6 -0.7 0.7
    5 -6 -6 -3.3 1.9
    5 -6 -6 1.6 1.5
    -5 -6 6 2.1 1.6
    5 6 -5 101.99 11.9
    -5 6 5 133.59 10.3
    -5 6 5 114.29 10.4
    5 6 -5 129.09 9
    5 6 -5 124.89 9.2
    5 6 -5 117.49 9.6
    -5 -6 5 113.59 10
    5 -6 -5 101.39 10.3
    5 -6 -5 118.89 10.3
    5 -6 -5 112.49 10.3
    5 -6 -5 102.69 10.1
    -5 6 4 1.4 1.3
    5 6 -4 1.1 0.6
    -5 6 4 0.2 1.5
    5 6 -4 3.1 1.1
    5 6 -4 1.6 3
    5 6 -4 -0.2 1.4
    5 6 -4 1.3 0.4
    5 -6 -4 4.7 1.6
    -5 -6 4 1.5 1.1
    5 -6 -4 1.6 1.3
    5 -6 -4 0.7 1.5
    5 -6 -4 2.2 1.5
    -5 6 3 66.39 6.4
    5 6 -3 72.19 5.8
    5 6 -3 51.59 6.3
    5 6 -3 60.19 7.7
    -5 -6 3 68.19 5.7
    5 -6 -3 68.79 6
    5 -6 -3 57.19 6
    5 -6 -3 69.49 6.6
    5 -6 -3 64.79 5.9
    -5 6 2 443.86 34.4
    5 6 -2 481.55 34.1
    5 6 -2 418.46 35.5
    5 -6 -2 459.65 34.1
    5 -6 -2 406.96 33.9
    5 -6 -2 423.16 34.1
    5 -6 -2 449.66 35
    -5 -6 2 492.35 34.1
    5 6 -1 465.05 39.2
    -5 6 1 493.05 38.3
    5 6 -1 558.74 37.5
    5 6 -1 504.65 38.1
    5 -6 -1 516.25 38
    5 -6 -1 477.45 37.7
    -5 -6 1 543.65 38.1
    -5 -6 1 524.15 37.4
    5 -6 -1 464.95 37.9
    5 -6 -1 454.15 39
    5 6 0 -0.2 1.5
    -5 6 0 -1.1 1.4
    5 6 0 -0.9 0.9
    5 6 0 -0.2 0.6
    -5 6 0 0.7 1
    5 6 0 -0.3 1
    -5 -6 0 -0.8 0.6
    5 -6 0 -0.7 0.8
    5 -6 0 0.4 1.4
    5 -6 0 -0.6 0.6
    5 -6 0 0.5 0.6
    -5 -6 0 0.9 0.9
    -5 6 -1 -0.8 1.7
    -5 6 -1 0 0.9
    5 6 1 1.3 0.8
    5 6 1 -0.4 0.8
    5 6 1 0.3 1.3
    5 6 1 0.6 1.3
    5 -6 1 0.1 0.3
    5 -6 1 0.3 0.3
    -5 -6 -1 -0.5 0.8
    5 -6 1 -0.2 0.9
    -5 -6 -1 -0.6 0.9
    5 -6 1 -0.3 1.5
    -5 6 -2 33.2 3.3
    5 6 2 30.6 2.9
    5 6 2 32.6 3.4
    5 6 2 25.8 3.4
    5 6 2 24.6 3.6
    -5 6 -2 36.5 4.9
    5 -6 2 29.6 3.1
    5 -6 2 26.7 4.4
    -5 -6 -2 28 3.3
    -5 -6 -2 30.5 3.4
    5 6 3 414.46 27.4
    5 6 3 323.07 27.4
    -5 6 -3 383.16 27.1
    -5 6 -3 367.36 28.5
    5 6 3 301.47 26.6
    5 -6 3 303.27 28.5
    5 -6 3 347.97 26.9
    -5 -6 -3 344.77 27.2
    -5 -6 -3 379.86 27.4
    -5 6 -4 30.1 3.1
    5 6 4 27 3.4
    5 6 4 25 3.8
    -5 6 -4 24.5 4.8
    5 -6 4 18.8 4.4
    -5 -6 -4 27.1 4.2
    -5 -6 -4 21.9 3.4
    5 -6 4 20.2 3
    -5 6 -5 179.28 16.2
    -5 6 -5 181.28 14.1
    5 6 5 185.78 14.7
    -5 -6 -5 141.19 14.3
    -5 -6 -5 179.48 14.7
    -5 6 -6 19.1 1.6
    -5 6 -6 16.8 2.8
    5 6 6 17.7 3.2
    -5 -6 -6 12.4 3.2
    -5 6 -7 206.28 14.8
    -5 6 -7 190.28 15.8
    -5 6 -7 198.48 14.7
    5 -6 7 167.08 18.2
    -5 -6 -7 196.98 16.6
    -5 6 -8 2.2 2
    -5 6 -8 0.1 1.8
    -5 -6 -8 -0.2 3.1
    5 -6 8 -0.3 4.6
    -5 6 -9 19.8 3.5
    -5 -6 -9 23.8 4.8
    5 -6 9 14.4 6.1
    5 7 -9 29.4 3.7
    -5 7 9 26.2 5
    5 7 -9 23.2 5.2
    5 -7 -9 28.2 5.2
    5 -7 -9 27.3 5
    5 7 -8 -3.6 2.6
    5 7 -8 2.8 1.3
    -5 7 8 -1.6 2.9
    5 -7 -8 1 2.2
    -5 -7 8 1.8 2.7
    5 -7 -8 -0.3 3.1
    5 7 -7 106.69 9.1
    -5 7 7 97.59 9.6
    -5 7 7 121.59 10.5
    5 7 -7 116.89 8.6
    5 7 -7 86.09 10.8
    5 -7 -7 111.99 10.6
    5 -7 -7 108.49 9.9
    -5 -7 7 106.79 9.8
    5 7 -6 18 3
    -5 7 6 15.7 2.9
    5 7 -6 15.9 1.9
    5 7 -6 18.9 4
    -5 7 6 20.7 3.7
    5 7 -6 17 2.1
    5 -7 -6 12.9 2.9
    -5 -7 6 16.5 3
    5 -7 -6 14.7 3.3
    5 7 -5 241.08 16.4
    5 7 -5 229.18 16.6
    5 7 -5 218.28 17.1
    -5 7 5 208.58 17.9
    5 -7 -5 202.38 17.8
    -5 -7 5 217.58 17.4
    5 -7 -5 213.38 17.9
    5 -7 -5 188.68 17.5
    5 7 -4 17.2 4.3
    -5 7 4 32.7 3.9
    5 7 -4 22 3
    5 7 -4 28.3 2.3
    -5 7 4 25 3.8
    5 7 -4 24.8 2.2
    5 -7 -4 25.8 3.5
    5 -7 -4 22.5 3.7
    -5 -7 4 28.1 3.3
    5 -7 -4 26.3 3.8
    5 7 -3 84.99 7
    5 7 -3 80.19 9.3
    -5 7 3 81.59 7.6
    5 -7 -3 74.29 7.4
    -5 -7 3 80.49 7.1
    5 -7 -3 82.79 8.1
    5 -7 -3 79.99 7.2
    -5 7 2 66.49 6.4
    5 7 -2 67.39 6
    5 7 -2 60.49 7.5
    5 7 -2 70.69 5.2
    5 -7 -2 64.39 6
    5 -7 -2 62.19 6.1
    5 -7 -2 60.49 6.9
    -5 -7 2 74.29 6
    -5 -7 2 69.19 5.1
    5 7 -1 544.15 47.2
    5 7 -1 599.84 46.2
    5 7 -1 653.33 45.6
    -5 7 1 616.94 46.5
    5 -7 -1 579.14 46
    -5 -7 1 656.33 46.1
    -5 -7 1 639.94 45.4
    5 -7 -1 611.34 46.1
    5 -7 -1 570.34 47.3
    -5 7 0 79.39 6.7
    5 7 0 68.29 7.6
    -5 7 0 85.59 7.7
    5 7 0 59.59 6.6
    5 7 0 71.49 6.6
    5 -7 0 82.49 6.5
    -5 -7 0 77.29 6.1
    -5 -7 0 81.79 6.6
    5 -7 0 65.09 7.5
    5 -7 0 76.59 6.1
    5 -7 0 69.29 6
    -5 7 -1 7.6 2.2
    5 7 1 7 1.6
    5 7 1 8.7 1.8
    5 7 1 8.7 2.1
    5 7 1 8.7 1.6
    -5 7 -1 6.8 1.7
    -5 -7 -1 6.3 1.6
    5 -7 1 9 1.6
    5 -7 1 8.5 1
    5 -7 1 7.2 2.6
    5 -7 1 8.1 0.9
    5 7 2 125.19 9.3
    -5 7 -2 123.09 10.8
    5 7 2 103.09 8.9
    5 7 2 96.99 9.5
    -5 7 -2 116.99 9.3
    5 7 2 99.89 9.6
    5 -7 2 111.89 9
    5 -7 2 101.69 10.7
    -5 -7 -2 119.59 9.5
    -5 -7 -2 101.99 9.2
    -5 7 -3 203.58 16.8
    5 7 3 172.38 15.4
    5 7 3 208.68 15.2
    5 7 3 163.38 14.5
    -5 7 -3 208.28 15
    -5 -7 -3 178.68 15
    -5 -7 -3 202.28 15.4
    5 -7 3 159.98 16.5
    5 -7 3 182.68 14.8
    -5 7 -4 147.19 14
    5 7 4 133.49 12.9
    5 7 4 154.98 12.1
    -5 7 -4 164.58 11.8
    5 -7 4 119.89 13.6
    -5 -7 -4 165.28 12.4
    5 -7 4 123.99 11.4
    -5 -7 -4 123.49 12.1
    5 7 5 -0.7 1.8
    -5 7 -5 2.8 1.4
    -5 -7 -5 0.2 1.9
    5 -7 5 -0.5 2.7
    -5 7 -6 2.4 1.7
    5 7 6 4 2.2
    -5 -7 -6 6.9 2.6
    5 -7 6 4.2 3.6
    -5 7 -7 145.19 13.6
    5 -7 7 113.89 14.4
    -5 -7 -7 138.69 12.9
    -5 7 -8 64.59 6.3
    5 -7 8 53.29 10.3
    -5 -7 -8 55.89 7.3
    -5 7 -9 209.38 16.7
    -5 -7 -9 193.08 17.4
    5 -7 9 178.08 19.9
    5 8 -9 0.6 1.8
    5 8 -9 1.1 3.6
    -5 8 9 -1.5 3.6
    5 -8 -9 -2.3 3.9
    -5 8 8 87.49 9
    5 8 -8 70.19 9.4
    5 8 -8 86.19 6.9
    5 -8 -8 77.79 8.3
    5 -8 -8 81.89 9
    -5 -8 8 67.39 8.2
    5 8 -7 26.2 2.8
    5 8 -7 19.4 2.9
    -5 8 7 26.9 4.6
    5 8 -7 17.4 4.2
    -5 8 7 21.1 3.8
    -5 -8 7 23.9 3.8
    5 -8 -7 23.6 4.6
    -5 8 6 50.59 6.4
    5 8 -6 53.79 4.6
    -5 8 6 48.9 5.9
    5 8 -6 50.29 4.3
    -5 -8 6 43.2 5.5
    5 -8 -6 51.29 6.3
    5 8 -5 41.1 3.4
    -5 8 5 46.9 5
    -5 8 5 28.5 5
    5 8 -5 43.6 3.6
    5 8 -5 36.7 4.5
    5 -8 -5 31.5 5
    5 -8 -5 38.1 5.1
    -5 -8 5 39.9 4.5
    -5 8 4 21.8 3.7
    5 8 -4 23.7 2
    5 8 -4 18.8 1.9
    -5 8 4 26.5 3.7
    5 8 -4 19.2 3.1
    5 -8 -4 21.7 3.9
    -5 -8 4 17 2.9
    5 -8 -4 16.7 3.1
    -5 8 3 15.4 2.8
    5 8 -3 11.7 3.9
    -5 8 3 11.8 2.8
    5 8 -3 13.4 1.3
    5 8 -3 10.4 2.1
    5 -8 -3 18.5 2.9
    5 -8 -3 11.8 2.7
    -5 -8 3 10.2 2
    5 -8 -3 13 2.3
    5 8 -2 56.59 5.6
    -5 8 2 73.59 6.7
    5 8 -2 45 7.2
    5 8 -2 62.39 4.8
    -5 8 2 53.29 6
    5 -8 -2 55.69 5.6
    -5 -8 2 62.59 4.7
    5 -8 -2 57.39 5.8
    -5 -8 2 65.99 5.6
    5 -8 -2 58.69 6.8
    -5 8 1 171.28 13.6
    5 8 -1 163.98 12.1
    5 8 -1 127.19 13.7
    -5 8 1 160.38 13.1
    5 8 -1 148.69 12.8
    -5 -8 1 169.58 12
    -5 -8 1 166.88 12.6
    5 -8 -1 160.08 12.6
    5 -8 -1 131.19 13.7
    5 -8 -1 153.78 12.5
    5 8 0 104.79 8.1
    5 8 0 82.89 9.4
    -5 8 0 95.29 8.6
    5 8 0 79.99 8.5
    5 8 0 95.29 8.5
    -5 8 0 114.99 9.8
    5 -8 0 100.99 8.3
    -5 -8 0 111.09 8.6
    5 -8 0 94.09 9.9
    -5 -8 0 102.99 7.9
    5 -8 0 100.79 8.2
    -5 8 -1 49.8 4.9
    5 8 1 39.9 5
    5 8 1 46 5.7
    5 8 1 55.39 4.7
    5 8 1 39.9 4.7
    -5 8 -1 49.9 6.2
    -5 -8 -1 57.89 5
    5 -8 1 46.8 4.6
    5 -8 1 49.1 6.4
    -5 -8 -1 36.7 4.6
    5 -8 1 50.09 3.9
    5 -8 1 54.79 3.9
    5 8 2 169.08 14.6
    5 8 2 191.78 14.3
    5 8 2 150.98 14.4
    5 8 2 156.48 13.9
    -5 8 -2 196.08 16.1
    -5 8 -2 190.28 14.4
    5 -8 2 183.78 14
    -5 -8 -2 174.18 14.2
    5 -8 2 152.08 15.8
    -5 -8 -2 205.98 14.6
    -5 8 -3 308.97 23
    5 8 3 256.47 22.5
    5 8 3 325.77 22.3
    -5 8 -3 326.27 26
    5 8 3 326.07 23.2
    5 8 3 269.77 24
    -5 -8 -3 266.37 22.9
    -5 -8 -3 322.57 23.3
    5 -8 3 268.97 22.6
    5 -8 3 251.47 24.7
    5 8 4 440.26 30.8
    -5 8 -4 412.16 30.4
    5 -8 4 332.77 32.4
    -5 -8 -4 421.76 30.9
    -5 -8 -4 350.96 30.6
    5 -8 5 12.6 4.5
    -5 -8 -5 11.9 2.7
    5 8 6 75.79 7.7
    -5 8 -6 75.49 6.9
    -5 -8 -6 80.29 8.1
    5 -8 6 56.99 9.6
    -5 8 -7 98.59 9.1
    5 8 7 116.09 10.2
    -5 -8 -7 105.29 10.4
    5 -8 7 84.09 11.9
    -5 8 -8 7.1 2.7
    5 -8 8 12.8 5.9
    -5 -8 -8 3.6 3.5
    -5 9 9 47.7 7.4
    5 -9 -9 50.99 7.9
    5 9 -8 8.6 1.9
    -5 9 8 9.8 3.8
    5 9 -8 10.6 4.2
    -5 -9 8 7.8 3.8
    5 -9 -8 14.2 4.3
    5 -9 -8 7.4 3.1
    5 9 -7 16.4 2.5
    5 9 -7 9.8 3.6
    -5 9 7 11.9 3.5
    -5 9 7 9.9 4.6
    -5 -9 7 10.7 3
    5 -9 -7 13.6 3.4
    5 -9 -7 20.9 4.2
    -5 9 6 1.9 3.4
    5 9 -6 0.6 1.1
    -5 9 6 0 2.4
    5 9 -6 1.6 1.6
    5 -9 -6 -1.8 2.6
    -5 -9 6 -0.9 1.8
    5 -9 -6 1.1 2.3
    5 9 -5 58.09 4.8
    -5 9 5 50.59 6.8
    5 9 -5 50.09 4.5
    -5 9 5 61.69 6.5
    -5 -9 5 57.39 5.7
    5 -9 -5 60.19 6.3
    5 -9 -5 47.7 6.5
    5 9 -4 275.67 21.1
    5 9 -4 319.97 21.1
    5 9 -4 254.77 21.8
    -5 9 4 286.17 22.9
    5 -9 -4 256.97 23
    -5 -9 4 295.17 22.1
    5 -9 -4 261.17 22.5
    5 9 -3 804.02 57.19
    -5 9 3 785.72 58.69
    5 9 -3 779.02 57.99
    5 9 -3 714.43 60.99
    5 -9 -3 683.63 59.09
    5 -9 -3 755.72 58.29
    -5 -9 3 831.02 57.99
    5 9 -2 449.86 41.6
    -5 9 2 549.25 40.8
    5 9 -2 561.64 39.5
    5 9 -2 521.65 40.2
    5 -9 -2 456.65 41.3
    -5 -9 2 578.14 39.3
    5 -9 -2 501.05 40.1
    -5 -9 2 566.54 40.1
    5 -9 -2 529.65 40.2
    -5 9 1 19.6 4.1
    -5 9 1 13.9 2.8
    5 9 -1 15.3 2.8
    5 9 -1 17.2 4.6
    5 9 -1 15.4 2.6
    5 -9 -1 17.4 2.7
    5 -9 -1 15.7 2.6
    -5 -9 1 19 2.2
    5 -9 -1 12.1 3.6
    -5 -9 1 17.7 2.5
    -5 9 0 37.7 5.5
    -5 9 0 43 4.7
    5 9 0 43.6 4.1
    5 9 0 36.2 6.1
    5 9 0 35.8 4.5
    -5 -9 0 41.8 4.3
    5 -9 0 42.9 3.8
    5 -9 0 38.4 6.2
    5 -9 0 42.3 4.2
    -5 9 -1 10.2 3.3
    -5 9 -1 14.7 2.6
    5 9 1 10.8 2.3
    5 9 1 13.4 2.2
    5 9 1 13.5 2.7
    5 9 1 8.5 3.3
    5 -9 1 12.7 2.1
    5 -9 1 13.5 1.5
    -5 -9 -1 16.1 2.4
    -5 -9 -1 14.9 2.5
    5 -9 1 14.5 3.7
    5 9 2 4.6 2
    5 9 2 5.6 1.8
    -5 9 -2 6.4 1.8
    5 9 2 4.3 1.4
    5 -9 2 2.5 1.6
    -5 -9 -2 5.7 2.2
    -5 -9 -2 4.6 1.7
    5 -9 2 3.5 2.7
    5 9 3 -3.2 1.6
    5 9 3 -2 1.6
    -5 9 -3 0 1.5
    5 -9 3 -2 2.8
    -5 -9 -3 -1.8 1.6
    -5 -9 -3 3.7 2.5
    -5 9 -4 56.09 5.4
    5 9 4 57.19 5.8
    5 -9 4 47 8
    -5 -9 -4 49.9 5.8
    -5 9 -5 337.17 26.3
    5 9 5 365.56 26.7
    -5 -9 -5 349.47 26.8
    5 -9 5 272.17 28.2
    5 9 6 261.87 20.7
    -5 9 -6 234.28 19.8
    -5 -9 -6 237.48 20.3
    5 9 7 2.1 3.2
    -5 9 -7 -0.8 2.4
    -5 -9 -7 -0.8 3.3
    5 -9 7 0.9 4.9
    -5 9 -8 25 3.8
    5 -9 8 26.2 7.5
    -5 -9 -8 21.5 5
    5 10 -8 -2.3 3.9
    -5 10 8 8 4.1
    -5 -10 8 1.3 3.8
    5 -10 -8 5.2 3.8
    -5 10 7 312.97 25.5
    5 10 -7 328.87 23.3
    5 -10 -7 293.37 25.4
    5 -10 -7 273.97 24.9
    -5 -10 7 307.37 24.5
    -5 10 6 69.39 8.1
    5 10 -6 70.59 6.2
    5 10 -6 73.49 6.8
    -5 10 6 71.19 7.8
    5 -10 -6 91.79 11.5
    -5 -10 6 58.89 7
    5 -10 -6 65.49 7.9
    5 10 -5 62.79 5
    -5 10 5 62.29 6.7
    5 10 -5 50.09 4.9
    -5 10 5 57.69 7.5
    -5 -10 5 53.79 6
    5 -10 -5 61.89 7.1
    -5 10 4 59.79 7.3
    -5 10 4 82.79 7.4
    5 10 -4 65.29 5.5
    -5 -10 4 64.89 6.5
    5 -10 -4 65.99 7.9
    5 -10 -4 63.79 7.2
    5 10 -3 103.49 7.9
    5 10 -3 89.39 8.5
    -5 10 3 120.39 9.7
    -5 10 3 88.99 9.5
    5 -10 -3 80.49 9.8
    -5 -10 3 101.69 8.7
    5 -10 -3 101.99 9.1
    5 10 -2 122.99 14.6
    -5 10 2 151.88 13.1
    -5 10 2 172.68 13.6
    5 -10 -2 148.29 12.5
    -5 -10 2 159.48 11.6
    -5 -10 2 164.38 12.5
    5 -10 -2 125.19 13.6
    5 10 -1 -1.9 3.4
    5 10 -1 2.3 2.1
    5 10 -1 -1.6 1.2
    -5 10 1 0.4 2.9
    -5 10 1 0.3 1.9
    5 -10 -1 0.7 1.3
    -5 -10 1 -0.3 1.3
    5 -10 -1 -2.3 2.2
    -5 -10 1 -0.7 0.9
    5 10 0 3.7 1.4
    5 10 0 -1.3 3
    5 10 0 3.6 2.9
    -5 10 0 1.3 1.9
    -5 -10 0 5.6 1.7
    5 -10 0 5.5 1.3
    -5 -10 0 4.3 1.5
    5 -10 0 5.7 2.8
    5 10 1 277.67 25.7
    5 10 1 344.67 24.8
    -5 10 -1 319.57 25.1
    5 -10 1 252.67 26.4
    -5 -10 -1 331.47 24.5
    5 -10 1 332.87 23.9
    -5 -10 -1 352.36 25.1
    5 10 2 100.39 9.5
    5 10 2 128.69 9.9
    5 10 2 98.69 10.4
    -5 10 -2 130.99 10
    5 -10 2 103.79 11.8
    -5 -10 -2 113.89 9.7
    5 10 3 -0.7 1.9
    5 10 3 2.5 1.8
    5 10 3 0.4 1.1
    -5 10 -3 -1.2 1.7
    5 -10 3 -0.7 3.1
    -5 -10 -3 2 2.7
    -5 -10 -3 1 2.1
    -5 10 -4 -0.2 2
    5 10 4 2.2 2.2
    5 -10 4 4.3 3.7
    -5 -10 -4 2.3 2.3
    5 10 5 5.1 2.4
    -5 10 -5 0.3 2.2
    5 -10 5 -3.9 4.3
    -5 -10 -5 0.5 2.3
    5 10 6 48.3 6.1
    -5 10 -6 38.8 5.5
    -5 -10 -6 45.7 6.2
    5 -10 6 47.2 8.9
    5 10 7 -5.4 3.3
    -5 10 -7 0.6 2.6
    -5 -10 -7 1.3 3.5
    5 -10 7 4.9 5.9
    -5 11 7 19.3 4.8
    5 -11 -7 13.4 4
    -5 -11 7 13 3.9
    5 -11 -7 19.3 4.5
    5 11 -6 0 2.1
    -5 11 6 -0.3 3.4
    5 -11 -6 1.8 3.1
    -5 -11 6 -0.3 2.4
    5 -11 -6 2.9 3.2
    5 11 -5 37.6 3.5
    -5 11 5 38.4 5.6
    -5 11 5 28.7 5.1
    -5 -11 5 35.2 4.9
    5 -11 -5 30.1 4.9
    5 -11 -5 29.7 6
    -5 11 4 -0.6 2.9
    -5 11 4 3.9 3.4
    5 11 -4 0.4 1.7
    5 -11 -4 1.5 2.6
    5 -11 -4 1.3 2.4
    -5 -11 4 0.4 1.7
    -5 11 3 115.49 12.8
    -5 11 3 156.88 12.9
    5 -11 -3 147.69 12.3
    -5 -11 3 157.58 11.9
    5 -11 -3 117.39 13.3
    5 11 -2 167.48 13
    -5 11 2 164.48 14.4
    5 -11 -2 161.38 13.7
    -5 -11 2 175.38 12.7
    -5 -11 2 176.48 13.6
    5 -11 -2 136.89 15.2
    5 11 -1 64.89 5.6
    5 11 -1 46.9 9.1
    -5 11 1 64.99 6.8
    -5 -11 1 60.39 5.2
    -5 -11 1 65.39 5.9
    5 -11 -1 51.59 7.5
    5 -11 -1 58.39 5.8
    -5 11 0 165.58 14.1
    5 11 0 134.99 14.9
    5 11 0 168.58 13.3
    -5 -11 0 185.18 13.7
    -5 -11 0 172.68 13.1
    5 -11 0 140.29 15.3
    5 -11 0 168.48 12.9
    5 11 1 32.6 6.2
    -5 11 -1 31.1 4.6
    5 11 1 30.8 3.9
    -5 -11 -1 22.1 3.3
    -5 -11 -1 26.1 4.1
    5 11 2 6.1 2
    5 11 2 11.1 2.4
    5 11 2 9.6 3.2
    -5 11 -2 12.7 2.8
    -5 -11 -2 6.5 2.7
    -5 -11 -2 13.3 2.6
    5 -11 2 10.9 4
    5 11 3 1.1 2.2
    5 11 3 1.7 1.4
    -5 11 -3 1.3 2.2
    5 11 3 3 2.2
    -5 -11 -3 2.4 3.1
    5 -11 3 1.2 4.4
    -5 -11 -3 3.2 2.5
    -5 11 -4 2.8 2.4
    5 11 4 4.9 1
    5 11 4 3 2.4
    5 11 4 6.8 1.1
    -5 -11 -4 1.4 2.4
    5 -11 4 6.4 4.2
    5 11 5 319.27 25.3
    -5 11 -5 307.57 24.8
    -5 -11 -5 300.07 25.1
    -5 11 -6 16.3 3.3
    5 11 6 21.6 4.1
    5 -11 6 10.7 6.4
    -5 -11 -6 12.2 3.7
    5 11 7 -4.8 3.8
    -5 11 -7 -3.2 3.1
    -5 -11 -7 -2.9 4
    5 -11 7 -1.6 6.3
    -5 12 7 20 5.3
    -5 -12 7 19.7 4.3
    5 -12 -7 26 5.5
    -5 12 6 4.8 3.7
    5 -12 -6 -4.7 3.1
    5 -12 -6 1.1 3.7
    -5 -12 6 4.1 3.4
    -5 12 5 4.9 3.4
    -5 -12 5 3.1 2.4
    5 -12 -5 2.8 3.3
    -5 12 4 5.6 3.3
    -5 -12 4 5.9 2.2
    5 -12 -4 2 3.3
    5 -12 -4 5.1 2.7
    -5 12 3 7.5 3.8
    5 12 -3 4.2 1.8
    -5 -12 3 7.8 2.2
    5 -12 -3 0.9 3
    5 -12 -3 7.6 2.6
    -5 -12 3 8.5 1.3
    -5 12 2 520.65 43.1
    5 12 -2 541.85 41.7
    5 -12 -2 541.45 42.2
    -5 -12 2 591.94 42.3
    -5 -12 2 552.14 41.4
    5 12 -1 3.7 1.7
    -5 12 1 3.1 2.8
    -5 -12 1 4.1 1.6
    5 -12 -1 -2.9 3
    5 -12 -1 3.6 1.7
    -5 -12 1 2.2 1.9
    5 12 0 7.3 4.7
    -5 12 0 8.1 3
    5 12 0 7.4 1.9
    5 -12 0 3.9 1.4
    -5 -12 0 3.6 2
    -5 -12 0 6.3 2
    5 -12 0 3 4.6
    5 12 1 187.88 19.7
    5 12 1 241.78 18.6
    -5 12 -1 230.78 19.2
    5 -12 1 200.88 21.1
    5 -12 1 246.28 17.6
    -5 -12 -1 233.68 18.4
    -5 -12 -1 258.07 18.9
    -5 12 -2 29.2 4.8
    5 12 2 38.1 4.8
    5 12 2 29.9 6.2
    5 12 2 26.4 4.3
    -5 -12 -2 37.1 5.3
    -5 -12 -2 37.3 5.5
    -5 12 -3 1.1 2.9
    5 12 3 4.8 2.7
    5 12 3 5.1 2.5
    5 12 3 4.4 1.7
    5 -12 3 6.2 4.3
    -5 -12 -3 5.5 2.8
    5 12 4 111.39 8.2
    -5 12 -4 101.49 9.8
    5 12 4 98.59 10.2
    5 -12 4 86.99 13.2
    -5 -12 -4 108.09 10.2
    -5 12 -5 -0.8 2.9
    5 12 5 2.2 3.2
    -5 -12 -5 1.5 3.1
    5 -12 5 -5.6 4.9
    -5 12 -6 -2.9 3.1
    5 12 6 -2.2 3.5
    5 -12 6 0.4 6.2
    -5 -12 -6 0.2 3.5
    -5 13 6 62.49 8.8
    5 -13 -6 50.49 9.4
    -5 -13 6 64.59 7.4
    5 -13 -6 60.69 8.4
    -5 13 5 42.7 6.5
    5 -13 -5 42.5 6.5
    -5 -13 5 31.8 5.3
    -5 13 4 42.4 6.8
    5 13 -4 38.1 5.7
    5 -13 -4 36 7.8
    5 -13 -4 45.1 6.8
    -5 -13 4 51.69 5.9
    -5 13 3 48.4 8
    5 13 -3 58.79 5.8
    5 -13 -3 47.8 8.6
    5 -13 -3 62.39 7
    -5 -13 3 72.99 6.5
    -5 13 2 5.6 3.5
    5 13 -2 2.7 2
    5 -13 -2 6.3 2.4
    5 -13 -2 0.4 3.5
    -5 -13 2 6.5 2.2
    -5 13 1 50.79 6.7
    5 13 -1 53.59 5.7
    5 -13 -1 55.39 5.6
    5 -13 -1 41.8 7.9
    -5 -13 1 59.29 6.1
    -5 -13 1 52.39 5.2
    5 13 0 100.29 9.4
    5 -13 0 89.39 13.6
    -5 -13 0 114.89 9.9
    -5 -13 0 102.29 9
    5 -13 0 105.69 8.7
    5 13 1 18.4 3.1
    5 13 1 11.9 5.3
    5 -13 1 9.7 5.1
    -5 -13 -1 14.1 5.2
    -5 -13 -1 16 3.1
    5 -13 1 18.9 2.4
    5 13 2 121.99 10.4
    5 13 2 94.29 10
    -5 13 -2 109.99 10.8
    -5 -13 -2 136.89 11
    5 -13 2 97.29 13
    5 13 3 29 4.3
    -5 13 -3 25.1 4.4
    5 13 3 35.3 4.9
    -5 -13 -3 37 5.8
    5 -13 3 30.4 6.8
    5 13 4 61.09 8.9
    -5 13 -4 52.19 6.8
    -5 -13 -4 60.39 7
    5 -13 4 62.19 11.4
    -5 13 -5 7.8 3.7
    5 13 5 6.1 3.7
    -5 -13 -5 7.7 3.7
    5 -13 5 1.8 6
    -5 14 5 154.88 15.7
    -5 14 4 12.1 4.2
    5 -14 -4 7.3 3.4
    -5 -14 4 4.5 3
    5 -14 -4 6.7 4.8
    -5 14 3 -5.8 3.7
    -5 -14 3 -0.8 2.6
    5 -14 -3 -0.2 4.6
    5 -14 -3 -1.1 2.9
    5 14 -2 22.8 3.3
    -5 14 2 13.1 4.7
    5 -14 -2 23.8 3.7
    -5 -14 2 30.2 4.5
    -5 14 1 62.09 8.8
    5 14 -1 83.99 7.8
    5 -14 -1 59.29 10.6
    -5 -14 1 91.69 8
    5 -14 -1 74.99 7.3
    -5 14 0 14.1 3.8
    5 14 0 14.7 3.2
    5 -14 0 10.1 2.2
    5 -14 0 6.9 4.5
    -5 -14 0 13 2.9
    5 14 1 19.8 3.7
    -5 14 -1 22.6 4.3
    5 14 1 15.9 3.7
    5 -14 1 11.2 5.6
    -5 -14 -1 16.7 3.8
    5 -14 1 24.4 2.7
    -5 14 -2 -0.3 3.5
    5 14 2 1.3 3
    5 14 2 6.1 2.7
    5 -14 2 7.5 5.6
    -5 -14 -2 3.4 3.1
    5 14 3 32 4.9
    -5 14 -3 27.7 5.2
    5 14 3 49.2 6.9
    -5 -14 -3 41.7 5.8
    5 -14 3 32.7 8.1
    5 14 4 77.99 8.9
    -5 14 -4 68.79 8.3
    -5 -14 -4 85.59 8.6
    5 -14 4 53.19 11.1
    -5 15 3 25.4 5.5
    -5 -15 3 29.2 4.4
    5 -15 -3 13.5 5.9
    -5 15 2 -5.7 4.4
    5 -15 -2 3.4 2.9
    -5 -15 2 -1.7 2.9
    5 -15 -2 4.5 5.1
    5 15 -1 125.29 11.7
    -5 15 1 137.89 13.6
    -5 -15 1 152.98 12.4
    5 -15 -1 131.69 11.5
    5 -15 -1 118.69 15.1
    -5 15 0 54.29 8.2
    5 15 0 49.8 6.8
    5 -15 0 47 8.8
    5 -15 0 53.09 5.4
    -5 -15 0 48.7 7
    -5 15 -1 41.5 6.2
    5 15 1 39.7 7.1
    5 -15 1 40.3 8.3
    5 15 2 0.4 3
    5 15 2 0.3 3.6
    -5 15 -2 2.1 4.2
    -5 -15 -2 0.1 3.5
    5 -15 2 -2.3 6.2
    6 0 -10 0.9 2.6
    6 0 -10 -2.3 3.7
    -6 0 9 4.6 2.6
    6 0 -9 0.3 2.1
    -6 0 8 21.1 3.5
    6 0 -8 20.1 3.5
    6 0 -8 27.9 4.1
    -6 0 7 -2.4 1.5
    6 0 -7 -0.1 2.1
    6 0 -6 667.73 49.4
    -6 0 6 627.34 48.9
    6 0 -6 638.14 49
    6 0 -6 641.04 48.8
    -6 0 5 0.6 1.2
    6 0 -5 -2.2 1.1
    6 0 -5 -0.3 1.4
    6 0 -5 -0.8 1
    -6 0 5 -1.9 1
    6 0 -4 2456.85 179.78
    -6 0 4 2323.37 179.88
    6 0 -4 2551.54 180.08
    6 0 -4 2596.74 180.58
    -6 0 4 2149.08 180.08
    -6 0 3 -0.2 0.9
    -6 0 3 0 0.9
    6 0 -3 0 0.8
    6 0 -3 -0.6 0.8
    -6 0 3 0.2 1
    6 0 -3 -0.4 0.6
    6 0 -2 357.06 27
    -6 0 2 347.07 27.5
    6 0 -2 389.66 27.5
    -6 0 2 340.27 27.1
    6 0 -2 364.26 26.7
    -6 0 2 332.47 26.8
    -6 0 1 0.1 0.6
    6 0 -1 -0.4 0.7
    6 0 -1 -0.3 0.5
    -6 0 1 0.9 0.8
    -6 0 1 0.1 0.5
    6 0 -1 0.5 0.4
    -6 0 0 225.88 17.3
    -6 0 0 221.88 17.3
    -6 0 0 231.38 18.2
    6 0 0 223.98 17.3
    6 0 0 244.78 17.9
    6 0 0 212.58 17.2
    -6 0 -1 0 0.4
    -6 0 -1 -0.9 0.7
    6 0 1 0.4 0.5
    -6 0 -1 -0.3 0.5
    6 0 1 -0.2 0.6
    6 0 1 0 0.8
    6 0 2 183.98 15.7
    -6 0 -2 211.58 15.1
    -6 0 -2 201.88 15.2
    6 0 2 187.68 15.1
    -6 0 -3 -0.9 0.8
    -6 0 -3 -0.4 0.7
    -6 0 -3 0.3 0.7
    6 0 3 0.7 0.9
    6 0 3 0 1.1
    -6 0 -4 272.97 20.5
    -6 0 -4 269.17 20.6
    6 0 4 236.18 20.6
    -6 0 -4 285.37 21.1
    6 0 5 1 1.5
    -6 0 -5 0.5 2
    -6 0 -5 -0.1 1.2
    -6 0 -5 0.3 1.1
    -6 0 -5 0 1.2
    6 0 5 -1.4 1.6
    6 0 6 3.4 2.4
    -6 0 -6 1.6 1.5
    -6 0 -6 1.4 1.6
    6 0 6 -0.2 1.8
    -6 0 -6 -0.1 1.5
    -6 0 -7 -0.4 1.9
    -6 0 -7 2.2 2
    6 0 7 -0.8 2.2
    -6 0 -7 -1.9 1.7
    -6 0 -8 16.9 2.7
    -6 0 -8 18.4 3.2
    -6 0 -8 15.3 3.2
    -6 0 -9 4 3.2
    -6 0 -9 -1.8 2.6
    6 1 -10 22.6 5.1
    -6 1 10 23.4 5
    6 1 -10 26.6 5.5
    6 -1 -10 26.7 5
    6 -1 -10 20.7 5.3
    -6 1 9 32.7 5.1
    6 1 -9 28.5 4.9
    6 -1 -9 28.5 4.6
    6 -1 -9 29.8 5.5
    -6 1 8 264.47 21.8
    6 1 -8 242.98 21.5
    6 1 -8 264.67 22.2
    6 -1 -8 288.07 22
    -6 -1 8 289.07 21.7
    6 -1 -8 275.87 22.6
    6 1 -7 105.99 10
    6 1 -7 114.79 10.6
    -6 1 7 116.19 10.1
    -6 -1 7 116.99 10
    6 -1 -7 135.59 10.6
    6 -1 -7 110.39 10.2
    6 1 -6 560.34 43.4
    6 1 -6 560.64 42.7
    -6 1 6 544.05 42.9
    6 1 -6 536.35 42.8
    6 -1 -6 567.14 42.9
    6 -1 -6 626.74 43.4
    -6 -1 6 561.74 42.7
    6 -1 -6 535.15 42.9
    6 1 -5 24.6 3.2
    6 1 -5 25.8 3.4
    -6 1 5 20.5 3.7
    -6 1 5 28.9 3.3
    6 -1 -5 27.6 3.2
    6 -1 -5 28.7 3.5
    -6 -1 5 29.9 3.1
    -6 -1 5 26.6 3.4
    6 -1 -5 31.8 3.5
    6 1 -4 8.8 1.6
    6 1 -4 11.5 1.7
    -6 1 4 6.6 1.5
    -6 1 4 9.9 2
    -6 1 4 4.8 1.5
    6 1 -4 10.3 2.1
    -6 -1 4 10.5 1.7
    -6 -1 4 6.9 1.6
    6 -1 -4 10 1.8
    6 -1 -4 7.3 1.3
    -6 1 3 60.59 6.3
    6 1 -3 81.39 6.3
    -6 1 3 71.19 6.7
    -6 1 3 67.49 6.2
    6 1 -3 77.49 6.7
    6 1 -3 72.19 5.9
    6 -1 -3 79.49 6.4
    6 -1 -3 84.59 6.8
    -6 -1 3 67.19 5.9
    6 -1 -3 80.19 6.1
    -6 -1 3 69.79 6.4
    -6 1 2 373.46 31.8
    6 1 -2 466.55 32.3
    6 1 -2 434.56 31.8
    -6 1 2 394.86 31.7
    -6 1 2 467.25 32.4
    6 1 -2 424.96 31.4
    6 -1 -2 470.85 32.3
    -6 -1 2 352.36 32.1
    -6 -1 2 408.36 31.8
    6 -1 -2 434.46 31.8
    6 -1 -2 423.66 31.6
    -6 -1 2 385.46 31.5
    -6 1 1 3.2 0.9
    6 1 -1 4.7 1.2
    -6 1 1 5.3 1.2
    6 1 -1 4.6 0.7
    -6 1 1 5.6 1
    6 1 -1 4.3 1.3
    -6 -1 1 4.1 1.1
    -6 -1 1 4.9 0.7
    -6 -1 1 4 0.9
    6 -1 -1 4 0.8
    6 -1 -1 5.1 1.4
    6 -1 -1 3.9 0.7
    6 1 0 498.15 38.5
    6 1 0 446.06 38.3
    6 1 0 563.84 39
    -6 1 0 516.35 38.5
    6 -1 0 491.55 38.4
    -6 -1 0 520.85 38.4
    -6 -1 0 515.75 38.5
    -6 -1 0 530.85 39
    6 -1 0 533.05 39.2
    6 -1 0 509.05 38.4
    -6 1 -1 32.8 3.5
    6 1 1 28.8 3.1
    -6 1 -1 29.1 2.7
    6 1 1 26.5 2.7
    -6 1 -1 28.1 2.5
    -6 -1 -1 31.8 2.9
    6 -1 1 25 2.8
    -6 -1 -1 29.2 2.6
    6 -1 1 27.9 2.6
    6 -1 1 27.4 3.3
    -6 -1 -1 27.5 2.7
    6 1 2 39 4
    -6 1 -2 39.3 3.6
    6 1 2 34.6 3.9
    -6 1 -2 41.8 3.4
    -6 -1 -2 48.7 3.9
    6 -1 2 35.8 3.5
    -6 -1 -2 41.3 3.6
    -6 -1 -2 39.4 3.6
    6 -1 2 34.9 4.2
    6 1 3 12.1 2.2
    -6 1 -3 17.1 2
    6 1 3 12.9 2.1
    -6 1 -3 14.1 2.4
    -6 1 -3 13.7 1.7
    -6 -1 -3 17.8 2
    6 -1 3 12.8 2.2
    -6 -1 -3 16.4 2.5
    -6 -1 -3 15.4 2
    6 -1 3 9.7 2.3
    -6 -1 -3 14 1.9
    -6 1 -4 476.95 36.9
    -6 1 -4 494.35 36.6
    6 1 4 438.96 37
    -6 1 -4 543.85 37.4
    -6 -1 -4 490.35 36.9
    -6 -1 -4 484.05 37.2
    6 -1 4 462.95 36.8
    -6 -1 -4 485.75 36.9
    -6 1 -5 0.4 1.6
    -6 1 -5 -0.4 1.1
    -6 1 -5 0.9 2
    -6 1 -5 -1.1 1.1
    6 1 5 -2.5 1.8
    6 1 5 1 1.4
    -6 -1 -5 0.4 1.2
    -6 -1 -5 -1.1 1.1
    6 -1 5 0 1.7
    6 -1 5 -3.5 1.4
    -6 -1 -5 -2.6 2
    -6 -1 -5 0 1
    -6 1 -6 255.17 19.5
    -6 1 -6 246.28 19.2
    6 1 6 220.58 19.5
    -6 1 -6 239.98 19
    -6 -1 -6 245.98 19.3
    -6 -1 -6 237.78 19.3
    -6 1 -7 30.4 3.9
    -6 1 -7 30.6 4.1
    -6 1 -7 33.7 4.8
    6 1 7 20.8 4.3
    -6 -1 -7 30.6 4.3
    6 -1 7 21.8 4.3
    -6 -1 -7 30.6 4
    -6 1 -8 41.9 5.3
    -6 1 -8 37.5 6
    6 -1 8 30 6.3
    -6 -1 -8 42.7 5.1
    -6 -1 -8 39.9 5.5
    -6 1 -9 5.1 2.7
    -6 1 -9 2 3.2
    -6 -1 -9 4 2.9
    -6 -1 -9 -0.8 3.3
    -6 2 10 18.1 4
    6 2 -10 17.7 4.1
    6 -2 -10 23.7 4.9
    6 -2 -10 19.7 4.9
    6 2 -9 -1 2.3
    -6 2 9 2.1 2.6
    6 -2 -9 1.4 3.2
    6 -2 -9 2.1 2.1
    6 2 -8 48.1 6.2
    -6 2 8 58.49 6.1
    6 2 -8 57.59 6.4
    6 -2 -8 50.39 6.5
    6 -2 -8 54.79 5.9
    6 2 -7 26.7 4.1
    -6 2 7 23.1 3.8
    6 2 -7 24.5 3.8
    6 -2 -7 28.2 4.4
    6 -2 -7 30.5 3.8
    -6 2 6 151.38 12.6
    6 2 -6 150.98 12.4
    6 2 -6 143.89 13
    6 2 -6 146.29 12.1
    6 -2 -6 173.48 12.9
    -6 -2 6 162.98 12.2
    6 -2 -6 155.98 12.7
    -6 -2 6 127.29 12.6
    6 -2 -6 147.69 12.4
    -6 2 5 98.29 9
    6 2 -5 106.59 8.9
    6 2 -5 108.79 8.5
    -6 2 5 85.39 9.2
    6 2 -5 100.99 9.4
    6 -2 -5 110.99 9
    6 -2 -5 122.39 9.3
    -6 -2 5 94.79 9
    6 -2 -5 111.49 8.9
    -6 -2 5 110.19 8.6
    6 2 -4 25.5 2.5
    6 2 -4 25.5 3.4
    -6 2 4 25.8 3.3
    -6 2 4 24.5 3.4
    6 2 -4 27.2 3
    6 -2 -4 32.2 3.4
    -6 -2 4 26.6 2.6
    6 -2 -4 30 3
    -6 -2 4 25.3 3.1
    6 -2 -4 28.4 3.4
    -6 2 3 333.47 24
    6 2 -3 305.47 22.8
    6 2 -3 320.07 23.3
    -6 2 3 282.07 23.4
    6 2 -3 289.27 23.8
    -6 -2 3 284.17 23.4
    -6 -2 3 279.77 22.9
    6 -2 -3 336.67 23.9
    6 -2 -3 293.07 23.2
    6 -2 -3 315.77 23.4
    6 2 -2 188.08 14
    6 2 -2 188.68 15
    -6 2 2 164.48 14.5
    6 2 -2 191.48 14.5
    -6 2 2 174.58 14.5
    6 -2 -2 193.18 14.5
    6 -2 -2 215.68 15.2
    -6 -2 2 171.58 14
    -6 -2 2 189.58 14.6
    6 2 -1 139.29 11.1
    -6 2 1 116.59 10.6
    -6 2 1 135.79 10.8
    6 2 -1 137.99 10.8
    6 -2 -1 132.69 10.6
    -6 -2 1 137.69 10.3
    6 -2 -1 142.49 10.6
    6 -2 -1 148.09 11.4
    -6 -2 1 136.09 10.8
    -6 2 0 0.1 0.6
    -6 2 0 0.8 0.4
    -6 2 0 0.2 0.9
    6 2 0 0.8 0.7
    6 2 0 0.4 0.8
    -6 -2 0 1.3 0.8
    -6 -2 0 -0.3 0.5
    -6 -2 0 0.9 0.4
    6 -2 0 0.1 1
    6 -2 0 1.4 0.5
    -6 2 -1 200.28 14.9
    -6 2 -1 220.78 15.6
    6 2 1 215.08 15.2
    -6 2 -1 192.98 14.6
    6 2 1 177.38 14.9
    6 -2 1 187.38 15.7
    6 -2 1 182.28 14.6
    6 -2 1 184.48 14.8
    -6 -2 -1 196.48 14.9
    -6 -2 -1 176.48 15
    -6 -2 -1 184.58 14.9
    -6 -2 -1 192.48 14.7
    6 2 2 1001.1 81.49
    6 2 2 1153.98 81.79
    -6 2 -2 1148.99 81.09
    -6 2 -2 1122.09 81.49
    -6 -2 -2 1144.99 81.49
    6 -2 2 1051.69 81.39
    6 -2 2 967 82.19
    6 -2 2 1007.4 81.09
    -6 -2 -2 1071.19 81.39
    -6 -2 -2 1159.08 81.59
    -6 -2 -2 1149.69 81.59
    -6 2 -3 22.9 3.3
    -6 2 -3 26.1 2.8
    6 2 3 23.7 3.1
    -6 2 -3 27.7 2.3
    -6 -2 -3 31.3 2.7
    -6 -2 -3 24.6 3.1
    -6 -2 -3 29.6 2.9
    6 -2 3 22 3.6
    6 -2 3 23.3 2.6
    -6 2 -4 627.84 43.3
    -6 2 -4 571.04 42.5
    6 2 4 493.15 42.6
    6 -2 4 526.75 42.2
    -6 -2 -4 603.94 42.7
    -6 -2 -4 536.95 42.7
    6 2 5 3.5 1.3
    6 2 5 3.6 2.1
    -6 2 -5 3.6 1.9
    -6 2 -5 3.9 1.2
    -6 2 -5 7.4 1.7
    -6 -2 -5 2.5 2
    6 -2 5 0.5 2.1
    -6 -2 -5 6.1 1
    -6 -2 -5 5.4 1.5
    6 2 6 129.89 12.7
    -6 2 -6 168.78 13.2
    -6 2 -6 168.38 12.8
    -6 2 -6 173.28 13.9
    -6 -2 -6 161.88 13.3
    -6 2 -7 357.26 28.7
    -6 2 -7 367.46 28.4
    -6 2 -7 374.26 29.4
    6 2 7 329.67 29.8
    -6 -2 -7 399.86 27.8
    -6 -2 -7 360.16 28.9
    -6 2 -8 50.39 6.8
    -6 2 -8 40.5 5.7
    -6 2 -8 44.2 5.6
    -6 2 -8 43.3 5.3
    -6 -2 -8 42.3 3.7
    -6 -2 -8 48.1 5.9
    6 -2 8 30.7 6.8
    -6 2 -9 40.5 5.3
    -6 2 -9 27.7 4.8
    -6 -2 -9 55.89 7.3
    -6 -2 -9 36.2 5.4
    6 3 -10 6 3.3
    -6 3 10 8.4 3.7
    6 -3 -10 10.5 3
    6 -3 -10 5.6 4.2
    6 3 -9 33.4 6.4
    -6 3 9 51.99 6.9
    6 3 -9 31.8 4.9
    6 -3 -9 49.9 5.5
    6 -3 -9 46.2 7
    6 3 -8 19.6 3.1
    6 3 -8 13.9 3.4
    -6 3 8 18.5 3.7
    6 -3 -8 20.3 3.5
    6 -3 -8 17.1 4.4
    6 3 -7 1.2 1.9
    -6 3 7 2.7 1.9
    6 3 -7 0.7 1.8
    6 -3 -7 -0.6 2.1
    6 -3 -7 -1.2 2.8
    6 -3 -7 0.4 1.5
    6 3 -6 53.49 4.9
    6 3 -6 44.1 7.8
    -6 3 6 41.9 5.6
    6 3 -6 57.19 5
    -6 3 6 58.59 5.8
    6 3 -6 52.39 5.9
    -6 -3 6 47.8 5.6
    6 -3 -6 50.09 5.7
    6 -3 -6 58.39 5.5
    6 -3 -6 47.6 5.5
    6 3 -5 223.08 16.8
    -6 3 5 206.38 17.4
    6 3 -5 229.38 17.2
    -6 3 5 185.88 17.5
    6 3 -5 205.28 17.9
    6 -3 -5 247.88 17.7
    -6 -3 5 214.68 17.5
    6 -3 -5 215.78 17.4
    6 -3 -5 229.68 17.4
    -6 3 4 1.3 1.2
    6 3 -4 1.4 1.2
    -6 3 4 1.3 1.3
    6 3 -4 2.8 1.1
    -6 -3 4 0.6 1
    6 -3 -4 2.8 1.3
    6 -3 -4 2.1 1.1
    6 -3 -4 0 1.2
    -6 3 3 207.48 14.8
    6 3 -3 163.98 14.6
    6 3 -3 176.78 14.1
    -6 3 3 168.28 14.3
    6 3 -3 182.58 13.4
    -6 -3 3 164.48 14.2
    6 -3 -3 193.48 14.7
    6 -3 -3 174.08 14.1
    6 -3 -3 182.68 14.2
    6 3 -2 63.59 5.3
    6 3 -2 55.09 5.6
    -6 3 2 59.69 5.5
    6 -3 -2 67.09 6
    6 -3 -2 61.69 5.2
    6 -3 -2 59.69 5.2
    -6 -3 2 62.89 5.4
    -6 3 1 112.39 9.2
    6 3 -1 115.39 9.1
    6 3 -1 107.39 9.4
    6 -3 -1 116.49 8.9
    -6 -3 1 116.59 9.2
    -6 -3 1 114.89 8.6
    6 -3 -1 114.09 9
    -6 -3 1 111.19 8.6
    6 -3 -1 112.69 9.8
    -6 3 0 185.78 14.4
    6 3 0 177.78 14.4
    6 3 0 197.18 14.7
    6 -3 0 174.48 14.2
    6 -3 0 186.98 15.3
    -6 -3 0 175.28 14.1
    6 -3 0 194.58 14.1
    -6 -3 0 185.78 14.4
    -6 -3 0 184.18 14
    -6 3 -1 277.27 22.5
    -6 3 -1 300.57 22.9
    6 3 1 296.67 23
    6 3 1 346.17 23.1
    6 -3 1 284.47 23.9
    -6 -3 -1 296.47 22.7
    -6 -3 -1 305.47 23
    6 -3 1 292.77 22.9
    6 -3 1 295.17 22.5
    -6 -3 -1 302.27 22.9
    6 3 2 162.58 13.6
    -6 3 -2 195.78 14.4
    -6 3 -2 182.28 13.5
    -6 3 -2 182.58 12.9
    6 -3 2 173.28 13.4
    -6 -3 -2 169.18 13.5
    -6 -3 -2 180.28 13.5
    -6 -3 -2 144.49 13.3
    6 -3 2 152.48 14.4
    6 -3 2 165.58 12.9
    6 3 3 513.65 41.6
    -6 3 -3 580.74 41.4
    -6 3 -3 605.44 42.4
    -6 3 -3 607.04 40.8
    6 3 3 539.85 41.3
    -6 -3 -3 608.24 41.6
    -6 -3 -3 548.75 41.6
    6 -3 3 544.75 40.9
    6 -3 3 458.45 42.3
    -6 -3 -3 494.25 41.1
    6 -3 3 508.35 41.3
    -6 3 -4 168.08 12.8
    -6 3 -4 159.18 11.8
    6 3 4 123.49 11.4
    -6 3 -4 161.88 11.1
    6 3 4 139.09 12.1
    -6 -3 -4 156.58 12
    -6 -3 -4 142.89 12
    -6 -3 -4 136.39 11.2
    6 -3 4 116.29 12.7
    6 3 5 319.87 27.7
    -6 3 -5 418.26 28.4
    6 3 5 345.97 28.6
    -6 3 -5 422.46 29.4
    -6 -3 -5 344.27 28.5
    -6 -3 -5 418.26 28.7
    -6 -3 -5 355.16 27.5
    6 -3 5 309.17 29.3
    -6 3 -6 47.6 4.4
    -6 3 -6 58.79 5.1
    -6 3 -6 56.39 6.3
    6 3 6 45.5 6.2
    -6 -3 -6 50.19 5.3
    6 -3 6 39.8 6.1
    -6 -3 -6 39.5 3.6
    -6 3 -7 383.56 31.4
    -6 3 -7 402.86 30.6
    -6 3 -7 410.66 30.1
    -6 3 -7 357.16 29.9
    -6 -3 -7 404.76 31
    -6 3 -8 64.09 6.3
    -6 3 -8 59.19 8.6
    -6 3 -8 65.89 6.2
    -6 3 -8 47.5 6.3
    6 -3 8 48.6 8.1
    -6 -3 -8 57.29 7.1
    -6 3 -9 -2.6 2.8
    -6 3 -9 2.6 2.7
    6 -3 9 1.8 4.3
    -6 -3 -9 5.9 3.5
    -6 4 10 126.79 12.2
    6 4 -10 111.09 12
    6 4 -10 128.79 10.8
    6 -4 -10 119.89 12.7
    6 -4 -10 133.69 11.8
    6 4 -9 117.19 10.1
    6 4 -9 113.39 12.1
    -6 4 9 121.19 11.9
    6 -4 -9 131.09 11.2
    6 -4 -9 117.19 11.9
    6 4 -8 -1.2 2.6
    6 4 -8 1.4 2.2
    -6 4 8 -1.8 2.7
    6 4 -8 -0.6 1.3
    6 -4 -8 11.3 4.2
    6 -4 -8 1.1 1.8
    6 4 -7 60.39 7.1
    -6 4 7 52.59 6.5
    6 4 -7 63.19 6
    6 -4 -7 60.89 7
    6 -4 -7 75.39 6.5
    -6 -4 7 54.59 6.5
    -6 4 6 29.4 4.7
    6 4 -6 38.9 4
    6 4 -6 40.2 7.7
    6 4 -6 33.1 4.6
    6 4 -6 36.8 3.6
    -6 4 6 32.2 4.7
    6 -4 -6 33.3 4.8
    6 -4 -6 36.2 4.8
    6 -4 -6 41.4 4.4
    -6 -4 6 33.2 4.4
    6 4 -5 7.6 1.1
    6 4 -5 7.9 1
    -6 4 5 9.6 2.4
    6 4 -5 5 3.4
    6 4 -5 7 2.2
    6 4 -5 7.4 1.6
    -6 4 5 6.4 2
    6 -4 -5 7.4 1.7
    6 -4 -5 10.6 2
    6 -4 -5 4.6 2.2
    6 -4 -5 8.5 1.9
    -6 -4 5 8.3 1.8
    -6 4 4 8.6 2
    6 4 -4 6.8 2.2
    6 4 -4 11 1
    6 4 -4 10.4 1.7
    6 4 -4 8.6 0.9
    -6 4 4 9.4 1.9
    -6 -4 4 8.9 1.9
    6 -4 -4 11.1 2
    6 -4 -4 9.6 2.1
    6 -4 -4 10.1 1.9
    -6 4 3 334.27 27.1
    6 4 -3 310.97 27.4
    6 4 -3 360.96 26.8
    -6 -4 3 336.77 26.9
    6 -4 -3 356.86 26.9
    6 -4 -3 355.26 26.9
    6 -4 -3 395.06 27.6
    -6 4 2 926.01 72.09
    6 4 -2 1000 71.99
    6 4 -2 851.11 72.39
    6 -4 -2 968 71.89
    6 -4 -2 1008.1 72.79
    -6 -4 2 990.6 71.99
    6 -4 -2 971.6 71.89
    6 4 -1 282.07 24.1
    6 4 -1 314.97 23.8
    -6 4 1 310.67 23.9
    -6 -4 1 320.17 23.1
    6 -4 -1 315.97 23.5
    -6 -4 1 286.77 23.1
    6 -4 -1 327.27 23.7
    -6 -4 1 323.57 23.8
    6 -4 -1 311.07 24.7
    6 4 0 3.1 1
    -6 4 0 1.7 0.9
    6 4 0 1.5 1
    -6 4 0 3 1.5
    -6 -4 0 2.6 1
    6 -4 0 2.6 0.8
    -6 -4 0 2.6 0.5
    6 -4 0 1.3 1.3
    6 -4 0 1.9 0.6
    -6 -4 0 3.4 0.8
    -6 4 -1 404.66 28.3
    6 4 1 324.67 27.4
    6 4 1 391.06 27.4
    -6 4 -1 363.86 27.3
    6 -4 1 366.76 27.3
    6 -4 1 351.36 26.7
    -6 -4 -1 364.66 27.4
    -6 -4 -1 333.17 27.1
    6 -4 1 318.27 28.3
    6 4 2 228.68 19.2
    -6 4 -2 264.07 19.1
    -6 4 -2 277.47 20.1
    6 -4 2 242.58 19
    -6 -4 -2 231.28 19
    6 -4 2 209.98 20.1
    -6 -4 -2 266.67 19.3
    6 4 3 9.6 2
    6 4 3 11.7 1.6
    -6 4 -3 11.6 2.5
    -6 4 -3 10.4 1.7
    6 -4 3 9.7 1.6
    6 -4 3 9.1 2.5
    -6 -4 -3 9.7 2
    -6 -4 -3 9 1.9
    -6 4 -4 104.69 8.7
    -6 4 -4 115.09 10
    -6 4 -4 117.09 7.8
    6 4 4 90.89 8.2
    -6 4 -4 101.19 7.8
    6 4 4 91.99 9.3
    -6 -4 -4 101.49 9.1
    -6 -4 -4 117.89 9.2
    6 -4 4 88.89 10
    -6 4 -5 -1.9 1.1
    -6 4 -5 6 2.8
    -6 4 -5 1.4 0.6
    -6 4 -5 0.7 0.7
    6 4 5 2.1 2.2
    6 -4 5 -1 2.3
    -6 -4 -5 0.5 1.6
    -6 -4 -5 -0.8 2.3
    -6 4 -6 13.4 1.8
    -6 4 -6 9.7 3.6
    -6 4 -6 12.7 2.2
    -6 -4 -6 12 2.7
    -6 4 -7 37.7 4.5
    -6 4 -7 35.6 3.9
    -6 4 -7 39.5 8.3
    6 -4 7 27.9 5.8
    -6 -4 -7 32.3 5.3
    -6 4 -8 19.4 2.8
    6 -4 8 12.5 4.7
    -6 -4 -8 15.3 4
    -6 4 -9 3.1 2.7
    -6 4 -9 -1.9 2.7
    6 -4 9 5.4 4.8
    -6 -4 -9 -1 3.4
    6 5 -10 90.99 10.8
    6 5 -10 95.49 8.5
    -6 5 10 102.39 10.6
    6 -5 -10 93.69 10.6
    6 -5 -10 89.89 9.5
    6 5 -9 340.27 26.4
    -6 5 9 348.27 27.9
    6 5 -9 323.47 28.4
    6 -5 -9 331.87 28.4
    6 -5 -9 364.96 27.5
    -6 5 8 5.6 2.7
    6 5 -8 -0.6 1.2
    6 5 -8 0.5 3.2
    6 5 -8 -3.3 2.6
    6 -5 -8 2.3 3.2
    6 -5 -8 1.1 1.9
    6 5 -7 82.19 6.6
    6 5 -7 80.09 8.6
    6 5 -7 64.89 7
    -6 5 7 70.49 7.9
    -6 5 7 83.59 8.4
    6 -5 -7 90.49 7.9
    6 -5 -7 84.69 8.5
    -6 -5 7 87.39 8
    6 5 -6 122.09 12.1
    -6 5 6 133.09 11.8
    6 5 -6 131.69 10.3
    -6 5 6 120.89 11.5
    6 5 -6 146.69 10.7
    6 5 -6 140.29 11.3
    6 -5 -6 126.49 11.8
    6 -5 -6 146.19 11.7
    -6 -5 6 126.99 11.5
    -6 5 5 37.9 4.6
    6 5 -5 37.4 2.9
    6 5 -5 36.8 3.1
    6 5 -5 35.6 3.7
    6 5 -5 25.4 5.1
    -6 5 5 38.2 4.5
    6 5 -5 33.3 4.6
    6 -5 -5 34.2 4
    6 -5 -5 31.9 4.3
    6 -5 -5 32.2 4.3
    -6 -5 5 38.4 4.2
    6 -5 -5 36.9 4.4
    -6 5 4 8.5 1.9
    6 5 -4 6.3 1.9
    6 5 -4 8.5 1.8
    -6 5 4 7.1 2
    6 5 -4 7.4 3
    6 -5 -4 7.8 1.9
    -6 -5 4 7.5 1.7
    6 -5 -4 9.3 1.9
    6 -5 -4 7.5 1.8
    6 -5 -4 7.4 1.9
    6 5 -3 162.88 15.2
    -6 5 3 167.08 13.9
    6 5 -3 184.48 13.6
    6 5 -3 146.29 14.1
    -6 -5 3 183.68 13.7
    6 -5 -3 169.08 13.6
    6 -5 -3 164.18 13.9
    6 -5 -3 172.28 13.7
    6 -5 -3 183.88 14.4
    6 5 -2 221.58 20.3
    -6 5 2 258.57 20.1
    6 5 -2 264.87 19.9
    6 -5 -2 247.98 19.7
    6 -5 -2 237.58 19.9
    6 -5 -2 265.47 20.8
    -6 -5 2 273.57 19.9
    6 -5 -2 278.47 19.9
    6 5 -1 34.3 4
    6 5 -1 38.6 3.8
    -6 5 1 36.3 3.9
    -6 -5 1 39.9 3.8
    6 -5 -1 40.4 3.5
    6 -5 -1 34.5 3.7
    6 -5 -1 42.4 3.7
    6 -5 -1 36.3 4.5
    -6 -5 1 40.8 2.9
    -6 -5 1 38 3
    6 5 0 116.29 9.6
    -6 5 0 121.29 9.6
    6 5 0 107.59 9.6
    -6 -5 0 122.89 9.5
    -6 -5 0 113.19 9
    6 -5 0 121.19 9.3
    6 -5 0 122.39 9
    6 -5 0 105.29 10.4
    6 -5 0 109.29 9.1
    -6 5 -1 218.98 16.1
    6 5 1 181.58 15.2
    -6 5 -1 199.78 15.1
    6 5 1 197.18 15
    -6 -5 -1 191.58 15
    -6 -5 -1 177.38 14.7
    6 -5 1 176.08 14.3
    6 -5 1 186.28 14.9
    6 -5 1 194.58 14.2
    6 -5 1 179.38 16.2
    6 5 2 613.84 45.2
    -6 5 -2 618.24 44.7
    -6 5 -2 656.63 45.9
    6 5 2 538.35 44.8
    -6 -5 -2 549.65 44.6
    6 -5 2 508.05 45.8
    -6 -5 -2 643.34 44.9
    6 -5 2 586.14 44.5
    -6 5 -3 0.9 2.1
    -6 5 -3 -0.8 0.9
    6 5 3 0.2 0.6
    6 5 3 -3.7 1.9
    6 -5 3 -0.5 1.1
    6 -5 3 -0.7 1.7
    -6 -5 -3 1.3 1.2
    -6 -5 -3 -0.6 1.5
    6 5 4 136.19 10.8
    6 5 4 136.09 10.8
    6 5 4 134.49 12
    6 -5 4 130.59 13.2
    -6 -5 -4 176.18 12.3
    -6 -5 -4 146.09 12.2
    6 5 5 120.79 12
    -6 5 -5 152.18 11.6
    -6 5 -5 156.68 13.1
    -6 -5 -5 125.49 12
    6 -5 5 123.99 13.4
    -6 -5 -5 155.58 12.2
    -6 5 -6 6.2 1.8
    -6 5 -6 6.3 0.8
    -6 5 -6 5.6 0.8
    6 -5 6 4 3.3
    -6 -5 -6 8 2.4
    -6 5 -7 21.1 2.5
    -6 5 -7 25.6 3.9
    6 -5 7 21.1 5.1
    -6 -5 -7 21.7 3.9
    -6 5 -8 28.3 4.2
    -6 5 -8 25 3.6
    6 -5 8 20.1 5.2
    -6 -5 -8 24.9 4.4
    -6 5 -9 0.8 2.7
    -6 -5 -9 -2.6 3.7
    6 6 -9 5.1 1.8
    -6 6 9 0 3.4
    6 6 -9 -1.9 3.5
    6 -6 -9 -1.1 3.9
    6 -6 -9 3.3 2.7
    6 6 -8 12.8 3.8
    6 6 -8 16.1 2.4
    6 6 -8 14.1 3.2
    -6 6 8 13.5 4
    -6 -6 8 14.2 3.4
    6 -6 -8 12.2 3.9
    6 -6 -8 21.1 4
    -6 6 7 0.6 2.3
    6 6 -7 -1.5 2.4
    6 6 -7 -0.1 0.9
    6 6 -7 1.7 2.1
    -6 6 7 0.1 2.5
    6 -6 -7 -0.4 1.8
    -6 -6 7 2.1 2.4
    6 -6 -7 0.4 2.7
    -6 6 6 136.89 12.2
    6 6 -6 145.09 11
    -6 6 6 136.29 12.2
    6 6 -6 118.39 12.5
    -6 -6 6 137.69 11.9
    6 -6 -6 135.79 12.5
    6 -6 -6 159.58 12.4
    6 6 -5 124.99 13
    -6 6 5 162.68 12.8
    6 6 -5 155.98 11.1
    6 6 -5 152.98 12.1
    -6 6 5 142.79 12.8
    6 6 -5 152.88 11.2
    6 -6 -5 150.88 12.8
    6 -6 -5 145.49 12.6
    6 -6 -5 142.09 12.7
    -6 -6 5 143.69 12.3
    6 -6 -5 143.49 12.3
    6 6 -4 1.5 3.2
    6 6 -4 2 1.3
    -6 6 4 2 1.7
    6 6 -4 2.3 1.8
    -6 6 4 0.3 1.5
    -6 -6 4 1.5 1.3
    6 -6 -4 1.7 1.8
    6 -6 -4 -0.6 1.4
    6 -6 -4 1.6 1.5
    6 -6 -4 2.7 1.6
    -6 6 3 52.99 5.6
    6 6 -3 56.79 7.7
    6 6 -3 59.29 5.2
    6 6 -3 47.9 5.8
    6 -6 -3 55.79 5.4
    6 -6 -3 53.79 5.5
    -6 -6 3 56.09 5.2
    6 -6 -3 64.39 5.4
    6 -6 -3 57.69 6.1
    -6 6 2 224.58 18.5
    6 6 -2 240.98 18.2
    6 6 -2 219.08 19.6
    6 -6 -2 227.68 18
    -6 -6 2 250.87 18.2
    6 -6 -2 242.38 18.2
    6 -6 -2 219.48 18.2
    6 -6 -2 228.28 19.2
    6 6 -1 1.7 1.1
    -6 6 1 -1.3 1.4
    6 6 -1 -0.2 1
    -6 6 1 -1.3 1.1
    6 6 -1 -0.6 2
    6 -6 -1 0.1 0.9
    -6 -6 1 0.5 0.3
    6 -6 -1 0.7 0.9
    -6 -6 1 -0.9 0.8
    6 -6 -1 1.6 0.8
    6 -6 -1 1.6 1.5
    6 6 0 31.3 3.5
    -6 6 0 36.2 3.7
    6 6 0 28.4 3.5
    6 6 0 30.5 4.5
    -6 6 0 34.7 4.1
    6 -6 0 29.8 2.9
    6 -6 0 27.3 4.3
    -6 -6 0 32.9 3.3
    -6 -6 0 30.2 2.9
    6 -6 0 35.2 2.8
    6 -6 0 28.2 3.2
    -6 6 -1 599.44 40.9
    6 6 1 493.05 39.7
    -6 6 -1 570.64 39.7
    6 6 1 435.16 40.5
    6 6 1 517.05 39.5
    -6 -6 -1 499.15 39.3
    6 -6 1 560.24 38.7
    6 -6 1 512.05 38.7
    6 -6 1 459.85 40.8
    6 -6 1 521.75 39.4
    -6 -6 -1 551.24 39.7
    6 6 2 43 5
    6 6 2 41.9 4.8
    6 6 2 51.89 4.3
    -6 6 -2 46.7 5.8
    6 6 2 49.5 4.6
    -6 6 -2 49.7 4.6
    -6 -6 -2 52.69 4.9
    -6 -6 -2 43.7 4.6
    6 -6 2 38.8 6.1
    6 -6 2 47 4.4
    6 6 3 63.99 6.3
    -6 6 -3 79.29 6.6
    6 6 3 84.19 6
    6 6 3 60.69 6.8
    -6 6 -3 81.19 8.2
    -6 -6 -3 70.39 6.8
    -6 -6 -3 79.99 6.8
    6 -6 3 64.49 6.3
    6 -6 3 60.79 7.8
    -6 6 -4 22.7 4.1
    -6 6 -4 22.8 3.1
    6 6 4 20.7 3.5
    6 -6 4 17.7 2.7
    6 -6 4 17 4.2
    -6 -6 -4 22.1 3.4
    -6 -6 -4 24.4 3.5
    -6 6 -5 202.08 14.7
    -6 -6 -5 186.38 15.2
    6 -6 5 149.49 16.4
    -6 6 -6 101.89 9
    -6 -6 -6 103.89 9.8
    -6 6 -7 0.4 2.3
    -6 -6 -7 5.3 3.2
    6 -6 7 2.7 4.3
    -6 6 -8 3.8 2.4
    -6 -6 -8 8.2 3.4
    6 -6 8 14.8 8.5
    -6 6 -9 174.98 14.9
    -6 -6 -9 183.18 16.2
    6 -6 9 162.78 18.5
    6 7 -9 174.68 17.5
    6 7 -9 210.18 15.1
    -6 7 9 190.18 17.5
    6 -7 -9 184.68 16.5
    6 -7 -9 188.08 17.4
    6 7 -8 3.4 1.3
    6 7 -8 1.1 3.2
    -6 7 8 7.2 3.3
    6 -7 -8 -0.2 3.2
    6 -7 -8 -0.5 2.4
    -6 -7 8 -2 3.3
    6 7 -7 56.19 4.6
    6 7 -7 52.49 8.7
    -6 7 7 47.8 6.6
    6 7 -7 55.29 5.2
    -6 7 7 63.99 7.6
    -6 -7 7 45.4 6.3
    6 -7 -7 54.79 6.3
    6 -7 -7 60.39 7.6
    6 7 -6 44.3 4
    -6 7 6 38.3 5.5
    6 7 -6 48.8 3.7
    -6 7 6 46 5.7
    6 -7 -6 44.5 5.5
    6 -7 -6 42.4 5.5
    -6 -7 6 41.8 5.2
    -6 7 5 3.3 2.1
    6 7 -5 0.8 1.8
    6 7 -5 5 2.1
    -6 7 5 -1.3 2.1
    6 -7 -5 2 2
    -6 -7 5 5.2 1.8
    6 -7 -5 2.8 1.8
    6 -7 -5 2.4 2.9
    -6 7 4 34.5 4.8
    6 7 -4 45.7 4.4
    6 7 -4 45.4 7.5
    6 7 -4 38.4 5.1
    6 -7 -4 34.1 5.2
    -6 -7 4 42 4.3
    6 -7 -4 38.8 4.8
    6 -7 -4 36.2 4.4
    6 -7 -4 43.7 5.2
    6 7 -3 120.89 12.5
    6 7 -3 132.59 13.6
    6 7 -3 147.59 11.7
    -6 7 3 164.88 12.5
    6 -7 -3 144.69 11.8
    6 -7 -3 146.89 12.8
    6 -7 -3 136.59 12
    6 -7 -3 135.79 11.8
    -6 -7 3 162.88 11.9
    -6 7 2 247.08 19.1
    6 7 -2 216.68 20.3
    6 7 -2 203.08 19.2
    6 7 -2 249.58 18.6
    6 -7 -2 233.78 18.5
    -6 -7 2 266.27 18.7
    6 -7 -2 231.88 19.7
    6 -7 -2 244.68 18.6
    6 -7 -2 233.38 18.7
    6 7 -1 3.7 2.8
    6 7 -1 3.3 1.6
    6 7 -1 2 1.5
    -6 7 1 2.5 1.6
    -6 7 1 2.5 1.9
    -6 -7 1 6.6 1.4
    6 -7 -1 3.5 1.2
    6 -7 -1 2.9 1.2
    6 -7 -1 0.7 1.1
    6 -7 -1 4.1 2.1
    -6 -7 1 3.9 0.6
    6 7 0 35.5 4.3
    6 7 0 45.1 4.5
    -6 7 0 37.9 4.3
    6 7 0 39.3 5.6
    -6 7 0 44.8 5.3
    6 -7 0 42.7 3.6
    -6 -7 0 41.6 3.7
    6 -7 0 43.3 4
    6 -7 0 33.6 5.2
    -6 -7 0 42 4.2
    6 -7 0 40.6 3.7
    -6 7 -1 129.69 10.7
    6 7 1 119.99 10.5
    -6 7 -1 137.89 11.7
    6 7 1 109.39 11.2
    6 7 1 146.39 10.4
    6 7 1 118.19 10.8
    6 -7 1 135.29 9.6
    6 -7 1 122.19 9.6
    -6 -7 -1 138.99 10.7
    6 -7 1 112.09 11.9
    6 -7 1 129.29 10.4
    6 7 2 2.8 2
    6 7 2 5.7 1.2
    6 7 2 5.3 1.5
    -6 7 -2 2.8 2.5
    6 7 2 3.9 1.7
    -6 7 -2 6.4 1.6
    -6 -7 -2 4.2 1.7
    6 -7 2 2.7 2.3
    6 -7 2 4.7 1.4
    -6 -7 -2 5.1 1.7
    -6 7 -3 277.57 20.1
    6 7 3 300.87 20.3
    6 7 3 224.18 20.3
    6 7 3 219.28 19.7
    -6 7 -3 264.07 21.7
    6 -7 3 237.98 19.8
    -6 -7 -3 252.37 20.1
    6 -7 3 221.38 21.8
    -6 -7 -3 293.37 20.5
    6 7 4 1.1 1.5
    -6 7 -4 -0.1 1.3
    -6 -7 -4 3.9 2.3
    -6 -7 -4 2.7 1.9
    6 -7 4 4.2 2.9
    6 7 5 279.47 21.9
    -6 7 -5 261.87 21.4
    -6 -7 -5 271.07 22
    -6 7 -6 -0.9 1.8
    -6 -7 -6 2 2.4
    6 -7 6 -2 3.4
    -6 7 -7 5.2 2.3
    6 -7 7 6.4 4.7
    -6 -7 -7 11 3.3
    -6 7 -8 7 2.8
    6 -7 8 4.2 5.4
    -6 -7 -8 3.1 3.2
    -6 8 9 21.1 5
    6 8 -9 13 4.4
    6 -8 -9 7.3 4.4
    6 -8 -9 8.8 3.5
    -6 8 8 32.6 5.3
    6 8 -8 32 3.3
    6 8 -8 20.3 4.8
    6 -8 -8 26 5.5
    6 -8 -8 32.6 5.5
    -6 8 7 224.48 18.3
    6 8 -7 223.78 16.2
    6 8 -7 188.48 18.4
    6 8 -7 222.28 16.2
    -6 8 7 182.38 17.3
    -6 -8 7 212.78 17.5
    6 -8 -7 208.08 18.3
    6 -8 -7 201.68 17.7
    6 8 -6 213.08 15.3
    6 8 -6 214.48 15.4
    -6 8 6 217.48 17.1
    -6 8 6 183.18 17.2
    6 8 -6 176.68 17.8
    6 -8 -6 196.58 17.2
    -6 -8 6 198.28 16.7
    6 -8 -6 207.88 17.5
    -6 8 5 227.28 18.5
    6 8 -5 194.78 18.8
    6 -8 -5 217.58 18.4
    6 -8 -5 226.78 18.6
    -6 -8 5 232.58 17.8
    -6 8 4 54.59 6.1
    6 8 -4 47.2 6.3
    6 8 -4 52.89 5.5
    6 -8 -4 52.39 5.8
    -6 -8 4 54.59 5.4
    6 -8 -4 52.09 6.2
    6 -8 -4 52.09 5.9
    -6 8 3 27.9 4.2
    6 8 -3 17.9 3.9
    6 8 -3 23.9 3.2
    6 8 -3 23.5 5.3
    -6 8 3 20.8 3.6
    6 -8 -3 24.5 4.1
    -6 -8 3 28.5 3.3
    6 -8 -3 25.3 3.9
    6 -8 -3 24.6 3.7
    6 -8 -3 22.6 3.4
    6 8 -2 263.47 19.2
    6 8 -2 227.38 20.7
    6 8 -2 208.18 19.7
    -6 8 2 236.98 19.5
    6 -8 -2 235.98 20.4
    6 -8 -2 242.08 18.9
    6 -8 -2 249.18 19
    -6 -8 2 267.57 19.1
    6 -8 -2 238.68 19.1
    6 8 -1 82.09 9.1
    6 8 -1 94.19 10.4
    -6 8 1 98.29 9
    6 8 -1 114.19 7.9
    6 8 -1 95.49 8.7
    -6 8 1 120.29 9.7
    6 -8 -1 97.09 8.4
    6 -8 -1 82.09 9.9
    6 -8 -1 101.09 8.6
    6 -8 -1 94.99 8.3
    -6 -8 1 110.09 7.8
    -6 -8 1 107.89 8.6
    -6 8 0 26.7 3.9
    6 8 0 28.2 4.2
    6 8 0 39.5 3.4
    6 8 0 29.7 4
    6 8 0 27.9 5.2
    -6 8 0 36.9 4.8
    6 -8 0 33.5 3.2
    6 -8 0 32.2 5.2
    -6 -8 0 39.6 3.8
    -6 -8 0 31.9 3.3
    6 -8 0 34 3.7
    6 8 1 22.9 3.1
    6 8 1 29 3
    6 8 1 20.1 4
    -6 8 -1 22.2 3.4
    6 8 1 26.8 3.7
    -6 8 -1 20.8 4.5
    -6 -8 -1 30.4 3.3
    6 -8 1 24.2 3
    6 -8 1 21.7 4.5
    6 -8 1 24.7 2.1
    -6 -8 -1 20.1 3.1
    6 -8 1 28.5 2.1
    -6 8 -2 125.49 11.7
    6 8 2 143.99 10.3
    -6 8 -2 129.79 10.4
    6 8 2 119.79 9.9
    6 8 2 106.59 10.5
    6 -8 2 103.19 11.8
    -6 -8 -2 112.99 10.1
    -6 -8 -2 121.79 10.3
    6 -8 2 120.09 10.1
    6 8 3 61.59 4.8
    6 8 3 56.49 5.6
    -6 8 -3 59.39 5.6
    6 8 3 44.6 5.2
    6 -8 3 42.3 7.2
    -6 -8 -3 54.19 5.6
    -6 -8 -3 49.3 5.9
    -6 8 -4 4.7 1.8
    6 8 4 8.3 2.2
    6 -8 4 8.4 3.9
    -6 -8 -4 9.4 2.8
    -6 -8 -4 7.3 2.2
    6 8 5 8 2.3
    -6 8 -5 4.2 1.9
    6 -8 5 4.4 3.5
    -6 -8 -5 7.3 2.5
    -6 -8 -6 10.4 3
    6 -8 6 6.4 5.1
    -6 8 -7 50.19 5.9
    -6 -8 -7 59.89 7.4
    -6 8 -8 58.99 6.8
    -6 -8 -8 50.59 8
    6 -8 8 56.69 10.8
    6 9 -8 113.39 13.1
    -6 9 8 149.09 13
    -6 -9 8 126.69 12.3
    6 -9 -8 130.39 13.2
    6 -9 -8 138.09 12.6
    -6 9 7 45.9 6.4
    6 -9 -7 34.9 5.9
    6 -9 -7 39.5 6.2
    -6 -9 7 35.4 5.3
    6 9 -6 127.19 9.2
    6 9 -6 102.49 11.9
    -6 9 6 110.59 12.4
    -6 9 6 127.89 11.3
    -6 -9 6 122.39 10.9
    6 -9 -6 127.69 11.5
    6 -9 -6 116.19 11.5
    -6 9 5 98.09 10.4
    -6 9 5 130.29 10.4
    6 9 -5 85.29 10.5
    -6 -9 5 126.19 9.9
    6 -9 -5 97.59 10.5
    6 -9 -5 110.09 10.4
    6 9 -4 47.3 6.7
    -6 9 4 48.5 6.4
    6 -9 -4 59.39 6.2
    6 -9 -4 53.49 6.6
    6 -9 -4 59.19 6.4
    -6 -9 4 55.29 5.5
    -6 9 3 332.97 25.6
    6 9 -3 317.57 24.9
    6 -9 -3 292.67 24.7
    -6 -9 3 348.47 24.9
    6 -9 -3 294.17 26.1
    6 -9 -3 316.67 25
    -6 9 2 10.4 2.8
    6 9 -2 9.3 1.1
    -6 9 2 12.8 2.8
    6 9 -2 4.4 2.2
    6 9 -2 3.7 3.8
    6 9 -2 8.6 2.2
    6 -9 -2 11.4 2.2
    6 -9 -2 4.9 2.6
    -6 -9 2 14.5 2.3
    -6 -9 2 8.9 1
    6 -9 -2 8.6 2.1
    -6 9 1 17.6 3
    6 9 -1 16.9 2.9
    6 9 -1 20 4.3
    -6 9 1 21.2 3.7
    6 9 -1 22.9 2.2
    6 9 -1 14 3.2
    -6 -9 1 20.2 2.1
    6 -9 -1 22.7 4.7
    6 -9 -1 16.9 2.9
    6 -9 -1 20.3 2.8
    -6 -9 1 21.8 2.8
    6 9 0 105.89 8.3
    6 9 0 90.89 9.1
    6 9 0 81.49 8.9
    -6 9 0 103.89 9.1
    -6 9 0 106.09 9.9
    6 9 0 91.19 10.2
    -6 -9 0 105.29 8.1
    6 -9 0 99.59 8
    -6 -9 0 111.19 8.9
    6 -9 0 96.89 10.5
    6 -9 0 101.89 8.1
    6 9 1 9.3 1.8
    -6 9 -1 7.5 2.2
    6 9 1 7.1 1.9
    6 9 1 10 2.8
    6 -9 1 7.8 3.3
    -6 -9 -1 8.4 2
    6 -9 1 9.6 1.1
    6 -9 1 7.7 1
    -6 -9 -1 9.3 1.9
    -6 9 -2 -0.2 1.7
    6 9 2 -0.6 1.4
    6 9 2 1 1.1
    -6 -9 -2 -1 2.1
    6 -9 2 0.4 2.6
    -6 -9 -2 -1.2 1.5
    -6 9 -3 -1.6 1.6
    6 9 3 -0.4 0.9
    6 9 3 1.5 1.9
    6 9 3 -0.1 1.7
    6 -9 3 3.2 3.1
    -6 -9 -3 -0.7 2.6
    -6 -9 -3 -0.1 1.8
    6 9 4 27 4.1
    -6 9 -4 21.7 3.5
    6 -9 4 15.3 4.9
    -6 -9 -4 28.8 4.4
    -6 9 -5 93.69 8.2
    6 9 5 89.39 8.6
    6 -9 5 60.89 11.9
    -6 9 -6 39.8 5.1
    6 -9 6 28.9 7.3
    -6 -9 -6 38.7 6.2
    -6 9 -7 7.9 2.6
    -6 -9 -7 9 3.4
    6 -9 7 10.2 6.1
    6 10 -8 4.6 4.1
    -6 10 8 5.7 4.4
    -6 -10 8 4.7 3.7
    6 -10 -8 0.1 3.5
    6 -10 -8 8.5 4
    6 10 -7 123.59 12.8
    -6 10 7 131.79 12.6
    6 -10 -7 113.79 12.3
    6 -10 -7 140.29 12.8
    -6 10 6 4.6 3.2
    -6 10 6 0.4 3.3
    6 10 -6 3.3 3.2
    -6 -10 6 -3.4 2.4
    6 -10 -6 0.9 2.8
    -6 10 5 0.7 4.9
    -6 10 5 -2.6 2.9
    6 -10 -5 2.2 2.5
    6 -10 -5 0.8 2.7
    -6 -10 5 3 2.1
    -6 10 4 3.5 3
    -6 10 4 2.5 2.6
    -6 -10 4 4 1.9
    6 -10 -4 0.8 2.4
    6 -10 -4 3.9 2.2
    -6 10 3 80.49 8
    -6 10 3 79.89 8.4
    6 -10 -3 74.19 7.4
    6 -10 -3 65.59 8.2
    -6 -10 3 75.59 6.9
    6 10 -2 86.19 6.4
    -6 10 2 80.89 8.2
    -6 10 2 102.19 10.7
    -6 -10 2 79.79 6.3
    6 -10 -2 66.09 8.9
    -6 -10 2 83.59 7.4
    6 -10 -2 75.09 7.5
    6 10 -1 125.79 14.3
    6 10 -1 146.59 12.5
    6 10 -1 128.09 13
    -6 10 1 161.28 13.2
    6 -10 -1 123.69 13.9
    6 -10 -1 159.48 12.2
    -6 -10 1 167.58 12.5
    -6 -10 1 174.48 11.6
    6 -10 -1 143.49 12.1
    6 10 0 55.19 8.1
    -6 10 0 59.89 6.5
    6 10 0 67.89 5.5
    6 -10 0 58.39 5.1
    6 -10 0 49.5 7.6
    -6 -10 0 57.89 5.7
    6 -10 0 53.29 5.2
    -6 -10 0 60.99 5.3
    6 10 1 11.2 2.2
    6 10 1 10.5 2.4
    -6 10 -1 12 2.6
    6 10 1 10.1 3.6
    6 -10 1 13.5 1.5
    -6 -10 -1 12.5 2.3
    -6 -10 -1 15.3 2.6
    6 -10 1 11.8 3.7
    6 10 2 3.2 2.6
    6 10 2 -0.4 1.7
    6 10 2 2.4 1.4
    -6 10 -2 1.3 2
    -6 -10 -2 -1.3 1.8
    -6 -10 -2 -2.1 2.1
    6 -10 2 3.8 3.1
    -6 10 -3 7.8 2.3
    6 10 3 4.2 2.2
    6 10 3 7.9 2.3
    6 10 3 11.9 2.1
    -6 -10 -3 7 3
    6 -10 3 7.8 4
    -6 -10 -3 12.3 2.6
    -6 10 -4 50.69 5.9
    6 10 4 51.49 6
    6 10 5 20.8 3.7
    -6 10 -5 11.1 3.4
    -6 -10 -5 21.4 4.1
    6 -10 5 8 4.8
    -6 10 -6 2.2 2.6
    6 10 6 0.5 3.2
    -6 -10 -6 8.3 3.2
    6 -10 6 -1 5
    -6 10 -7 291.37 22.5
    6 -10 7 221.38 26.1
    -6 -10 -7 304.87 23.5
    -6 11 7 122.99 12.5
    6 11 -7 111.29 13.3
    -6 -11 7 129.19 11.5
    6 -11 -7 114.59 12.5
    6 -11 -7 131.59 12.7
    -6 11 6 1.7 3.5
    6 11 -6 -4.5 3.2
    -6 -11 6 -0.2 3.2
    6 -11 -6 -0.3 3.4
    6 -11 -6 2.6 3.1
    -6 11 5 171.58 15.2
    6 11 -5 146.69 15.5
    6 -11 -5 180.08 14.9
    -6 -11 5 179.88 14.3
    6 -11 -5 160.28 15.5
    -6 11 4 -3.5 2.7
    6 -11 -4 1.7 2.4
    6 -11 -4 -0.4 2.9
    -6 -11 4 -0.3 1.9
    -6 11 3 26.4 5.5
    -6 -11 3 41.7 4.7
    6 -11 -3 29.4 6
    6 -11 -3 36.7 4.8
    -6 11 2 -1.9 2.5
    6 11 -2 0.2 1
    6 -11 -2 2.2 3
    6 -11 -2 2.2 1.8
    -6 -11 2 4.2 1.7
    -6 -11 2 2.1 0.9
    6 11 -1 0 2.1
    6 11 -1 0.6 1.3
    -6 11 1 0.6 2.5
    -6 -11 1 0.6 1.1
    -6 -11 1 2 1.9
    6 -11 -1 0.3 2.7
    6 -11 -1 1.7 1.6
    6 11 0 109.29 13.2
    6 11 0 108.99 11.7
    6 11 0 144.79 11.1
    -6 11 0 140.49 12.1
    -6 -11 0 154.58 11.6
    6 -11 0 138.49 10.7
    6 -11 0 126.19 13.4
    -6 -11 0 146.89 10.9
    6 -11 0 129.89 11
    6 11 1 66.09 7.7
    6 11 1 83.29 7.5
    -6 11 -1 83.49 8.2
    6 11 1 86.69 9.7
    -6 -11 -1 76.99 7.5
    -6 -11 -1 92.39 7.8
    6 -11 1 84.09 6.3
    6 -11 1 68.69 10.1
    6 -11 1 82.69 6.5
    6 11 2 32.2 4.5
    -6 11 -2 32.7 4.6
    6 11 2 30.2 5.8
    6 11 2 36.3 4.2
    -6 -11 -2 31.5 4.3
    6 -11 2 19.9 5.5
    -6 -11 -2 29.5 4.6
    6 11 3 491.65 45.8
    -6 11 -3 622.14 46.4
    6 11 3 628.54 45.4
    6 11 3 677.13 46.4
    -6 -11 -3 587.84 46.7
    6 11 4 2.6 2.5
    -6 11 -4 -5.1 3
    -6 -11 -4 1.4 2.5
    6 -11 4 -6.8 4
    6 11 5 4.3 3.2
    -6 11 -5 -0.7 2.5
    -6 -11 -5 -2.9 2.8
    6 -11 5 3.2 5
    6 11 6 150.08 13.2
    -6 11 -6 128.69 11.9
    -6 -11 -6 144.49 12.7
    6 -11 6 113.69 15.4
    -6 12 6 31.5 5.9
    6 12 -6 18 5
    6 -12 -6 37.4 7.6
    6 -12 -6 27.7 4.9
    -6 -12 6 27.4 4.6
    -6 12 5 -6.5 3.4
    6 -12 -5 -2.4 3.4
    6 -12 -5 -1.1 5.1
    -6 -12 5 4.2 4.4
    -6 12 4 59.79 8.3
    -6 -12 4 78.49 7.6
    6 -12 -4 69.19 7.8
    6 -12 -4 72.09 9.2
    -6 12 3 62.79 8.3
    6 12 -3 77.19 5.7
    6 -12 -3 53.69 8.8
    -6 -12 3 83.59 7.3
    6 -12 -3 76.39 7.7
    -6 12 2 14.3 4.6
    6 -12 -2 16.8 3.2
    6 -12 -2 16.9 4.6
    -6 -12 2 24.7 3.7
    -6 -12 2 24.4 2.6
    -6 12 1 108.49 11.3
    6 12 -1 112.59 8.9
    6 12 -1 84.49 10.2
    6 -12 -1 87.59 11.1
    -6 -12 1 123.19 9.7
    -6 -12 1 106.99 8.5
    6 -12 -1 107.39 9
    -6 12 0 151.68 13.6
    6 12 0 158.88 12.4
    -6 -12 0 161.18 12.1
    6 -12 0 154.18 11.8
    6 -12 0 124.29 15.2
    -6 -12 0 152.08 12.8
    6 -12 0 134.09 12
    -6 12 -1 2.7 3.3
    6 12 1 2.6 2
    6 12 1 4.3 4.2
    6 12 1 2.3 2.1
    -6 -12 -1 4.5 2.3
    6 -12 1 2.6 0.8
    6 -12 1 6.2 6.9
    6 -12 1 2.3 1.2
    -6 -12 -1 4.3 2.6
    6 12 2 63.59 8.8
    6 12 2 70.49 7.1
    6 12 2 89.89 7.6
    6 -12 2 54.59 9.9
    -6 -12 -2 71.09 7.7
    -6 -12 -2 81.09 7.9
    6 12 3 -0.3 2.5
    -6 12 -3 5.8 3
    6 12 3 1.3 1.6
    6 -12 3 -0.5 4.2
    -6 -12 -3 2.4 2.6
    -6 12 -4 5.8 3.1
    6 12 4 6.1 3.1
    6 -12 4 4.4 5
    -6 -12 -4 13.4 3.3
    -6 12 -5 14.2 3.5
    6 12 5 14.3 3.8
    6 -12 5 17.5 6.5
    -6 -12 -5 9.6 3.6
    6 12 6 -1 3.6
    -6 12 -6 8.5 3.5
    6 -12 6 -0.6 6.6
    -6 13 5 7.2 4.3
    -6 -13 5 -1.4 2.9
    6 -13 -5 -1.5 4.3
    6 -13 -5 -0.6 3.3
    -6 13 4 44.4 6.8
    6 -13 -4 28.9 6.5
    6 -13 -4 36.2 5.5
    -6 -13 4 39.1 5.4
    -6 13 3 -3.5 3.7
    -6 -13 3 -0.7 4
    6 -13 -3 1.4 2.6
    6 -13 -3 -1.6 3.8
    6 13 -2 107.49 8.4
    -6 13 2 91.29 10.3
    6 -13 -2 82.99 12
    6 -13 -2 106.29 9.2
    -6 13 1 151.88 13.3
    6 13 -1 141.69 11.6
    6 -13 -1 138.49 11.6
    -6 -13 1 123.49 14.4
    -6 13 0 315.17 24.7
    6 13 0 340.97 23.7
    6 13 0 255.97 24.4
    6 -13 0 323.87 23
    6 -13 0 253.77 26.2
    6 13 1 4.6 2.6
    -6 13 -1 11.3 3.5
    6 13 1 10.6 5.3
    6 13 1 8.5 2.8
    6 -13 1 9.6 5
    -6 -13 -1 12.5 3.1
    -6 13 -2 18.3 4
    6 13 2 15.9 3.2
    6 13 2 17.5 3.4
    6 -13 2 16.1 5.7
    -6 -13 -2 18.2 3.3
    6 13 3 1.6 2
    -6 13 -3 -3.6 3.2
    6 13 3 -1.5 2.9
    6 -13 3 3.7 5.3
    -6 -13 -3 1 2.8
    -6 13 -4 31.2 4.9
    6 -13 4 33.4 7.3
    -6 13 -5 58.59 7.5
    6 13 5 72.19 8.3
    6 -13 5 41.8 10.1
    -6 -13 -5 74.39 8
    -6 14 4 85.29 12.1
    -6 -14 4 119.39 10.5
    6 -14 -4 114.59 11.1
    -6 14 3 39.5 6.7
    6 -14 -3 55.49 6.6
    6 -14 -3 40 7.8
    -6 -14 3 53.99 6.4
    -6 14 2 -2.8 3.7
    -6 -14 2 -2.9 2.5
    6 -14 -2 1.8 2.5
    6 -14 -2 1.5 4.5
    6 14 -1 0.9 2.2
    -6 14 1 2.4 3.9
    -6 -14 1 2 2.8
    6 -14 -1 -1.9 4.6
    6 -14 -1 -1.8 2.1
    6 14 0 0.8 2.5
    6 14 0 0.2 2.9
    -6 14 0 -2 3.8
    6 -14 0 4.1 4.9
    -6 -14 0 -1.6 2.7
    6 -14 0 -1.3 1.5
    6 14 1 92.69 8.8
    6 14 1 71.09 9
    -6 14 -1 100.99 10
    6 -14 1 63.89 12.2
    -6 -14 -1 109.29 9.3
    -6 14 -2 135.49 12.3
    6 14 2 135.09 12.1
    6 14 2 120.09 11.7
    6 -14 2 103.19 15.4
    -6 -14 -2 149.59 12.4
    -6 14 -3 16.3 4.1
    6 14 3 15.5 4.1
    -6 -14 -3 16.9 3.8
    6 -14 3 5.9 6
    -6 15 2 12.2 5
    6 15 -2 17.9 5.2
    -6 -15 2 17.7 3.8
    6 -15 -2 21.2 6.4
    6 -15 -2 20.6 3.8
    -6 15 1 2.3 4.4
    6 15 -1 -1.5 3.8
    6 -15 -1 1.9 2.4
    6 -15 -1 -2.7 5.2
    -6 -15 1 0.3 3.1
    -6 15 0 50.59 8.1
    -6 -15 0 56.99 7.1
    6 -15 0 60.49 11.3
    -6 15 -1 82.99 10.6
    6 15 1 96.09 9.5
    6 15 1 75.69 9.7
    -6 -15 -1 109.39 9.4
    6 -15 1 79.29 13.5
    7 0 -10 8.2 4.2
    -7 0 9 0.9 2.6
    7 0 -9 1.4 2.3
    7 0 -8 508.05 42.7
    -7 0 8 560.84 42.8
    7 0 -8 598.14 43.5
    -7 0 7 1 1.7
    7 0 -7 0.2 1.6
    7 0 -7 2.5 2.1
    7 0 -6 3324.97 253.97
    -7 0 6 3290.97 253.67
    7 0 -6 3576.84 254.37
    7 0 -6 3429.86 253.67
    -7 0 5 0.6 1.9
    7 0 -5 0.2 1.3
    7 0 -5 0.3 1.1
    -7 0 5 0.1 1.2
    7 0 -5 0.2 1.3
    -7 0 5 -1.1 1.3
    -7 0 4 35.5 4.1
    7 0 -4 43.6 4
    7 0 -4 44.1 4.6
    -7 0 4 40.2 4
    -7 0 4 36 4.7
    7 0 -4 47.6 4.2
    -7 0 3 -0.2 1.1
    7 0 -3 0.7 0.6
    7 0 -3 -0.6 0.9
    -7 0 3 -0.7 0.9
    -7 0 3 1 0.8
    7 0 -3 -0.8 0.8
    -7 0 2 1100.99 90.39
    -7 0 2 1185.88 91.19
    7 0 -2 1268.77 90.49
    7 0 -2 1328.57 91.09
    -7 0 2 1174.78 90.59
    7 0 -2 1207.18 90.19
    -7 0 1 0.6 0.7
    7 0 -1 0 0.5
    -7 0 1 1.7 0.7
    -7 0 1 0.1 1
    7 0 -1 -0.5 0.8
    7 0 -1 0.5 0.6
    -7 0 0 11.5 2.1
    7 0 0 9.7 1.3
    -7 0 0 12 1.5
    7 0 0 11.8 2.1
    -7 0 0 11.1 1.5
    7 0 1 -0.4 0.5
    -7 0 -1 -0.6 0.9
    7 0 1 0.1 1
    -7 0 -1 0.6 0.6
    7 0 1 0.4 0.6
    -7 0 -1 -0.5 0.6
    -7 0 -2 361.46 26.6
    7 0 2 326.17 26.6
    -7 0 -2 377.06 26.5
    7 0 2 330.27 27.2
    7 0 3 0.2 1
    -7 0 -3 -1.7 1
    -7 0 -3 1.1 0.9
    7 0 3 -0.7 1.1
    -7 0 -3 0.9 0.8
    -7 0 -4 40.8 3.8
    -7 0 -4 36 3.9
    -7 0 -4 40.3 4.2
    7 0 4 39.1 4.1
    -7 0 -4 33.4 4.7
    -7 0 -5 -1.5 2.3
    7 0 5 -0.6 1.7
    -7 0 -5 0.1 1.2
    -7 0 -5 -1.1 1.4
    -7 0 -5 0.8 1.2
    7 0 5 0.9 1.8
    -7 0 -6 245.68 19.8
    -7 0 -6 253.97 19.7
    7 0 6 212.88 19.9
    -7 0 -6 278.17 19.9
    -7 0 -7 -1.8 1.9
    -7 0 -7 -0.6 1.8
    7 0 7 2.2 2.3
    -7 0 -7 -1.1 2
    -7 0 -8 1.1 2.2
    -7 0 -8 2.8 2.5
    7 0 8 4.3 2.9
    -7 0 -9 5 2.8
    -7 0 -9 -3.3 3.3
    -7 1 10 16.7 4.5
    7 1 -10 12.5 3.5
    7 -1 -10 13.5 4.8
    7 -1 -10 13.1 3.9
    7 1 -9 100.79 10.1
    -7 1 9 99.99 9.9
    7 -1 -9 108.79 10
    7 -1 -9 94.59 11.1
    7 1 -8 -2.4 2.8
    -7 1 8 -0.9 2.1
    7 1 -8 -0.4 2
    -7 -1 8 -0.3 2
    7 -1 -8 1.3 1.9
    7 -1 -8 5.9 3.4
    -7 1 7 49.1 5.2
    7 1 -7 40.5 5
    7 1 -7 46.5 5.4
    -7 -1 7 46.1 4.8
    7 -1 -7 42 5.1
    7 -1 -7 43.8 5
    7 1 -6 142.59 12.3
    7 1 -6 160.78 13
    7 1 -6 150.08 12
    -7 1 6 128.49 12.2
    -7 -1 6 153.18 12.1
    -7 -1 6 125.59 12.3
    7 -1 -6 173.38 12.9
    7 -1 -6 150.58 12.2
    7 -1 -6 141.19 12.3
    7 1 -5 101.89 9
    7 1 -5 97.69 8.4
    -7 1 5 93.69 8.5
    -7 -1 5 84.29 8.6
    -7 -1 5 94.19 8.2
    7 -1 -5 116.69 9.1
    7 -1 -5 97.79 8.6
    7 -1 -5 106.49 8.4
    7 1 -4 184.38 14
    -7 1 4 149.79 13.5
    7 1 -4 176.58 13
    -7 1 4 145.69 13.3
    -7 1 4 145.69 13.8
    7 1 -4 176.58 13.4
    7 -1 -4 194.68 14
    7 -1 -4 185.18 13.5
    -7 -1 4 163.48 13.1
    -7 -1 4 150.38 13.5
    7 -1 -4 167.48 13.2
    -7 1 3 128.79 10.9
    7 1 -3 134.39 9.8
    -7 1 3 116.49 10.2
    -7 1 3 110.39 10.3
    7 1 -3 142.09 10.3
    7 1 -3 137.19 10.8
    7 -1 -3 126.19 10.2
    -7 -1 3 117.39 9.9
    -7 -1 3 122.29 10.3
    7 1 -2 655.23 49.5
    7 1 -2 667.03 49.9
    -7 1 2 704.63 50.59
    -7 1 2 562.14 49.9
    7 1 -2 714.13 50.49
    -7 1 2 613.94 49.8
    -7 -1 2 623.94 49.6
    7 -1 -2 744.33 50.59
    7 -1 -2 680.73 49.7
    -7 -1 2 644.94 49.99
    7 -1 -2 686.23 49.9
    7 1 -1 290.87 21.7
    -7 1 1 278.07 21.6
    -7 1 1 260.67 21.6
    7 1 -1 311.17 22.2
    7 1 -1 276.07 21.4
    7 -1 -1 306.07 22.4
    7 -1 -1 272.87 21.8
    -7 -1 1 275.87 21.7
    7 -1 -1 295.47 21.5
    -7 -1 1 282.17 21.4
    -7 -1 1 268.77 22.2
    7 1 0 22.3 2.4
    7 1 0 23.6 2.2
    7 1 0 26.2 2.9
    -7 1 0 29.5 3
    -7 1 0 24.1 2.4
    -7 1 0 24.7 2.3
    7 -1 0 26.6 2.3
    7 -1 0 20.2 2.3
    -7 -1 0 24.1 2.4
    -7 -1 0 22.6 2.2
    -7 -1 0 18.8 2.7
    7 -1 0 22.7 3.1
    7 1 1 378.46 30.1
    -7 1 -1 391.26 30.1
    -7 1 -1 411.76 30
    7 1 1 426.16 30.7
    7 -1 1 375.76 30
    -7 -1 -1 410.76 30.1
    7 -1 1 373.96 30.9
    7 -1 1 357.86 30
    -7 -1 -1 451.95 30.7
    -7 -1 -1 397.46 30
    -7 1 -2 374.86 26.7
    7 1 2 323.47 27
    7 1 2 344.57 27.4
    -7 1 -2 374.16 27
    7 -1 2 330.57 26.8
    -7 -1 -2 366.56 26.9
    -7 -1 -2 355.86 26.9
    7 -1 2 323.67 27.7
    -7 -1 -2 391.46 27.8
    7 1 3 232.38 19.9
    7 1 3 218.38 19.5
    -7 1 -3 275.67 19.3
    -7 1 -3 279.77 19.7
    -7 -1 -3 274.07 20
    7 -1 3 231.28 19.4
    7 -1 3 226.78 20.3
    -7 -1 -3 261.07 19.6
    -7 -1 -3 271.97 19.6
    -7 1 -4 5.3 1.4
    7 1 4 0.4 1.4
    -7 1 -4 2.8 0.9
    7 1 4 2.4 1.5
    -7 1 -4 4.7 1.5
    7 -1 4 2.4 1.8
    -7 -1 -4 3.7 1.2
    -7 -1 -4 2.8 1.2
    -7 -1 -4 1.3 1.8
    -7 1 -5 12.8 2.3
    -7 1 -5 15.8 2.4
    -7 1 -5 19.7 3.2
    7 1 5 10.1 2.5
    7 1 5 18.4 3.1
    -7 1 -5 17.6 3
    7 -1 5 12.6 3
    7 -1 5 11.6 2.4
    -7 -1 -5 18.8 2.8
    -7 -1 -5 14.5 3.1
    -7 -1 -5 20.6 3.1
    -7 -1 -5 16.2 2.6
    -7 1 -6 409.76 31.2
    7 1 6 342.87 31.2
    -7 1 -6 436.86 31.5
    -7 1 -6 400.76 30.8
    -7 -1 -6 411.86 31.1
    -7 -1 -6 402.06 31.2
    -7 1 -7 141.19 11.4
    -7 1 -7 131.19 11.3
    -7 1 -7 126.19 10.9
    -7 -1 -7 119.39 11.2
    -7 -1 -7 128.19 11.3
    7 -1 7 102.79 11.7
    -7 -1 -7 140.59 10.6
    -7 1 -8 15.4 3.2
    -7 1 -8 18.9 3.4
    -7 -1 -8 18.1 3.5
    7 -1 8 10.1 3.6
    -7 1 -9 24.3 4.4
    -7 1 -9 29.6 4.7
    -7 -1 -9 30.2 4.9
    -7 -1 -9 37 5.4
    -7 2 10 46 7.6
    7 2 -10 50.19 7.2
    7 -2 -10 42.7 7.2
    7 -2 -10 46.9 6.8
    7 2 -9 76.19 9.3
    7 2 -9 87.89 9.7
    -7 2 9 86.39 8.9
    7 -2 -9 107.69 9.2
    7 -2 -9 78.79 10
    7 2 -8 36.5 5.4
    -7 2 8 40.3 5.1
    7 2 -8 35.1 5.4
    7 -2 -8 35.4 4.7
    -7 2 7 43.5 4.9
    7 2 -7 34.8 4.5
    7 2 -7 43 5.4
    7 -2 -7 45.3 4.9
    7 -2 -7 29.7 4.7
    7 2 -6 105.89 9.2
    -7 2 6 77.69 8.8
    7 2 -6 91.19 8.1
    -7 2 6 98.09 8.7
    -7 -2 6 83.39 8.7
    7 -2 -6 108.69 9
    7 -2 -6 107.59 8.6
    -7 -2 6 102.59 8.2
    7 2 -5 274.37 20.6
    -7 2 5 239.58 20.7
    -7 2 5 220.78 21
    7 2 -5 266.17 21.3
    7 2 -5 271.07 20.1
    7 -2 -5 269.27 20.6
    7 -2 -5 272.27 20.8
    -7 -2 5 250.77 20.9
    -7 -2 5 262.67 20.2
    7 -2 -5 300.87 21.2
    7 2 -4 154.58 11.9
    7 2 -4 157.08 12.5
    7 2 -4 156.18 13.1
    -7 2 4 146.69 13.1
    -7 2 4 144.19 12.5
    7 -2 -4 162.08 12.4
    -7 -2 4 141.99 12.6
    7 -2 -4 160.88 12.6
    7 -2 -4 175.98 13.1
    -7 -2 4 147.59 12
    -7 2 3 186.18 15.7
    -7 2 3 215.88 16.4
    -7 2 3 161.78 15.6
    7 2 -3 208.08 15.7
    7 2 -3 200.88 16.2
    7 2 -3 212.58 15
    -7 -2 3 183.28 15.7
    7 -2 -3 225.68 16.3
    7 -2 -3 210.78 15.7
    7 -2 -3 204.38 15.5
    -7 -2 3 182.98 15.1
    -7 2 2 14.8 2.1
    -7 2 2 14.7 2.3
    7 2 -2 18.8 2.2
    7 2 -2 19.1 1.6
    7 2 -2 20.2 2.7
    -7 2 2 24.6 2.9
    7 -2 -2 19.2 2.1
    7 -2 -2 20.3 2.7
    -7 -2 2 22 2.3
    7 -2 -2 19.8 2.1
    -7 -2 2 15.8 1.8
    -7 2 1 121.39 10.6
    -7 2 1 132.09 10.7
    7 2 -1 135.89 10.7
    7 2 -1 145.89 11.2
    -7 -2 1 133.69 10.3
    7 -2 -1 136.99 11.4
    7 -2 -1 139.39 10.6
    7 -2 -1 133.59 10.5
    -7 -2 1 133.19 10.7
    7 2 0 80.19 6.3
    -7 2 0 65.99 5.7
    -7 2 0 70.69 5.9
    7 2 0 68.19 5.9
    -7 -2 0 65.09 5.7
    7 -2 0 72.69 5.8
    -7 -2 0 62.49 6.2
    7 -2 0 68.89 6.6
    7 -2 0 73.49 5.7
    -7 -2 0 70.89 5.9
    -7 2 -1 94.69 7.7
    7 2 1 106.59 8.1
    -7 2 -1 92.69 7.4
    7 2 1 93.19 7.8
    7 -2 1 91.99 7.7
    7 -2 1 89.79 8.5
    -7 -2 -1 94.59 8
    7 -2 1 89.39 7.4
    -7 -2 -1 92.79 7.5
    -7 -2 -1 97.99 7.8
    7 2 2 2 1.2
    -7 2 -2 0.9 0.8
    -7 2 -2 2.9 0.6
    7 2 2 1.6 1
    -7 2 -2 3.5 1.5
    -7 -2 -2 3.2 1
    7 -2 2 1.5 0.9
    -7 -2 -2 3.2 0.9
    7 -2 2 1.6 0.8
    -7 -2 -2 2.1 0.8
    7 -2 2 1.6 1.5
    -7 -2 -2 0.7 1.1
    7 2 3 220.18 19.1
    -7 2 -3 250.47 19
    7 2 3 214.78 19
    -7 2 -3 276.97 19.8
    -7 2 -3 256.77 18.5
    -7 -2 -3 249.68 19
    7 -2 3 223.68 18.6
    -7 -2 -3 264.67 19
    -7 -2 -3 237.88 19.2
    -7 -2 -3 241.58 18.9
    -7 2 -4 548.35 38.2
    7 2 4 425.96 37.6
    -7 2 -4 510.35 37.5
    -7 2 -4 514.45 37
    7 -2 4 452.75 37.1
    -7 -2 -4 512.05 37.5
    -7 -2 -4 445.06 37.7
    -7 -2 -4 518.05 37.6
    -7 2 -5 212.48 16.5
    7 2 5 162.48 16
    -7 2 -5 201.48 15.3
    -7 2 -5 194.08 15.8
    -7 -2 -5 197.78 15.9
    -7 -2 -5 164.68 16
    -7 -2 -5 220.18 15.4
    -7 -2 -5 212.08 16
    -7 2 -6 21.8 3.3
    7 2 6 18.9 3.8
    -7 2 -6 25.8 4.3
    -7 2 -6 20.5 2.9
    7 2 6 15.3 2.8
    -7 -2 -6 19.7 3.2
    -7 -2 -6 20 3.3
    7 -2 6 15.7 3.8
    -7 -2 -6 24.1 2.7
    -7 2 -7 9 3.2
    -7 2 -7 11.9 2.8
    -7 2 -7 8.6 2.1
    7 -2 7 5.6 3.3
    -7 -2 -7 11.3 2.1
    -7 -2 -7 6.7 2.6
    -7 -2 -7 9.7 2.8
    -7 2 -8 -2.3 2.2
    -7 2 -8 -7.9 6.1
    -7 2 -8 -1.2 2.3
    -7 -2 -8 -2.2 2.4
    7 -2 8 -1 3.4
    -7 -2 -8 3.1 2.8
    -7 2 -9 0 3.1
    -7 2 -9 5.4 3.1
    -7 -2 -9 -2.7 3.1
    7 -2 9 1.7 4.4
    -7 3 10 18.7 4.6
    7 3 -10 18.3 4.3
    7 -3 -10 9.4 4.6
    7 -3 -10 28.2 5.4
    7 3 -9 81.89 9.5
    -7 3 9 102.79 10.1
    7 -3 -9 80.89 10
    7 -3 -9 88.39 8.8
    -7 3 8 62.59 6.9
    7 3 -8 52.59 6.6
    7 3 -8 55.69 6.2
    7 -3 -8 63.69 6.4
    7 3 -7 2 2.1
    -7 3 7 1.1 2.1
    7 3 -7 -1 1.8
    7 -3 -7 1 2.8
    -7 -3 7 -0.6 2
    7 -3 -7 -0.6 1.5
    7 3 -6 30.9 3.5
    -7 3 6 35.6 4.4
    7 3 -6 35.7 4.5
    -7 3 6 28.8 4.6
    7 -3 -6 37.5 4.2
    -7 -3 6 32.7 4.2
    7 -3 -6 34.2 4
    7 3 -5 70.89 6.3
    -7 3 5 63.09 6.5
    7 3 -5 73.79 5.6
    7 3 -5 67.79 6.9
    -7 3 5 60.09 6.7
    -7 -3 5 61.19 6.4
    7 -3 -5 72.59 6.6
    7 -3 -5 69.59 6.4
    7 -3 -5 75.79 6.8
    -7 3 4 93.19 8.4
    7 3 -4 88.79 8.3
    7 3 -4 90.59 7.6
    -7 3 4 82.59 7.9
    7 3 -4 90.19 6.9
    7 -3 -4 88.79 7.6
    7 -3 -4 94.89 8.3
    -7 -3 4 85.09 7.8
    7 -3 -4 93.49 7.9
    -7 3 3 82.29 8.1
    7 3 -3 95.09 7.2
    7 3 -3 99.89 8.1
    -7 3 3 108.99 8.8
    7 3 -3 96.39 8.7
    7 -3 -3 97.19 8.6
    -7 -3 3 93.39 7.3
    7 -3 -3 101.19 8.1
    7 -3 -3 90.39 7.9
    -7 -3 3 96.89 8.2
    7 3 -2 23.9 3
    -7 3 2 20.9 2.6
    7 3 -2 22.6 2.5
    -7 3 2 26.2 2.8
    7 -3 -2 26.8 2.6
    -7 -3 2 21 2.6
    -7 -3 2 18.3 2.8
    -7 -3 2 21.9 1.9
    7 -3 -2 23.2 3.1
    7 -3 -2 24.1 2.5
    7 3 -1 291.77 22.3
    -7 3 1 246.18 22.1
    7 3 -1 298.67 22.7
    -7 3 1 285.57 22.3
    -7 -3 1 298.07 22.3
    7 -3 -1 297.67 22
    -7 -3 1 300.67 21.8
    7 -3 -1 297.57 22.1
    -7 -3 1 295.37 21.7
    7 -3 -1 283.67 23.1
    -7 3 0 1333.07 98.09
    7 3 0 1410.46 98.39
    7 3 0 1279.27 98.09
    7 -3 0 1318.97 97.99
    7 -3 0 1288.27 98.99
    7 -3 0 1287.07 97.69
    -7 -3 0 1332.77 98.09
    -7 -3 0 1293.97 97.59
    -7 -3 0 1262.87 97.79
    7 3 1 132.19 11.1
    -7 3 -1 131.49 10.5
    7 3 1 152.88 11.2
    -7 3 -1 145.19 11
    7 -3 1 129.49 10.8
    7 -3 1 129.49 12
    -7 -3 -1 138.79 10.7
    7 -3 1 130.19 10.5
    -7 -3 -1 139.89 10.9
    -7 -3 -1 139.39 11
    7 3 2 71.59 5.8
    -7 3 -2 66.49 5
    7 3 2 58.39 5.6
    -7 3 -2 63.79 5.5
    7 -3 2 56.69 5.4
    7 -3 2 59.69 5.1
    -7 -3 -2 65.09 5.7
    7 -3 2 57.19 6.5
    -7 -3 -2 69.19 5.7
    -7 -3 -2 64.39 5.4
    7 3 3 5.5 1.4
    7 3 3 5.2 1.8
    -7 3 -3 5.6 2
    -7 3 -3 6.1 0.9
    -7 3 -3 7.2 1.4
    7 -3 3 6.6 1
    -7 -3 -3 4.6 1.4
    -7 -3 -3 7 1.9
    7 -3 3 6.6 1.5
    7 -3 3 5.1 2.1
    -7 -3 -3 8 1.6
    -7 3 -4 207.38 16.4
    7 3 4 175.08 16.5
    -7 3 -4 232.28 17.3
    -7 3 -4 226.18 15.7
    -7 -3 -4 191.78 16.7
    -7 -3 -4 220.98 16.6
    -7 -3 -4 188.48 15.9
    7 3 5 -0.1 1.2
    -7 3 -5 -0.3 1.2
    -7 3 -5 1.4 2.6
    7 3 5 -3 2.2
    -7 -3 -5 2.2 1.7
    -7 -3 -5 0.9 0.8
    -7 -3 -5 -2 2.4
    7 -3 5 2.7 2.3
    -7 3 -6 30 3
    -7 3 -6 29 3.5
    -7 3 -6 27.4 5.2
    7 3 6 22.4 2.9
    7 3 6 16.2 3.9
    -7 -3 -6 30.3 4.1
    -7 -3 -6 24.1 2.4
    7 -3 6 25.9 5.3
    -7 3 -7 22.1 3.6
    -7 3 -7 25.7 3.4
    -7 3 -7 33.2 4.8
    -7 3 -7 18.8 4.2
    -7 -3 -7 25.1 3.7
    7 -3 7 24.6 5.1
    -7 3 -8 68.79 7
    -7 3 -8 86.89 7.7
    7 -3 8 57.19 9.3
    -7 -3 -8 75.69 8.1
    -7 3 -9 76.39 8.2
    -7 3 -9 87.49 8
    -7 -3 -9 77.19 8.4
    -7 -3 -9 90.69 9.5
    7 -3 9 59.29 10.9
    -7 4 10 53.39 7.5
    7 4 -10 61.39 6.1
    7 4 -10 57.99 8
    7 -4 -10 49.6 8.3
    7 -4 -10 55.69 7.5
    7 4 -9 134.59 11.1
    7 4 -9 123.99 13
    -7 4 9 138.59 12.7
    7 -4 -9 138.89 12.3
    7 -4 -9 135.59 13.1
    7 4 -8 50.29 5.1
    -7 4 8 65.39 7.1
    7 4 -8 56.99 5.9
    7 4 -8 53.19 7.3
    7 -4 -8 59.19 6.3
    7 -4 -8 54.79 7.4
    -7 4 7 32.8 5.6
    7 4 -7 27.6 4
    7 4 -7 38.6 5.6
    -7 4 7 39.3 5.2
    7 -4 -7 41.2 5.6
    -7 -4 7 33.3 5.1
    7 -4 -7 44.6 4.9
    7 4 -6 1.6 1.2
    7 4 -6 0.8 1.8
    -7 4 6 -0.1 1.8
    -7 4 6 1.7 2.1
    7 -4 -6 2 2.2
    7 -4 -6 4.5 2.2
    7 -4 -6 0.6 1.4
    -7 -4 6 2 1.7
    7 4 -5 92.29 7.8
    -7 4 5 85.39 8.2
    7 4 -5 83.29 8.5
    7 4 -5 91.29 6.9
    -7 4 5 83.79 8.5
    7 4 -5 83.19 6.8
    7 -4 -5 87.09 8.1
    7 -4 -5 98.79 8.4
    -7 -4 5 88.09 8.1
    7 -4 -5 91.69 7.9
    7 4 -4 205.98 17.5
    -7 4 4 184.88 16.9
    7 4 -4 213.48 16.7
    -7 4 4 231.68 17.4
    -7 -4 4 202.28 16.9
    7 -4 -4 208.38 16.7
    7 -4 -4 214.58 16.9
    7 -4 -4 228.18 17.4
    7 4 -3 91.09 7.5
    -7 4 3 86.19 7.8
    7 4 -3 81.49 8.1
    7 -4 -3 88.09 7.5
    -7 -4 3 87.09 7.6
    7 -4 -3 95.39 8.3
    7 -4 -3 88.69 7.5
    7 4 -2 100.89 9.2
    7 4 -2 106.59 8.7
    -7 4 2 99.69 8.9
    7 -4 -2 104.59 8.6
    -7 -4 2 105.99 8.8
    7 -4 -2 117.59 8.7
    7 -4 -2 107.09 9.6
    7 4 -1 145.39 11.9
    7 4 -1 143.99 11.5
    -7 4 1 139.99 11.6
    -7 -4 1 131.39 10.8
    -7 -4 1 143.09 11.4
    -7 -4 1 143.49 10.7
    7 -4 -1 146.69 11.3
    7 -4 -1 149.59 11.2
    7 -4 -1 140.79 12.4
    -7 4 0 73.59 6.3
    7 4 0 69.99 6.4
    7 4 0 75.59 6.5
    7 -4 0 77.19 5.8
    -7 -4 0 74.39 6.3
    -7 -4 0 69.29 5.9
    -7 -4 0 76.69 5.7
    7 -4 0 71.59 6.1
    7 -4 0 62.99 7.1
    7 4 1 47.9 4.8
    -7 4 -1 50.79 4.6
    7 4 1 55.79 4.7
    7 -4 1 53.09 4.6
    -7 -4 -1 50.79 4.3
    -7 -4 -1 48 4.6
    7 -4 1 49.8 4
    -7 -4 -1 42.6 4.4
    7 -4 1 45.4 5.7
    -7 4 -2 182.18 13.4
    7 4 2 157.98 13.5
    7 4 2 192.88 13.5
    7 -4 2 163.08 13.3
    -7 -4 -2 155.18 13.3
    7 -4 2 162.38 12.7
    7 -4 2 149.99 14.5
    -7 -4 -2 177.88 13.5
    -7 4 -3 84.29 7
    7 4 3 74.39 7.6
    -7 4 -3 93.09 8
    7 4 3 71.19 7.1
    7 -4 3 72.89 6.8
    -7 -4 -3 86.09 7.2
    -7 -4 -3 80.79 7
    7 -4 3 70.49 8.1
    -7 4 -4 304.17 22
    7 4 4 236.18 20.4
    7 4 4 247.88 21.1
    -7 4 -4 291.27 20.8
    -7 4 -4 290.67 19.8
    -7 4 -4 247.18 19.8
    7 -4 4 213.28 21.9
    -7 -4 -4 251.07 21
    -7 -4 -4 304.27 21.2
    7 4 5 8 3.2
    -7 4 -5 17.2 1.5
    7 4 5 13.2 1.9
    -7 4 -5 16.3 2.6
    -7 4 -5 17.6 3.3
    -7 4 -5 13.5 1.6
    -7 -4 -5 12.6 3.2
    7 -4 5 9.4 3.3
    -7 -4 -5 14.5 2.6
    -7 4 -6 4.8 3.8
    -7 4 -6 5.7 1.4
    -7 4 -6 -0.2 1.5
    -7 4 -6 3.5 1.1
    -7 -4 -6 5.3 2.1
    7 -4 6 8.7 3.1
    -7 4 -7 21.2 3.3
    -7 4 -7 23.7 3
    -7 4 -7 15 3.4
    -7 -4 -7 23 4.1
    7 -4 7 19.9 5
    -7 4 -8 27.4 3.7
    -7 4 -8 21.7 3.6
    7 -4 8 15.6 5.2
    -7 4 -9 18 3.7
    7 -4 9 19.2 6.2
    -7 -4 -9 26.8 5
    7 5 -10 45.9 5.4
    -7 5 10 40.8 6.3
    7 5 -10 38.2 7.8
    7 -5 -10 48.1 7.9
    7 -5 -10 44.1 6.8
    7 5 -9 8.3 3.1
    -7 5 9 6.2 3.7
    7 5 -9 6.4 1.8
    7 -5 -9 8.5 3.8
    7 -5 -9 8.6 2.9
    -7 5 8 226.68 18.7
    7 5 -8 212.58 16.6
    7 5 -8 230.08 17
    7 5 -8 196.08 19.7
    -7 -5 8 195.28 19
    7 -5 -8 189.28 18.7
    7 -5 -8 237.68 18.1
    7 5 -7 39.2 5.9
    -7 5 7 42.4 5.7
    -7 5 7 26.5 5.7
    7 5 -7 36.5 3.4
    -7 -5 7 29.5 4.8
    7 -5 -7 47.7 5.7
    7 -5 -7 38.9 4.9
    7 5 -6 112.69 8.2
    -7 5 6 106.39 9.8
    7 5 -6 103.99 10.4
    7 5 -6 110.59 8.4
    -7 5 6 99.39 9.9
    7 -5 -6 111.29 9.8
    -7 -5 6 101.49 9.5
    7 -5 -6 98.49 10
    7 5 -5 1.4 1.7
    7 5 -5 0.3 0.2
    7 5 -5 -0.1 0.3
    -7 5 5 0.5 1.7
    7 5 -5 3.3 1.5
    -7 5 5 -2.1 2.1
    -7 -5 5 1 1.6
    7 -5 -5 0.6 2.1
    7 -5 -5 -2.8 1.8
    7 -5 -5 -0.6 1.4
    7 -5 -5 3.4 1.8
    -7 5 4 59.99 5.9
    7 5 -4 52.99 5
    7 5 -4 51.99 5.8
    -7 5 4 49.4 5.5
    7 -5 -4 51.09 5.3
    -7 -5 4 49.1 5.2
    7 -5 -4 53.09 5.7
    7 -5 -4 50.79 5.4
    7 -5 -4 50.39 5.2
    7 5 -3 650.43 48.4
    7 5 -3 600.54 49.2
    -7 5 3 615.84 48.8
    7 -5 -3 660.23 48.4
    7 -5 -3 647.44 48.4
    7 -5 -3 660.73 49.4
    -7 -5 3 640.24 48.5
    7 5 -2 219.08 18.8
    7 5 -2 229.88 18.2
    -7 5 2 221.48 18.4
    -7 -5 2 235.28 18.2
    7 -5 -2 249.68 18.1
    7 -5 -2 245.08 18.1
    7 -5 -2 224.78 19.1
    7 5 -1 0 1.1
    -7 5 1 -1.5 1
    -7 5 1 0.3 1.4
    7 5 -1 0.7 1.1
    -7 -5 1 0.7 0.3
    7 -5 -1 2.3 0.8
    7 -5 -1 -1.1 1.4
    -7 -5 1 0.8 0.4
    -7 -5 1 -0.6 0.8
    -7 5 0 402.66 29.8
    7 5 0 361.46 29.7
    7 5 0 396.96 30
    -7 -5 0 357.66 29.2
    -7 -5 0 391.56 29.7
    7 -5 0 362.96 30.9
    7 -5 0 403.66 29.6
    -7 -5 0 396.96 29.1
    7 -5 0 413.86 29.2
    7 5 1 2.8 1.5
    -7 5 -1 3.9 1.8
    7 5 1 3.1 1.1
    -7 5 -1 1 1.1
    7 -5 1 2 0.6
    7 -5 1 3.3 1.9
    7 -5 1 3.9 0.5
    -7 -5 -1 1.5 1.1
    7 -5 1 4.2 1.1
    -7 -5 -1 2.9 1.1
    -7 5 -2 1.3 1.1
    7 5 2 1.6 1.8
    7 5 2 2 0.9
    -7 5 -2 3.7 2.2
    -7 -5 -2 2.5 1.2
    7 -5 2 2 1.1
    7 -5 2 0.3 1.9
    -7 -5 -2 4.2 1.4
    -7 5 -3 247.48 18.6
    -7 5 -3 237.98 17.2
    7 5 3 187.48 17.4
    7 -5 3 215.38 17.1
    -7 -5 -3 205.58 17.3
    -7 -5 -3 240.08 17.4
    7 -5 3 181.48 18.4
    -7 5 -4 78.19 7.4
    7 5 4 62.09 5.5
    7 5 4 52.99 6.5
    -7 5 -4 77.39 6.3
    7 -5 4 62.19 7.9
    -7 -5 -4 58.79 6.4
    -7 5 -5 112.49 11.2
    -7 5 -5 110.79 9.4
    -7 -5 -5 126.79 10.1
    7 -5 5 87.39 11.3
    -7 5 -6 49.7 5.6
    -7 -5 -6 63.89 6.1
    7 -5 6 43.9 7.7
    -7 5 -7 1.2 0.8
    -7 5 -7 2.1 2
    7 -5 7 5.8 4.2
    -7 -5 -7 1.7 2.8
    -7 5 -8 65.99 6.6
    7 -5 8 44.4 9.9
    -7 -5 -8 59.99 7.7
    -7 5 -9 14.3 3.3
    -7 -5 -9 10.9 4.1
    7 -5 9 11 6
    7 6 -9 -0.6 1.5
    7 6 -9 2.9 3.3
    -7 6 9 -2.1 3.9
    7 -6 -9 -0.1 2.8
    7 -6 -9 0.4 3.9
    7 6 -8 7.7 3.4
    7 6 -8 11.3 1.7
    -7 6 8 7.8 3.5
    7 -6 -8 8.5 3.5
    -7 -6 8 13.3 5.5
    7 -6 -8 10.5 2.9
    7 6 -7 164.88 12.8
    7 6 -7 171.88 12.8
    -7 6 7 159.78 14.3
    7 6 -7 155.18 15.1
    7 -6 -7 169.48 14.3
    7 -6 -7 159.38 14.7
    -7 -6 7 152.98 14
    7 6 -6 66.69 4.7
    -7 6 6 55.59 6.7
    -7 6 6 60.49 6.7
    7 6 -6 50.59 6.8
    7 6 -6 62.89 4.8
    -7 -6 6 59.69 6.4
    7 -6 -6 52.49 6.5
    7 -6 -6 66.19 6.7
    -7 6 5 48.1 5.3
    -7 6 5 33.8 4.9
    7 6 -5 39.4 5.6
    7 -6 -5 37.6 5.1
    7 -6 -5 39 5.2
    7 -6 -5 43.2 5.2
    -7 -6 5 40.5 4.6
    7 6 -4 148.29 15.5
    7 6 -4 148.59 14
    -7 6 4 167.58 13.7
    7 6 -4 159.28 13
    7 -6 -4 156.68 13.1
    -7 -6 4 165.28 13.2
    7 -6 -4 167.58 13.2
    7 -6 -4 150.18 13.4
    7 -6 -4 173.08 14.1
    -7 6 3 1.4 2
    7 6 -3 0.6 1.4
    7 6 -3 0.5 1.3
    -7 6 3 1.1 1.7
    7 6 -3 0.6 2.8
    7 -6 -3 0.4 1.4
    -7 -6 3 -1.2 1.1
    7 -6 -3 0.3 1.4
    7 -6 -3 0 1.4
    7 -6 -3 1.8 1.6
    -7 6 2 16.2 2.8
    7 6 -2 16.9 3.5
    7 6 -2 14 2.9
    -7 6 2 21.7 3.5
    7 6 -2 20.4 2.8
    7 -6 -2 16.3 2.6
    7 -6 -2 17 3.4
    7 -6 -2 15.4 2.6
    7 -6 -2 20.8 2.5
    -7 -6 2 17.6 2.4
    7 6 -1 1.1 1.2
    -7 6 1 3.6 1.5
    -7 6 1 5 2.1
    7 6 -1 2.1 1.3
    7 -6 -1 1.2 1.7
    -7 -6 1 2.5 0.4
    7 -6 -1 4.1 1.1
    -7 -6 1 2.3 1.1
    7 -6 -1 1.4 1.1
    -7 -6 1 2.7 0.4
    7 -6 -1 2.2 1.3
    7 6 0 6.7 1.7
    -7 6 0 10.5 2.5
    -7 6 0 6.3 1.7
    7 6 0 8.8 1.8
    7 -6 0 5.5 2.3
    -7 -6 0 6.9 1.3
    7 -6 0 5.5 1.2
    7 -6 0 7.7 1.5
    -7 -6 0 6.4 1.5
    7 -6 0 10 1.3
    -7 6 -1 830.82 58.59
    7 6 1 814.82 58.39
    -7 6 -1 894.91 59.69
    7 6 1 718.83 58.49
    7 -6 1 773.72 57.39
    7 -6 1 708.03 57.49
    7 -6 1 767.32 58.19
    7 -6 1 682.13 59.79
    -7 -6 -1 837.32 58.49
    -7 -6 -1 704.73 58.09
    -7 6 -2 27.4 3.6
    7 6 2 26.5 3.8
    7 6 2 34.7 3.3
    -7 6 -2 33.8 4.6
    -7 -6 -2 31.3 3.8
    7 -6 2 30.5 5
    -7 -6 -2 31.9 3.6
    7 -6 2 25.7 3.2
    -7 6 -3 1321.77 89.39
    7 6 3 1081.29 89.19
    7 6 3 1073.89 89.49
    -7 6 -3 1301.97 90.89
    -7 -6 -3 1373.36 89.69
    -7 -6 -3 1136.29 89.29
    7 -6 3 1031.3 90.89
    7 6 4 121.49 10.1
    -7 6 -4 145.39 10.9
    7 6 4 116.59 9.9
    -7 -6 -4 125.99 11.3
    -7 -6 -4 151.28 11.3
    7 -6 4 122.59 12.9
    -7 6 -5 8.4 1.8
    7 -6 5 3.2 3.1
    -7 -6 -5 4.7 2.3
    -7 6 -6 5.8 2.4
    -7 -6 -6 7.4 2.7
    7 -6 6 7.3 4.1
    -7 6 -7 239.08 18.5
    7 -6 7 193.18 20.6
    -7 -6 -7 244.28 19.4
    -7 6 -8 6.3 2.6
    7 -6 8 4.9 5.3
    -7 -6 -8 -3.4 3.3
    -7 7 9 16.4 4.6
    7 7 -9 12.6 4.2
    7 -7 -9 16.9 4.2
    7 -7 -9 17.3 4.6
    7 7 -8 -0.7 1.1
    7 7 -8 -0.6 3
    -7 7 8 0.6 3.2
    7 -7 -8 1.1 3.2
    7 -7 -8 -0.2 2.6
    -7 -7 8 -1.4 3.1
    7 7 -7 46.2 3.6
    7 7 -7 39.4 6.7
    7 7 -7 39.6 3.9
    7 -7 -7 43 5.9
    -7 -7 7 50.09 5.9
    7 7 -6 0.5 2.3
    -7 7 6 2.2 2.7
    -7 7 6 -1.8 2.3
    -7 -7 6 0.3 2.2
    7 -7 -6 -0.4 2
    7 -7 -6 2.3 2.5
    -7 7 5 12 2.8
    -7 7 5 7.9 2.8
    7 7 -5 7.4 2.7
    7 -7 -5 7.7 2.7
    7 -7 -5 8.3 2.5
    -7 -7 5 6.4 2
    7 7 -4 -1.1 1.7
    7 7 -4 -0.7 1.7
    -7 7 4 -1.8 2
    -7 7 4 0.9 2
    7 -7 -4 0.2 1.7
    7 -7 -4 1.3 2
    7 -7 -4 -0.2 1.8
    -7 -7 4 0.1 1.3
    7 7 -3 473.15 35.2
    7 7 -3 409.86 36
    7 7 -3 424.16 37.2
    -7 7 3 478.05 35.8
    7 -7 -3 463.65 35.2
    7 -7 -3 443.56 35.4
    7 -7 -3 471.15 35.2
    -7 -7 3 519.75 35.4
    7 -7 -3 441.46 36.3
    7 7 -2 503.35 42.6
    -7 7 2 564.74 42.4
    7 7 -2 501.35 43.5
    7 7 -2 571.54 42
    7 -7 -2 521.65 43.2
    7 -7 -2 519.95 41.9
    -7 -7 2 616.44 42
    7 -7 -2 582.04 41.8
    7 -7 -2 566.74 41.9
    7 7 -1 11.2 2.2
    7 7 -1 10.8 2.5
    -7 7 1 15 2.6
    -7 7 1 18.1 3.7
    7 7 -1 16.6 3.9
    -7 -7 1 13.1 2.2
    7 -7 -1 13.6 2.1
    7 -7 -1 14.1 3.5
    -7 -7 1 15.1 1.3
    -7 -7 1 14.7 1.2
    7 -7 -1 11.1 2.1
    -7 7 0 71.79 7.3
    7 7 0 60.79 7.3
    -7 7 0 73.59 6.3
    7 7 0 74.99 6.4
    7 7 0 58.29 6.2
    -7 -7 0 71.49 6.1
    7 -7 0 67.89 5.3
    7 -7 0 58.19 7.5
    7 -7 0 64.19 5.9
    7 -7 0 60.29 5.4
    -7 -7 0 61.69 5.5
    -7 7 -1 4.9 2.4
    7 7 1 2.4 2.3
    7 7 1 2.8 1.7
    -7 7 -1 2.3 1.4
    7 7 1 5 1.4
    -7 -7 -1 6.2 1.6
    7 -7 1 1.2 1.3
    -7 -7 -1 4.1 1.5
    7 -7 1 4.1 2.3
    7 7 2 1 1
    -7 7 -2 2.7 1.5
    -7 7 -2 -1 2.6
    7 7 2 2.3 1.9
    7 7 2 -1.2 2.1
    -7 -7 -2 1.7 1.5
    7 -7 2 2.5 1.5
    7 -7 2 1.7 2.3
    -7 -7 -2 -1.4 1.7
    7 7 3 140.79 13.1
    -7 7 -3 182.68 13.3
    -7 -7 -3 156.98 13.4
    -7 -7 -3 186.98 13.6
    7 -7 3 136.69 14.9
    -7 7 -4 2.9 1.6
    7 -7 4 0.4 3.1
    -7 -7 -4 -3 2.5
    -7 -7 -4 1.7 1.8
    -7 7 -5 95.79 8.4
    -7 -7 -5 84.79 8.9
    7 -7 6 57.09 9.4
    -7 7 -7 77.99 7.6
    -7 -7 -7 74.09 8.6
    -7 7 -8 24.2 3.9
    -7 -7 -8 41.8 6.2
    7 -7 8 18.7 7
    7 8 -9 -0.1 4.3
    -7 8 9 10.7 4.3
    7 -8 -9 0.3 3.5
    7 -8 -9 -5.1 4.3
    7 8 -8 35.4 7.1
    -7 8 8 41.3 6.6
    7 -8 -8 32.8 5.8
    7 -8 -8 38.6 6.4
    -7 8 7 47.3 8.2
    7 8 -7 42.8 7.1
    -7 8 7 48.8 6.8
    7 -8 -7 55.49 6.8
    -7 -8 7 55.89 6.9
    7 -8 -7 54.99 7.3
    -7 8 6 168.78 14.1
    -7 8 6 148.49 14.2
    7 -8 -6 147.29 13.9
    7 -8 -6 152.28 14.1
    -7 -8 6 155.28 13.3
    -7 8 5 74.79 8.3
    -7 8 5 91.59 8.5
    7 8 -5 73.09 8.7
    7 -8 -5 77.39 8.1
    7 -8 -5 78.89 8.4
    -7 -8 5 83.99 7.8
    -7 8 4 302.47 23.8
    7 8 -4 268.77 24.1
    7 -8 -4 289.87 23.4
    -7 -8 4 311.67 23.2
    7 -8 -4 296.97 23.3
    7 -8 -4 285.87 24.2
    -7 8 3 9.1 2.6
    -7 8 3 7.8 2.6
    7 8 -3 4.9 2.2
    7 8 -3 2.5 2
    7 -8 -3 7.6 2.2
    -7 -8 3 8.9 1.9
    7 -8 -3 10.6 2.2
    7 -8 -3 6.3 2.5
    7 8 -2 165.28 16.7
    7 8 -2 163.98 15.3
    7 8 -2 177.48 14.7
    -7 8 2 190.18 15.3
    7 -8 -2 177.38 16.2
    7 -8 -2 187.58 14.5
    -7 -8 2 203.18 14.8
    7 -8 -2 181.18 14.7
    7 8 -1 252.97 21.2
    -7 8 1 274.77 21.6
    7 8 -1 230.78 21.5
    -7 8 1 308.57 22.3
    7 8 -1 243.88 22.7
    -7 -8 1 301.97 21.2
    7 -8 -1 246.38 22.6
    -7 -8 1 297.17 20.1
    7 -8 -1 259.17 21
    7 -8 -1 247.78 20.8
    7 -8 -1 280.27 20.7
    7 8 0 41.9 6.5
    -7 8 0 48.8 6
    7 8 0 43.7 5
    7 8 0 38.3 5.3
    -7 8 0 45 5
    -7 -8 0 49.99 4.8
    7 -8 0 47.3 4.6
    7 -8 0 40.9 6.2
    7 -8 0 54.59 4.1
    -7 -8 0 49 4.4
    7 8 1 169.18 13.8
    -7 8 -1 187.28 14.1
    7 8 1 145.09 14.6
    -7 -8 -1 195.58 14
    7 -8 1 153.08 15.6
    -7 -8 -1 160.28 13.4
    -7 8 -2 354.66 26.5
    7 8 2 358.56 26
    -7 -8 -2 359.36 26.5
    -7 -8 -2 320.67 26.1
    7 -8 2 284.47 28.1
    7 8 3 34.9 5
    -7 8 -3 43.4 4.7
    7 8 3 50.19 4.2
    7 -8 3 35.8 6.9
    -7 -8 -3 49.4 5
    -7 -8 -3 36 5.6
    -7 8 -4 80.59 7.3
    7 -8 4 66.19 9.2
    -7 -8 -4 64.09 7.6
    -7 -8 -4 83.59 7.5
    -7 8 -5 -0.3 2.2
    -7 -8 -5 -2 2.5
    7 -8 5 -1.9 3.6
    -7 8 -6 91.69 8.1
    7 -8 6 65.79 11.2
    -7 -8 -6 91.79 9.2
    -7 8 -7 268.67 22.3
    -7 -8 -7 286.27 23
    -7 8 -8 5.4 3.1
    -7 -8 -8 7.3 4
    7 -8 8 4 5.8
    7 9 -8 11.3 4.1
    -7 9 8 12.5 4.1
    7 -9 -8 13.1 4.3
    -7 -9 8 11.9 3.8
    7 -9 -8 6.4 3.7
    7 9 -7 25.6 5.5
    -7 9 7 28 5.1
    7 -9 -7 21.3 5
    7 -9 -7 24.7 4.8
    -7 -9 7 25.7 4.1
    7 9 -6 45.4 6.8
    -7 9 6 54.59 6.7
    7 -9 -6 41.1 6.7
    -7 -9 6 60.89 6.3
    7 -9 -6 51.49 6.9
    -7 9 5 189.88 17
    7 9 -5 181.48 17.5
    7 -9 -5 195.48 16.5
    7 -9 -5 184.98 17
    -7 -9 5 212.58 16.1
    7 9 -4 228.58 21.4
    -7 9 4 267.27 21.4
    -7 -9 4 287.27 20.6
    7 -9 -4 253.87 20.7
    7 -9 -4 255.47 20.8
    7 -9 -4 241.98 21.6
    -7 9 3 145.59 11.8
    -7 9 3 121.99 11.3
    7 9 -3 102.09 11.4
    7 -9 -3 117.79 11.8
    7 -9 -3 117.99 10.6
    7 -9 -3 117.39 10.6
    -7 -9 3 132.79 10.6
    -7 9 2 20.3 3.6
    7 9 -2 20.3 4.2
    7 9 -2 20.3 5.2
    7 -9 -2 26.7 3.5
    7 -9 -2 26.9 3.7
    7 -9 -2 24.4 5.1
    7 9 -1 7.7 2.3
    -7 9 1 5.9 2.2
    7 9 -1 3.8 3.5
    7 -9 -1 4.4 2.6
    -7 -9 1 5.4 1.7
    -7 -9 1 6.2 0.8
    7 -9 -1 7.3 1.8
    7 -9 -1 6.1 1.6
    7 9 0 123.79 13.3
    -7 9 0 155.08 12.3
    7 9 0 130.89 12.1
    -7 -9 0 148.69 11.1
    -7 -9 0 159.68 11.9
    7 -9 0 118.29 13.3
    7 -9 0 137.59 11.3
    7 -9 0 148.09 11.1
    7 9 1 29.5 6.2
    7 9 1 45.1 4.3
    7 9 1 36.6 4.6
    -7 9 -1 43.8 4.9
    -7 -9 -1 49.7 4.7
    -7 -9 -1 40 4.4
    7 -9 1 41.8 6.5
    7 9 2 0 1.2
    -7 9 -2 0.7 1.8
    7 9 2 0.1 2.5
    7 9 2 0.4 1.6
    -7 -9 -2 -1.8 1.8
    7 -9 2 -2.5 2.9
    -7 -9 -2 0.1 2.1
    7 9 3 53.09 4.3
    7 9 3 52.19 5.2
    7 9 3 36.6 5
    -7 9 -3 46 5.1
    7 -9 3 31.4 6.6
    -7 -9 -3 35.7 5.7
    -7 -9 -3 44.3 5.1
    7 9 4 -0.5 2.2
    -7 9 -4 0.4 2.1
    -7 -9 -4 -2.6 2.3
    7 -9 4 -1.2 3.8
    -7 9 -5 11.4 2.6
    7 -9 5 2.1 4.3
    -7 -9 -5 9.2 2.8
    -7 9 -6 5 2.5
    7 -9 6 2.1 4.8
    -7 -9 -6 1.8 3
    -7 9 -7 12.5 3.2
    7 -9 7 3.5 6.2
    -7 -9 -7 17 4.2
    -7 10 8 15.9 4.9
    7 10 -7 1.7 3.7
    -7 10 7 3.3 3.8
    -7 -10 7 4.4 3
    7 -10 -7 0.5 3.5
    7 -10 -7 4.1 3.9
    -7 10 6 -0.6 3.2
    7 10 -6 1.4 3.2
    7 -10 -6 0.5 3
    7 -10 -6 0.5 3.2
    -7 10 5 177.78 15.4
    7 10 -5 154.98 15.9
    7 -10 -5 178.58 15
    7 -10 -5 158.68 15.6
    -7 -10 5 183.68 14.5
    7 10 -4 4.5 2.6
    -7 10 4 2.8 3
    7 -10 -4 2.6 2.9
    -7 -10 4 1.4 2.1
    7 -10 -4 5.9 2.4
    -7 10 3 51.29 7.2
    7 10 -3 54.19 7.3
    7 -10 -3 58.49 7.8
    -7 -10 3 70.39 6.3
    7 -10 -3 58.99 6.6
    7 -10 -3 59.89 6.4
    7 10 -2 1.8 2.2
    -7 10 2 1.1 2.4
    -7 -10 2 3.2 1.7
    7 -10 -2 3.2 1.8
    7 -10 -2 1.1 2.7
    7 -10 -2 1.3 2.1
    -7 10 1 59.09 6
    7 10 -1 44.1 6.1
    7 10 -1 42.5 8.6
    7 -10 -1 52.69 5.1
    7 -10 -1 52.29 5.2
    7 -10 -1 39 7.2
    -7 -10 1 57.09 5.4
    -7 -10 1 55.09 4.3
    7 10 0 20.8 3.8
    -7 10 0 23.3 3.8
    7 10 0 20.3 4.5
    7 10 0 23.5 3
    7 -10 0 23.3 2.6
    7 -10 0 28 2.7
    7 -10 0 15.8 4.5
    -7 -10 0 21.7 3.7
    7 10 1 5.3 1.9
    -7 10 -1 5.8 2.3
    7 10 1 4.1 3.6
    7 10 1 5.8 1.7
    -7 -10 -1 1.8 2.1
    7 -10 1 2.9 3.2
    -7 -10 -1 3.1 1.9
    -7 10 -2 2.3 2.1
    7 10 2 3.4 1.8
    7 10 2 0.8 1.4
    7 10 2 4.8 2.9
    -7 -10 -2 0.1 1.8
    -7 -10 -2 -4.9 2.4
    7 -10 2 -3.1 3.3
    -7 10 -3 110.99 9.9
    7 10 3 112.59 8.9
    7 10 3 117.29 9.8
    7 -10 3 86.89 12.3
    -7 -10 -3 89.79 9.9
    -7 -10 -3 112.59 10.2
    7 10 4 130.59 10.6
    -7 10 -4 94.39 12.4
    -7 -10 -4 129.09 10.9
    7 -10 4 86.19 13
    7 10 5 223.68 17.8
    -7 10 -5 195.88 17.1
    -7 -10 -5 205.18 17.8
    -7 10 -6 -3.9 2.6
    -7 -10 -6 2.4 3.5
    7 -10 6 -5.8 5.4
    -7 10 -7 0.3 3.1
    -7 -10 -7 5.4 3.8
    7 -10 7 1.3 6.7
    -7 11 7 6.8 4.3
    7 11 -7 3.3 4
    -7 -11 7 -1.9 3.3
    7 -11 -7 6.6 4.4
    7 -11 -7 -2.2 3.9
    -7 11 6 4.1 3.6
    7 11 -6 0.5 3.4
    7 -11 -6 -1.8 3.1
    7 -11 -6 2.4 3.7
    -7 -11 6 0 2.7
    -7 11 5 49.2 7
    7 11 -5 47.4 7.2
    7 -11 -5 53.59 7.2
    7 -11 -5 49.5 7.8
    7 11 -4 30.2 5.7
    -7 11 4 23.3 5
    7 -11 -4 29.1 6
    -7 -11 4 39.2 5
    7 -11 -4 43.4 5.5
    7 11 -3 66.79 8.8
    -7 11 3 79.39 9.6
    -7 -11 3 92.59 7.9
    7 -11 -3 78.99 8.4
    7 -11 -3 86.09 8
    7 -11 -3 71.09 9.4
    7 11 -2 3.4 2.8
    -7 11 2 7.6 3.6
    -7 -11 2 5 2.1
    7 -11 -2 6.1 3.5
    7 -11 -2 4.7 2.1
    7 -11 -2 7.3 2.8
    -7 11 1 151.28 12.9
    7 11 -1 124.49 12.6
    -7 -11 1 156.58 10.8
    7 -11 -1 131.99 11.4
    7 -11 -1 123.99 14.5
    7 -11 -1 140.79 11.5
    7 11 0 2.1 2.1
    7 11 0 5.9 4.5
    -7 11 0 2 2.5
    7 11 0 3.4 1.6
    7 -11 0 3.6 3.4
    7 -11 0 2 1.2
    7 -11 0 3.1 1.4
    -7 -11 0 0.5 1.9
    -7 -11 0 0.1 1.5
    7 11 1 161.58 17.6
    -7 11 -1 205.18 17.2
    7 11 1 177.38 16.5
    7 11 1 233.28 16.2
    -7 -11 -1 237.98 17
    -7 -11 -1 208.58 16
    7 -11 1 176.58 18.9
    -7 11 -2 2.5 2.8
    7 11 2 0.6 2
    7 11 2 2.7 1.7
    7 11 2 -1.1 3.4
    -7 -11 -2 -3.7 2.7
    -7 11 -3 55.99 7
    7 11 3 63.79 5.7
    7 11 3 72.19 6.9
    -7 -11 -3 48.5 8.3
    7 -11 3 48.5 9.8
    -7 -11 -3 64.49 7.1
    -7 11 -4 -1.1 2.8
    7 11 4 0 2.7
    -7 -11 -4 4 2.7
    7 -11 4 -3.2 4.6
    -7 11 -5 15.9 3.3
    -7 -11 -5 18.2 4
    7 -11 5 9.4 5.9
    -7 11 -6 60.59 7.8
    -7 -11 -6 81.19 8.9
    7 -11 6 63.99 11.7
    -7 12 6 268.07 22.4
    7 12 -6 236.68 22.9
    -7 -12 6 286.37 21.4
    7 -12 -6 268.87 22
    7 -12 -6 221.28 22.5
    -7 12 5 7.7 4
    7 12 -5 1.2 3.7
    -7 -12 5 2.7 2.6
    7 -12 -5 -1.1 3.3
    7 -12 -5 4.2 4
    -7 12 4 0 3.6
    7 12 -4 4.7 3.4
    7 -12 -4 5.9 2.8
    7 -12 -4 3.2 3.9
    -7 -12 4 8 2.7
    7 12 -3 2.2 3.5
    -7 12 3 -1.7 3.3
    7 -12 -3 2 3.5
    7 -12 -3 6.3 2.6
    -7 12 2 164.08 14.6
    7 12 -2 137.39 14.1
    7 -12 -2 166.68 13.1
    7 -12 -2 156.08 13.1
    7 -12 -2 130.29 15
    -7 -12 2 178.08 15.8
    -7 12 1 124.69 13
    7 12 -1 121.39 12.7
    7 12 -1 157.58 11.2
    -7 -12 1 150.58 10.9
    7 -12 -1 124.39 14.9
    -7 -12 1 150.08 14.6
    7 -12 -1 142.59 11.5
    7 -12 -1 131.89 11.7
    -7 12 0 27.9 4.6
    7 12 0 27.9 5.2
    7 12 0 34.9 4.2
    -7 -12 0 31.8 4
    7 -12 0 30.7 3.3
    7 12 1 70.59 6.4
    7 12 1 40.4 8.9
    -7 12 -1 55.89 7.3
    7 12 1 56.09 6.6
    7 -12 1 54.89 9
    -7 -12 -1 63.09 6.3
    -7 -12 -1 69.09 6.9
    7 12 2 133.89 10.6
    7 12 2 110.49 10.2
    -7 12 -2 118.69 11.2
    -7 -12 -2 125.79 10.7
    -7 -12 -2 96.49 10.4
    7 -12 2 104.19 13.9
    7 12 3 129.09 10.5
    -7 12 -3 111.89 11.4
    7 12 3 147.39 11.6
    -7 -12 -3 128.69 11.5
    7 -12 3 106.09 13.9
    -7 12 -4 -0.5 2.9
    7 12 4 -0.6 2.9
    7 -12 4 0 5.2
    -7 -12 -4 0.8 3.1
    -7 12 -5 189.08 16.7
    7 12 5 212.78 17.4
    -7 -12 -5 218.88 17.3
    7 -12 5 156.08 20.3
    -7 13 5 36.3 5.7
    7 13 -5 24.9 5.9
    7 -13 -5 30.4 7.3
    7 -13 -5 31.7 5.4
    -7 -13 5 41.4 6
    -7 13 4 12.6 4.9
    7 13 -4 12.1 4.3
    7 -13 -4 18.7 4.3
    -7 -13 4 19.3 3.5
    -7 13 3 68.79 8.9
    7 13 -3 58.29 9.1
    -7 -13 3 82.19 7.7
    7 -13 -3 71.39 7.8
    -7 13 2 253.97 22
    7 -13 -2 249.28 20.5
    -7 -13 2 265.27 20.9
    -7 13 1 6.8 3.7
    7 13 -1 12.6 2
    7 13 -1 1.3 3
    7 -13 -1 6 4.3
    -7 -13 1 3.4 2.5
    7 -13 -1 6.5 2.2
    -7 13 0 -0.1 3.5
    7 13 0 1.1 2.7
    7 13 0 4.8 2.1
    7 -13 0 1.1 1.4
    7 -13 0 -5.3 4.4
    -7 -13 0 0.3 2.4
    7 13 1 2.7 2.5
    -7 13 -1 2.8 3.4
    7 13 1 6 2.5
    -7 -13 -1 -2 2.4
    7 -13 1 -7.1 4.5
    7 13 2 62.79 7
    7 13 2 57.69 6.6
    -7 -13 -2 61.89 7.3
    7 -13 2 53.09 10.6
    7 13 3 8.2 3.6
    7 13 3 13.2 3.4
    -7 13 -3 1.3 3.6
    -7 -13 -3 12.3 3.5
    7 -13 3 13.2 6.5
    -7 13 -4 16 4
    7 -13 4 9.2 6.2
    -7 -13 -4 6.9 3.8
    7 14 -3 -3.9 3.8
    -7 14 3 -5.8 4.3
    7 -14 -3 -3.6 3
    7 -14 -3 -1.8 4.8
    -7 -14 3 -1 3
    7 14 -2 94.99 11.9
    -7 14 2 118.19 12.6
    7 -14 -2 96.59 13.1
    7 -14 -2 122.89 10.4
    -7 -14 2 123.89 10.5
    7 14 -1 30.9 6
    -7 14 1 47.5 6.8
    7 -14 -1 33 4.6
    7 -14 -1 28.2 6.8
    -7 -14 1 45.7 5.8
    7 14 0 5.4 2.5
    -7 14 0 0 4
    7 14 0 2.6 3.2
    7 -14 0 -0.6 4.9
    -7 -14 0 3.9 3.1
    7 14 1 68.09 8.7
    -7 14 -1 75.79 9.7
    7 14 1 89.09 8.3
    7 -14 1 73.49 12.6
    -7 -14 -1 98.79 9.1
    7 14 2 8.6 3.4
    -7 14 -2 7 4
    7 14 2 9.9 3
    -7 -14 -2 14 3.4
    7 -14 2 7.3 5.7
    7 14 3 35.1 5.6
    8 0 -10 301.07 23.9
    8 0 -10 263.27 24.5
    8 0 -9 -0.6 2.8
    -8 0 9 4.7 2.8
    8 0 -8 7.3 3
    8 0 -8 11.9 2.6
    -8 0 8 5.2 2.5
    8 0 -7 2.3 1.8
    8 0 -7 0.2 2.1
    -8 0 7 -2.1 1.8
    8 0 -6 19.3 3.2
    8 0 -6 23 3
    -8 0 6 15.3 2.8
    -8 0 5 2.4 2
    8 0 -5 -0.7 1.1
    -8 0 5 -0.7 1.5
    8 0 -5 0.3 1.5
    -8 0 5 1.9 1.3
    8 0 -5 -1.4 1.2
    -8 0 4 49.3 5
    8 0 -4 62.09 5.7
    8 0 -4 56.99 5.2
    -8 0 4 44.8 5.3
    8 0 -4 55.09 4.7
    8 0 -3 0.8 0.6
    -8 0 3 0.3 1
    -8 0 3 0 1
    8 0 -3 0.7 1
    -8 0 3 1.5 1.5
    8 0 -3 0.7 1
    -8 0 2 87.19 8
    8 0 -2 97.59 8
    -8 0 2 90.99 7.9
    -8 0 2 95.29 8.8
    8 0 -2 109.89 8.7
    8 0 -2 102.39 7.7
    -8 0 1 0.2 0.8
    -8 0 1 -1.9 1
    8 0 -1 -0.6 1
    -8 0 1 1.9 0.8
    8 0 -1 -0.3 0.5
    8 0 -1 0.7 0.8
    -8 0 0 69.69 5.8
    8 0 0 62.69 5.8
    -8 0 0 78.79 6.6
    -8 0 0 70.49 5.8
    8 0 0 72.29 6.5
    8 0 0 63.99 5.7
    -8 0 -1 0.3 0.7
    8 0 1 -1.5 0.7
    8 0 1 -0.7 1
    -8 0 -1 0 0.7
    -8 0 -1 2.4 1.2
    -8 0 -2 9.6 1.5
    8 0 2 6.9 1.5
    -8 0 -2 6.3 1.3
    8 0 2 6.2 2
    -8 0 -2 8.1 1.8
    -8 0 -3 1.9 1
    -8 0 -3 0.9 1.2
    8 0 3 0.5 1.2
    8 0 3 -1.8 1.4
    -8 0 -3 0.3 0.8
    -8 0 -4 294.57 22
    8 0 4 243.58 21.9
    -8 0 -4 300.97 21.8
    -8 0 -4 287.47 22.4
    -8 0 -5 0 1.4
    8 0 5 -4.5 2
    8 0 5 -0.7 1.9
    -8 0 -5 -2.2 1.5
    -8 0 -5 -0.8 1.2
    8 0 6 2 2.8
    -8 0 -6 5.3 1.9
    8 0 6 3.2 2.5
    -8 0 -6 5.1 1.9
    -8 0 -6 4.2 1.8
    -8 0 -7 -2.1 2
    8 0 7 0.9 2.6
    -8 0 -7 3.9 2.5
    -8 0 -7 -3.4 2.2
    -8 0 -8 621.54 46.8
    -8 0 -8 594.54 47
    -8 0 -9 1.3 3.5
    -8 0 -9 1 2.9
    8 1 -10 59.79 7.5
    -8 1 10 68.69 9
    8 -1 -10 45.7 7.6
    8 -1 -10 54.99 7.5
    -8 1 9 6.1 2.9
    8 -1 -9 -1 2.4
    8 1 -8 91.99 9.4
    8 1 -8 103.39 10.1
    -8 1 8 103.99 9.7
    8 -1 -8 112.79 10
    -8 -1 8 109.29 9.4
    -8 1 7 -2.7 1.9
    8 1 -7 -0.9 2
    8 1 -7 3.8 1.8
    8 -1 -7 0.4 2.2
    -8 -1 7 -2.9 1.6
    8 -1 -7 1.3 1.8
    8 1 -6 224.38 16.9
    -8 1 6 206.08 17.3
    8 1 -6 229.68 18.1
    8 -1 -6 216.28 17.1
    -8 -1 6 205.08 17
    8 -1 -6 241.18 18
    -8 -1 6 184.88 17.5
    -8 1 5 38.9 4.4
    -8 1 5 32.1 5
    8 1 -5 45.6 4.6
    8 1 -5 42.6 4.1
    8 1 -5 48.7 5
    -8 -1 5 32.2 4.7
    -8 -1 5 42.4 4.2
    8 -1 -5 44 4.4
    8 -1 -5 53.19 5.1
    8 -1 -5 42.7 4.2
    8 1 -4 228.08 17.2
    -8 1 4 191.48 17.3
    -8 1 4 210.68 17.2
    8 1 -4 236.38 16.7
    8 1 -4 246.98 18
    -8 1 4 185.28 17.8
    8 -1 -4 250.77 18
    8 -1 -4 220.58 17.2
    -8 -1 4 204.68 16.9
    8 -1 -4 225.58 16.9
    -8 -1 4 198.48 17.4
    -8 1 3 45.4 4.8
    8 1 -3 53.79 4.9
    8 1 -3 58.79 5.5
    -8 1 3 44.5 4.9
    8 1 -3 51.19 4.3
    -8 1 3 53.79 5.6
    -8 -1 3 47.9 5
    8 -1 -3 52.29 4.5
    8 -1 -3 60.49 5.5
    8 -1 -3 54.19 4.9
    -8 1 2 145.39 12
    -8 1 2 173.88 13
    -8 1 2 139.39 12
    8 1 -2 170.58 12.7
    8 1 -2 149.49 11.5
    8 1 -2 156.48 12
    -8 -1 2 125.39 12.5
    8 -1 -2 157.38 12
    -8 -1 2 148.39 12.1
    -8 -1 2 128.79 12.1
    8 -1 -2 162.08 12.7
    8 -1 -2 150.68 11.7
    8 1 -1 669.53 46.6
    -8 1 1 582.14 45.9
    8 1 -1 594.14 45.9
    8 1 -1 558.54 45.6
    -8 1 1 574.84 45.9
    -8 1 1 700.33 46.8
    8 -1 -1 624.84 45.9
    8 -1 -1 604.54 45.7
    -8 -1 1 612.54 46
    8 -1 -1 628.24 46.7
    -8 -1 1 570.14 46.5
    -8 -1 1 596.04 45.7
    8 1 0 185.28 14.2
    -8 1 0 172.98 13.5
    -8 1 0 169.08 13.5
    8 1 0 157.38 13.3
    8 1 0 170.88 13.6
    8 -1 0 174.18 13.5
    -8 -1 0 182.28 13.6
    -8 -1 0 179.78 13.4
    8 -1 0 177.88 14.4
    8 -1 0 164.88 13.5
    -8 -1 0 177.88 14.2
    -8 1 -1 20.1 2.2
    -8 1 -1 20.4 2.3
    8 1 1 20.4 2.5
    -8 1 -1 24.2 3.1
    8 1 1 19.6 2.8
    8 -1 1 19.1 2.2
    -8 -1 -1 22.2 2.2
    -8 -1 -1 21.6 2.9
    -8 -1 -1 20.1 2.3
    8 -1 1 18.9 3
    8 -1 1 21.6 2.3
    8 1 2 314.97 25.8
    8 1 2 298.57 25.3
    -8 1 -2 341.07 25
    -8 1 -2 333.97 25.3
    -8 -1 -2 337.97 25.2
    8 -1 2 302.37 26.1
    -8 -1 -2 390.36 25.8
    -8 -1 -2 344.67 25.2
    8 -1 2 302.67 25.1
    -8 1 -3 75.19 6.3
    -8 1 -3 73.69 6.6
    8 1 3 68.49 6.8
    -8 -1 -3 80.99 7.1
    -8 -1 -3 72.49 6.6
    -8 -1 -3 79.89 6.6
    -8 -1 -3 87.09 6.9
    8 1 4 160.58 14.5
    8 1 4 152.08 14.8
    -8 1 -4 199.68 14.1
    -8 1 -4 184.18 14.5
    -8 -1 -4 202.28 14.4
    8 -1 4 158.58 14.3
    -8 -1 -4 186.28 14.9
    -8 -1 -4 196.38 14.5
    -8 1 -5 88.89 7.8
    8 1 5 78.99 8.3
    -8 1 -5 82.39 7.3
    -8 1 -5 94.09 8.2
    -8 -1 -5 82.59 7.8
    -8 -1 -5 89.49 7.7
    -8 -1 -5 96.79 7.6
    8 -1 5 75.19 7.9
    8 1 6 6 3
    -8 1 -6 6.5 1.8
    -8 1 -6 8.4 2.5
    8 1 6 6.7 2.4
    -8 1 -6 4.6 1.9
    8 -1 6 4.8 2.7
    -8 -1 -6 7.4 2
    -8 -1 -6 7 1.7
    -8 -1 -6 8.2 2.3
    -8 1 -7 206.88 17.5
    8 1 7 175.78 17.9
    -8 1 -7 222.38 17.6
    -8 1 -7 207.38 16.9
    -8 -1 -7 230.38 16.8
    -8 -1 -7 201.18 19.5
    -8 -1 -7 218.08 17.4
    -8 1 -8 120.49 10.8
    -8 1 -8 127.69 10.6
    -8 -1 -8 117.99 10.7
    8 -1 8 91.49 11.6
    -8 -1 -8 124.79 10.9
    -8 1 -9 41.6 6.2
    -8 1 -9 31.8 5.3
    -8 -1 -9 36.9 5.7
    -8 -1 -9 41.6 5.9
    8 2 -10 16.7 4
    -8 2 10 8.9 4.1
    8 -2 -10 14.3 4.7
    8 -2 -10 18.6 5.1
    8 2 -9 67.59 7.9
    -8 2 9 59.79 7.8
    8 -2 -9 75.79 7.7
    8 -2 -9 54.49 8.5
    8 2 -8 36.8 5.4
    8 2 -8 30.6 3.9
    -8 2 8 34.4 5.3
    8 -2 -8 40.8 5.1
    8 2 -7 6.6 2.3
    -8 2 7 1.4 2.1
    8 2 -7 0.4 1.9
    -8 -2 7 3.4 2.4
    -8 -2 7 4.4 1.7
    8 -2 -7 6.6 2.4
    8 -2 -7 4 1.7
    -8 2 6 48.7 6.7
    8 2 -6 60.79 5.3
    8 2 -6 67.79 6.6
    -8 2 6 53.49 6.1
    -8 -2 6 59.69 5.5
    -8 -2 6 54.39 6.1
    8 -2 -6 67.99 6.5
    8 -2 -6 61.09 6
    8 2 -5 137.49 11.6
    -8 2 5 119.69 12.2
    -8 2 5 133.99 11.8
    8 2 -5 158.18 12.6
    8 2 -5 151.08 11.1
    8 -2 -5 157.88 12.4
    -8 -2 5 138.09 11.2
    -8 -2 5 141.19 12.1
    8 -2 -5 139.49 11.5
    8 -2 -5 141.69 11.8
    8 2 -4 7.4 2
    8 2 -4 7.4 1.6
    -8 2 4 6.6 1.7
    -8 2 4 6.1 2.1
    8 2 -4 7 1.1
    8 -2 -4 9.3 1.9
    -8 -2 4 7.3 1.2
    8 -2 -4 5.9 1.3
    -8 -2 4 6.4 1.8
    8 -2 -4 6.9 1.7
    8 2 -3 139.79 11.3
    -8 2 3 106.29 10.6
    -8 2 3 115.69 10.7
    8 2 -3 135.89 10
    -8 2 3 134.09 11.4
    8 2 -3 135.19 10.7
    8 -2 -3 134.19 10.7
    -8 -2 3 133.69 10.8
    8 -2 -3 146.59 11.5
    8 -2 -3 136.99 10.5
    -8 -2 3 125.69 10.2
    -8 2 2 300.77 21.5
    8 2 -2 252.17 20
    -8 2 2 249.08 20.6
    -8 2 2 220.08 20.5
    8 2 -2 281.07 21.2
    8 2 -2 272.97 20.6
    8 -2 -2 282.77 21.4
    8 -2 -2 275.77 20.4
    -8 -2 2 277.47 20.7
    -8 -2 2 243.38 20.1
    8 -2 -2 275.07 20.5
    8 2 -1 92.79 7.7
    -8 2 1 75.19 7
    8 2 -1 86.39 7.1
    -8 2 1 74.19 7.1
    8 -2 -1 86.99 6.9
    8 -2 -1 84.69 6.9
    8 -2 -1 84.39 7.8
    -8 -2 1 89.89 7.2
    -8 -2 1 88.89 6.7
    8 2 0 257.07 17.7
    -8 2 0 224.08 17.1
    -8 2 0 203.58 16.9
    8 2 0 212.88 17.1
    -8 -2 0 220.58 17.1
    8 -2 0 213.88 18
    -8 -2 0 201.78 17.6
    8 -2 0 220.38 17
    -8 -2 0 222.28 16.8
    8 -2 0 226.08 16.9
    -8 2 -1 350.86 25.9
    8 2 1 363.76 26.3
    -8 2 -1 341.57 25.6
    8 2 1 325.67 25.9
    -8 -2 -1 351.06 25.6
    -8 -2 -1 353.46 25.9
    8 -2 1 317.47 26.8
    -8 -2 -1 318.87 26.2
    8 -2 1 325.57 25.5
    8 -2 1 328.87 25.8
    -8 2 -2 348.37 26.2
    8 2 2 352.96 26.7
    8 2 2 317.67 26.3
    -8 2 -2 354.66 25.8
    8 -2 2 323.57 26.2
    -8 -2 -2 352.16 26.5
    -8 -2 -2 363.66 26.1
    -8 -2 -2 371.56 26.5
    -8 -2 -2 364.46 26.3
    8 -2 2 319.67 25.9
    8 -2 2 292.07 27.1
    8 2 3 257.87 21.6
    -8 2 -3 288.57 21.4
    -8 2 -3 294.07 20.8
    8 2 3 252.87 21.5
    8 -2 3 231.98 22.3
    -8 -2 -3 284.87 21.3
    -8 -2 -3 299.97 21.5
    -8 -2 -3 294.67 21.4
    -8 -2 -3 283.77 21.6
    8 -2 3 252.47 21
    -8 2 -4 428.06 30.1
    8 2 4 332.27 30.7
    -8 2 -4 400.36 30.6
    -8 -2 -4 378.56 30.9
    -8 -2 -4 441.46 30.7
    -8 -2 -4 423.86 30.7
    8 -2 4 375.96 30.3
    -8 -2 -4 398.86 30.6
    8 2 5 1.7 1.6
    -8 2 -5 -2.3 1.3
    8 2 5 -0.5 2.5
    -8 2 -5 0.2 1
    -8 2 -5 1.7 2.2
    8 -2 5 1.7 2.3
    -8 -2 -5 0.6 1.4
    8 -2 5 -0.8 1.6
    -8 -2 -5 0.1 1.5
    8 2 6 16.5 3.7
    -8 2 -6 15.5 2.1
    8 2 6 9.3 2.5
    -8 2 -6 13.8 3
    -8 2 -6 9.4 2.4
    -8 -2 -6 15 2.9
    8 -2 6 10.5 3.3
    -8 -2 -6 11.8 2.6
    -8 -2 -6 9.2 2.5
    -8 2 -7 125.09 10.2
    -8 2 -7 129.09 11.4
    -8 2 -7 119.29 10.6
    -8 -2 -7 103.79 11.5
    -8 -2 -7 117.79 9.6
    -8 -2 -7 120.89 10.8
    -8 2 -8 7.1 2.8
    -8 2 -8 6.7 2.5
    -8 -2 -8 8 3
    -8 -2 -8 3.3 2.9
    8 -2 8 7.6 4
    -8 2 -9 54.49 6.4
    -8 2 -9 47.6 6.6
    -8 -2 -9 57.69 7.1
    -8 -2 -9 44.6 6.7
    8 3 -10 46.2 7.3
    -8 3 10 48.4 7.5
    8 -3 -10 40.1 7
    8 3 -9 12.1 3.8
    -8 3 9 17.1 4.7
    8 -3 -9 18.4 3.6
    8 -3 -9 16.7 4.5
    8 3 -8 130.39 11.2
    8 3 -8 135.39 12.9
    -8 3 8 142.99 12.4
    8 -3 -8 115.89 12.5
    8 -3 -8 142.19 12.2
    8 3 -7 78.79 7.9
    -8 3 7 75.89 7.6
    8 3 -7 69.79 6.3
    -8 -3 7 55.69 7.1
    8 -3 -7 73.19 7.3
    8 3 -6 9.1 2.4
    -8 3 6 5.8 2.3
    8 3 -6 8.5 1.4
    -8 3 6 9.3 2.9
    8 -3 -6 12 2.4
    8 -3 -6 11.1 2.1
    -8 -3 6 7.2 2.4
    -8 3 5 175.08 16.5
    8 3 -5 203.98 15.2
    -8 3 5 197.88 16.3
    8 3 -5 204.48 16.9
    8 3 -5 197.48 16
    8 -3 -5 221.78 16.8
    8 -3 -5 191.08 16.2
    -8 -3 5 194.28 16.3
    8 -3 -5 210.78 16
    -8 3 4 208.48 17.3
    8 3 -4 207.68 16.5
    8 3 -4 210.08 15.7
    -8 3 4 193.88 16.7
    8 3 -4 208.08 17.3
    8 -3 -4 221.98 17.2
    -8 -3 4 199.48 16.7
    8 -3 -4 211.88 16.6
    8 -3 -4 208.98 16.4
    -8 -3 4 210.68 15.8
    -8 3 3 556.24 38.6
    8 3 -3 477.85 37.6
    -8 3 3 460.75 37.8
    8 3 -3 453.35 36.8
    8 3 -3 506.95 38.4
    8 -3 -3 521.95 38.5
    8 -3 -3 523.25 37.7
    8 -3 -3 500.45 37.5
    -8 -3 3 488.65 37.8
    -8 -3 3 465.35 36.9
    8 3 -2 102.99 8.9
    -8 3 2 97.69 8.5
    8 3 -2 108.09 8.4
    -8 3 2 83.49 8.2
    -8 -3 2 95.69 7.7
    8 -3 -2 102.99 9.2
    8 -3 -2 106.59 8.2
    8 -3 -2 105.79 8.3
    -8 -3 2 101.79 8.5
    -8 3 1 1.3 1.4
    8 3 -1 1.7 1.1
    -8 3 1 2.4 1.1
    8 3 -1 2.2 1
    -8 3 1 1.4 0.9
    -8 -3 1 2.3 1.3
    8 -3 -1 1.3 0.9
    -8 -3 1 2 0.5
    8 -3 -1 2.2 0.8
    8 -3 -1 1.1 1.3
    -8 -3 1 1.3 0.9
    8 3 0 199.28 14.3
    8 3 0 173.58 13.9
    -8 3 0 171.38 13.8
    -8 3 0 148.79 13.5
    -8 -3 0 176.68 13.6
    -8 -3 0 184.08 13.9
    -8 -3 0 166.68 13.5
    8 -3 0 173.68 13.7
    8 -3 0 184.38 13.4
    8 -3 0 166.38 14.8
    -8 3 -1 92.19 8.8
    8 3 1 126.79 9.5
    8 3 1 104.99 9.2
    -8 3 -1 116.39 9.2
    8 -3 1 110.69 9
    -8 -3 -1 111.69 9.1
    8 -3 1 100.79 10.1
    -8 -3 -1 118.49 8.8
    -8 -3 -1 116.29 9.1
    8 -3 1 109.69 8.7
    8 3 2 1.5 1.1
    8 3 2 2.5 1.4
    -8 3 -2 1.5 0.5
    -8 3 -2 2 1
    -8 3 -2 1.8 1.8
    8 -3 2 2.4 0.8
    -8 -3 -2 1 1
    8 -3 2 -0.5 1
    -8 -3 -2 1.4 0.9
    -8 -3 -2 0.6 1
    8 -3 2 3 1.9
    -8 -3 -2 1.2 1.4
    8 3 3 69.79 6.6
    -8 3 -3 85.49 7.4
    -8 3 -3 65.19 6.1
    -8 3 -3 72.49 5.5
    8 3 3 65.19 6.4
    8 -3 3 65.29 5.7
    -8 -3 -3 72.19 6.2
    8 -3 3 57.39 7.4
    -8 -3 -3 76.39 6.4
    -8 -3 -3 63.29 6.4
    8 3 4 89.09 8.9
    -8 3 -4 118.39 8.2
    -8 3 -4 122.29 9.1
    8 3 4 92.19 9.2
    -8 -3 -4 115.29 9
    -8 -3 -4 107.09 9.3
    8 -3 4 101.09 8.5
    -8 -3 -4 119.99 9.2
    -8 -3 -4 97.99 8.6
    8 -3 4 83.69 10
    8 3 5 330.37 30.8
    -8 3 -5 412.16 29.9
    -8 3 -5 429.66 30.8
    -8 3 -5 430.26 31.5
    -8 -3 -5 399.16 30.7
    -8 -3 -5 347.37 30
    -8 -3 -5 426.26 30.9
    -8 3 -6 231.88 16.9
    -8 3 -6 251.37 18.7
    -8 3 -6 235.88 17.9
    -8 -3 -6 183.98 16.8
    -8 -3 -6 229.78 17.9
    8 -3 6 172.98 18.9
    -8 -3 -6 236.18 18
    -8 3 -7 1.6 1.6
    -8 3 -7 1 1.9
    -8 3 -7 -0.3 2.1
    -8 -3 -7 1.4 2.4
    8 -3 7 5.1 3.7
    -8 -3 -7 3.2 2.5
    -8 3 -8 11 2.9
    -8 3 -8 13.1 2.4
    -8 -3 -8 11.5 3.8
    -8 -3 -8 12.3 3.3
    -8 3 -9 10.6 3.3
    -8 -3 -9 10.9 4
    8 -3 9 3 5.3
    -8 -3 -9 10.3 3.6
    -8 4 10 50.39 8.5
    8 -4 -10 65.99 9
    8 4 -9 21.6 3.5
    8 4 -9 30.8 5.6
    -8 4 9 26.1 4.5
    8 -4 -9 28.2 5.1
    8 -4 -9 18.4 4.5
    8 4 -8 105.79 9.7
    -8 4 8 110.79 10.5
    8 4 -8 100.39 8.7
    8 -4 -8 124.59 10.4
    8 -4 -8 92.79 10.6
    -8 -4 8 103.89 10.1
    -8 4 7 16.3 3.5
    8 4 -7 15.5 3.4
    8 -4 -7 15.1 3.7
    8 -4 -7 17.5 3.2
    -8 -4 7 13.5 3.1
    -8 4 6 90.79 8.7
    8 4 -6 97.09 9.4
    -8 4 6 75.79 9.1
    8 4 -6 101.19 7.4
    8 -4 -6 84.39 8.4
    8 -4 -6 101.59 8.9
    -8 -4 6 92.09 8.8
    -8 4 5 27.3 4.2
    8 4 -5 29.4 2.2
    8 4 -5 32.5 4.4
    8 4 -5 26.2 2.2
    -8 4 5 23.5 4.1
    8 -4 -5 23.5 3.6
    -8 -4 5 21.9 3.6
    8 -4 -5 27.8 4.1
    8 -4 -5 24.3 4
    -8 4 4 120.79 10.9
    8 4 -4 127.49 10.6
    8 4 -4 125.29 11.4
    -8 4 4 139.09 11.5
    8 -4 -4 126.39 10.6
    -8 -4 4 123.89 10.8
    8 -4 -4 124.49 10.6
    8 -4 -4 134.09 11.4
    -8 4 3 90.89 8.2
    8 4 -3 85.19 7.8
    -8 4 3 110.49 9
    8 4 -3 91.79 8.6
    8 -4 -3 85.49 7.7
    8 -4 -3 90.79 8.6
    -8 -4 3 93.39 8.1
    8 -4 -3 92.89 8
    8 4 -2 7.6 2
    -8 4 2 9.6 2.3
    8 4 -2 8 1.8
    -8 4 2 6.4 1.8
    8 -4 -2 7.3 2.3
    -8 -4 2 6.1 1.4
    8 -4 -2 8.9 1.5
    8 -4 -2 8.9 1.5
    8 4 -1 0.8 1.3
    -8 4 1 1.1 1.2
    -8 4 1 0.1 1.4
    8 4 -1 -0.5 1
    -8 -4 1 0.6 0.6
    -8 -4 1 0.5 0.4
    8 -4 -1 -0.3 0.7
    8 -4 -1 -1.7 0.9
    -8 -4 1 0.2 0.9
    8 -4 -1 0.6 1.3
    -8 4 0 130.49 12.1
    8 4 0 158.88 12.7
    -8 4 0 165.38 12.7
    8 4 0 172.88 13
    -8 -4 0 151.78 12.2
    -8 -4 0 166.38 12.6
    8 -4 0 141.89 13.6
    -8 -4 0 153.88 12.1
    8 -4 0 168.98 12.1
    8 -4 0 159.88 12.4
    -8 4 -1 50.79 4.7
    8 4 1 60.69 5.5
    8 4 1 67.49 5.6
    -8 4 -1 56.39 5.4
    8 -4 1 51.59 6.3
    -8 -4 -1 64.19 5.3
    8 -4 1 55.19 5.1
    -8 -4 -1 60.89 5
    8 -4 1 57.69 4.7
    -8 4 -2 426.26 30.7
    8 4 2 453.25 30.8
    8 4 2 358.96 30.7
    -8 4 -2 364.26 29.9
    8 -4 2 343.17 31.8
    -8 -4 -2 435.56 30.8
    8 -4 2 383.46 29.9
    8 -4 2 401.76 30.6
    -8 -4 -2 384.66 30.6
    -8 -4 -2 442.46 30.5
    -8 4 -3 28.5 2.5
    -8 4 -3 31.8 3.5
    8 4 3 35.6 4.3
    8 4 3 30.7 3.5
    8 -4 3 27.6 3.5
    8 -4 3 27.5 4.8
    -8 -4 -3 29.5 4.1
    8 -4 3 30 2.6
    -8 -4 -3 32.6 3.4
    -8 -4 -3 36.3 3.7
    8 4 4 25.1 3.9
    -8 4 -4 25.1 3.1
    -8 4 -4 25 1.9
    8 4 4 20.1 3
    -8 4 -4 21.9 4
    -8 -4 -4 23.6 3.4
    8 -4 4 20.6 4.5
    -8 -4 -4 15 3
    8 4 5 1 1.2
    -8 4 -5 1.7 1.6
    -8 4 -5 2.1 3.1
    -8 4 -5 1.1 0.7
    -8 4 -5 2.9 0.6
    8 -4 5 3.9 2.8
    -8 -4 -5 -0.3 1.8
    -8 4 -6 2.2 1.1
    -8 4 -6 3.6 2.1
    -8 4 -6 2.5 0.8
    -8 -4 -6 3.3 2.4
    8 -4 6 1.4 3
    -8 4 -7 14.3 2.3
    -8 4 -7 12.7 2.7
    8 -4 7 8.6 4.2
    -8 -4 -7 14.1 3.4
    -8 4 -8 21.3 3.6
    -8 -4 -8 12.9 3.7
    8 -4 8 12.5 5.2
    -8 -4 -8 23.8 4.4
    8 5 -9 5.5 1.7
    -8 5 9 3.5 3.8
    8 5 -9 7 3.5
    8 -5 -9 9.4 3.1
    8 -5 -9 1.7 4
    8 5 -8 127.59 12
    8 5 -8 115.79 9.2
    8 -5 -8 119.19 11.8
    -8 -5 8 97.79 10.7
    8 -5 -8 116.69 11
    -8 5 7 27.2 4.5
    8 5 -7 26.1 3.1
    8 5 -7 27.5 5.6
    8 -5 -7 31.7 4.6
    -8 -5 7 24.2 4.1
    8 -5 -7 24.7 4.9
    8 5 -6 6.9 0.8
    8 5 -6 6.8 1
    -8 5 6 8.1 2.4
    -8 5 6 7.7 3.1
    8 5 -6 6.9 2.6
    8 -5 -6 5.7 2.5
    -8 -5 6 8 2.3
    8 -5 -6 3.6 1.9
    -8 5 5 118.19 10.8
    -8 5 5 130.39 11.3
    8 5 -5 120.39 11.4
    8 -5 -5 120.59 10.7
    -8 -5 5 123.79 10.6
    8 -5 -5 107.19 10.2
    8 -5 -5 128.29 11
    8 -5 -5 118.49 11
    8 5 -4 79.59 8.4
    8 5 -4 81.59 7.6
    -8 5 4 78.59 8.1
    -8 5 4 105.19 8.8
    8 -5 -4 89.79 7.9
    8 -5 -4 80.79 7.7
    8 -5 -4 93.29 8.7
    -8 -5 4 95.99 8.1
    -8 5 3 0.1 1.8
    8 5 -3 1.6 1.5
    -8 5 3 4.3 1.8
    8 5 -3 1.7 1.5
    -8 -5 3 3.3 1.4
    8 -5 -3 1.8 1.6
    8 -5 -3 2.4 1.5
    8 -5 -3 1.5 1.4
    8 5 -2 669.63 53.09
    8 5 -2 672.53 52.49
    -8 5 2 662.23 52.69
    -8 -5 2 716.53 52.59
    8 -5 -2 686.43 53.59
    8 -5 -2 748.73 52.29
    8 -5 -2 697.63 52.39
    -8 5 1 1.1 1.4
    8 5 -1 2.4 1.3
    -8 5 1 4.4 1.8
    8 5 -1 1.3 1.3
    -8 -5 1 2.8 0.4
    -8 -5 1 2.4 0.6
    8 -5 -1 3 0.9
    8 -5 -1 1.2 1.7
    8 -5 -1 -0.1 1.1
    -8 -5 1 2.5 1.1
    -8 5 0 24.8 3.6
    8 5 0 17 2.7
    -8 5 0 17.8 2.7
    8 5 0 22.8 2.9
    -8 -5 0 18.3 2.3
    8 -5 0 19.5 3.7
    8 -5 0 20.4 2.6
    -8 -5 0 19.5 1.9
    8 -5 0 19.7 2.1
    -8 -5 0 18.6 2.5
    -8 5 -1 181.78 13.9
    8 5 1 147.59 13.1
    -8 5 -1 160.38 13
    8 5 1 177.38 13.1
    -8 -5 -1 160.48 12.4
    -8 -5 -1 160.68 13
    8 -5 1 151.78 12.1
    8 -5 1 143.49 14.3
    8 -5 1 152.48 12.8
    -8 5 -2 -2 1.1
    8 5 2 2 1
    -8 5 -2 3.5 2.1
    8 5 2 1 1.8
    8 -5 2 -0.7 2
    -8 -5 -2 1.5 1.2
    8 -5 2 -0.8 1.2
    -8 -5 -2 0.7 1.7
    -8 5 -3 4.7 1.5
    8 5 3 4.9 2
    8 5 3 3.9 1.3
    -8 5 -3 8.8 2.7
    8 -5 3 0.3 2.4
    -8 -5 -3 5.9 1.8
    8 -5 3 4.8 1.5
    -8 -5 -3 1.8 2.2
    8 5 4 94.79 8.7
    8 5 4 104.09 12.2
    -8 5 -4 109.69 9.2
    -8 5 -4 120.09 10.6
    -8 -5 -4 121.39 9.5
    8 -5 4 93.59 10.8
    -8 -5 -4 105.19 9.8
    -8 5 -5 6.8 1.9
    -8 -5 -5 8.3 2.4
    8 -5 5 7.5 3.3
    -8 -5 -6 320.67 22.3
    8 -5 6 222.88 23.1
    -8 5 -7 -1.7 2.2
    8 -5 7 -2.6 3.9
    -8 5 -8 1.4 2.7
    -8 -5 -8 0.3 3.2
    8 -5 8 4.5 8.7
    -8 6 9 84.79 9.7
    8 6 -9 105.29 10.3
    8 -6 -9 62.59 10.3
    8 -6 -9 85.69 9.7
    8 6 -8 3 1
    8 6 -8 1.7 3
    -8 6 8 6.7 3.4
    8 -6 -8 -1.6 3.2
    -8 -6 8 1.1 2.9
    8 -6 -8 1.9 2.6
    8 6 -7 0.7 2.9
    8 6 -7 0.2 0.5
    8 6 -7 0.1 0.8
    -8 6 7 4.5 2.8
    -8 -6 7 -1 3.1
    8 -6 -7 0.7 2.3
    -8 6 6 78.09 8.6
    8 6 -6 88.79 9.1
    -8 6 6 94.19 10
    8 -6 -6 81.99 8.5
    -8 -6 6 85.49 8.4
    8 -6 -6 86.29 8.8
    8 6 -5 16.5 3.7
    -8 6 5 23.9 4.6
    -8 6 5 17 3.4
    -8 -6 5 24.1 3.7
    8 -6 -5 19.3 3.5
    8 -6 -5 26.4 4.1
    -8 6 4 312.47 21.9
    -8 6 4 253.77 21.4
    8 6 -4 262.37 22
    -8 -6 4 275.67 21.2
    8 -6 -4 263.57 22
    8 -6 -4 255.37 20.9
    8 -6 -4 267.17 21
    8 -6 -4 232.98 21.2
    -8 6 3 13.3 2.7
    8 6 -3 16.1 3.3
    8 6 -3 17.8 2.9
    -8 6 3 22.1 3.9
    -8 -6 3 18.3 2.7
    8 -6 -3 13 3.1
    8 -6 -3 22.1 3.2
    8 -6 -3 19.3 2.9
    8 -6 -3 17 3
    8 6 -2 10.6 2.4
    -8 6 2 11.8 2.6
    8 6 -2 8.2 1.9
    -8 6 2 7 2
    8 -6 -2 9.2 1.9
    8 -6 -2 9 2.6
    -8 -6 2 10 1.9
    8 -6 -2 6.7 1.8
    8 -6 -2 9.2 1.7
    8 6 -1 1481.75 111.49
    8 6 -1 1426.76 110.99
    -8 6 1 1496.55 111.19
    8 -6 -1 1417.66 112.39
    8 -6 -1 1337.67 110.69
    8 -6 -1 1596.94 110.49
    8 -6 -1 1498.35 110.79
    -8 -6 1 1592.34 110.99
    -8 6 0 61.79 5.8
    8 6 0 52.29 5.6
    8 6 0 60.69 5.8
    8 -6 0 52.69 6.7
    -8 -6 0 61.09 5.6
    8 -6 0 62.69 4.9
    -8 -6 0 62.69 4.8
    8 -6 0 60.19 5.4
    -8 -6 0 52.89 5
    8 6 1 1.3 1.1
    -8 6 -1 2.5 1.4
    8 6 1 0.7 1.7
    -8 6 -1 3.2 2.3
    -8 -6 -1 1.6 1.4
    8 -6 1 0.8 2
    -8 -6 -1 0.2 1.2
    8 -6 1 -1.1 1.4
    8 -6 1 0.5 0.6
    8 6 2 66.99 5.4
    -8 6 -2 58.89 6.8
    8 6 2 53.99 5.8
    -8 6 -2 58.19 5.5
    -8 -6 -2 60.59 5.6
    -8 -6 -2 48 5.6
    8 -6 2 46.5 7
    8 -6 2 47.7 5.3
    -8 6 -3 274.17 20.4
    8 6 3 281.17 20
    -8 -6 -3 283.57 20.6
    -8 -6 -3 215.08 20.2
    8 -6 3 223.18 21.9
    -8 6 -4 48.4 4.7
    8 6 4 38.5 4.4
    8 6 4 39.1 3.8
    8 -6 4 32.7 6.2
    -8 -6 -4 39.7 5.6
    -8 -6 -4 47.9 5.1
    -8 6 -5 206.18 16.7
    -8 -6 -5 205.38 17
    -8 6 -6 55.49 5.9
    -8 -6 -6 46.1 6.8
    -8 6 -7 163.68 13.5
    8 -6 7 141.59 20.8
    -8 -6 -7 158.28 14.2
    -8 6 -8 -0.1 2.9
    8 -6 8 -5.2 5.4
    -8 -6 -8 -1.3 3.5
    8 7 -9 1.4 3.8
    -8 7 9 3.5 4.4
    8 -7 -9 7.7 4.2
    8 -7 -9 1.9 3.6
    8 7 -8 21.6 5
    -8 7 8 21.3 4.7
    8 -7 -8 21.8 4.4
    -8 -7 8 22 4.2
    8 -7 -8 16.3 4.3
    -8 7 7 44.7 6.4
    8 7 -7 40.5 6.7
    8 -7 -7 52.29 6.5
    8 -7 -7 44.7 6.4
    -8 7 6 56.59 6.9
    8 7 -6 63.59 7.8
    8 -7 -6 62.59 7.1
    -8 -7 6 60.99 6.5
    8 -7 -6 53.99 7.3
    -8 7 5 191.98 16.3
    8 7 -5 184.08 16.7
    -8 7 5 203.48 16.5
    8 -7 -5 182.28 16.4
    8 -7 -5 169.78 16
    -8 -7 5 203.78 15.8
    -8 7 4 17.2 3.4
    8 7 -4 11.7 2.9
    -8 7 4 13.2 2.9
    8 -7 -4 15.4 2.9
    8 -7 -4 14.5 3.4
    8 -7 -4 12.8 2.9
    -8 -7 4 13.9 2.6
    -8 7 3 2.8 2.1
    8 7 -3 3.9 1.8
    -8 7 3 1.9 2.3
    8 7 -3 -4 4.4
    -8 -7 3 -0.7 1.4
    8 -7 -3 1.6 2
    8 -7 -3 3.9 1.8
    8 -7 -3 -0.2 1.7
    8 7 -2 59.59 6
    -8 7 2 65.49 6.7
    8 7 -2 62.19 6.7
    8 7 -2 57.49 7.8
    8 -7 -2 62.99 6.1
    -8 -7 2 75.79 6.2
    8 -7 -2 67.29 5.9
    8 -7 -2 61.69 7.4
    8 -7 -2 61.99 6
    8 7 -1 49.6 5.8
    -8 7 1 70.99 6.7
    8 7 -1 55.49 6.1
    8 7 -1 41.7 7.4
    -8 7 1 56.39 6
    8 -7 -1 60.49 5.5
    8 -7 -1 66.89 5.2
    8 -7 -1 55.69 6.9
    8 -7 -1 58.09 5.5
    -8 -7 1 65.49 5.7
    8 7 0 82.39 8.5
    -8 7 0 106.19 9.9
    8 7 0 98.39 8.7
    8 7 0 83.59 9.6
    -8 7 0 99.09 8.8
    8 -7 0 99.29 8.4
    8 -7 0 90.69 10.1
    -8 -7 0 95.19 7.8
    -8 -7 0 101.89 7.6
    -8 -7 0 102.09 8.5
    8 -7 0 101.99 7.7
    8 7 1 248.28 18.4
    -8 7 -1 270.97 20.7
    8 7 1 194.28 19.1
    -8 7 -1 227.38 18.5
    8 7 1 233.28 19.2
    8 -7 1 202.88 20
    -8 -7 -1 216.18 18
    -8 -7 -1 256.07 18.6
    8 -7 1 233.88 18.6
    8 7 2 -0.6 1
    8 7 2 0.1 2.1
    -8 7 -2 2.3 1.6
    8 -7 2 -1.3 2.5
    -8 -7 -2 3.8 1.9
    -8 -7 -2 -0.7 1.5
    8 7 3 354.56 32.4
    8 7 3 480.45 32.2
    -8 7 -3 464.05 32.7
    8 -7 3 379.26 34.6
    -8 -7 -3 477.95 33
    -8 -7 -3 367.16 32.6
    8 7 4 13.1 2
    8 7 4 12.1 2.5
    -8 7 -4 15.7 2.6
    8 -7 4 15.2 4.4
    -8 -7 -4 5.3 3.3
    -8 -7 -4 16.5 3
    -8 7 -5 1.9 2.2
    8 -7 5 2 3.8
    -8 -7 -5 2.6 2.4
    -8 7 -6 1.7 2.1
    -8 -7 -6 -1.4 2.7
    -8 7 -7 6.6 2.8
    8 -7 7 4 5.1
    -8 -7 -7 -1.5 3.2
    -8 7 -8 91.19 9.3
    -8 -7 -8 103.59 10.2
    8 -7 8 61.59 13.5
    8 8 -8 1.4 3.6
    8 -8 -8 4 3.5
    -8 -8 8 4.8 3.4
    8 -8 -8 1.6 3.8
    -8 8 7 42.1 6.3
    8 8 -7 33.6 6.8
    -8 -8 7 27.6 5
    8 -8 -7 38.5 6.2
    8 -8 -7 41.3 6.6
    8 8 -6 70.39 8.7
    8 -8 -6 67.59 8
    8 -8 -6 74.69 8.2
    -8 -8 6 69.99 7.8
    8 8 -5 -0.7 2.3
    -8 8 5 0.1 2.7
    8 -8 -5 2.8 2.5
    8 -8 -5 -1.2 2.3
    -8 -8 5 2.7 2
    8 8 -4 0.4 2.1
    -8 8 4 2.2 2.3
    -8 -8 4 1.7 1.7
    8 -8 -4 -0.3 2
    8 -8 -4 3.8 2.4
    8 -8 -4 0.7 2.6
    8 8 -3 17.6 3.7
    -8 8 3 30.5 4.3
    8 -8 -3 22.3 4.8
    8 -8 -3 22.2 3.8
    -8 -8 3 28.5 3.4
    8 -8 -3 28.2 4.2
    8 8 -2 5.9 2.2
    -8 8 2 6.5 2.3
    8 8 -2 3.3 4.1
    8 -8 -2 7.8 1.8
    8 -8 -2 6.1 1.9
    8 -8 -2 8.8 3
    -8 -8 2 6.8 1.9
    -8 8 1 36.3 4.7
    8 8 -1 22.5 5.1
    8 8 -1 31.6 4.4
    8 -8 -1 28.6 3.5
    -8 -8 1 34.4 3.9
    8 -8 -1 27.9 3.3
    8 -8 -1 32.9 5.7
    8 8 0 117.79 12.7
    8 8 0 133.19 11.7
    -8 8 0 136.19 11.8
    -8 -8 0 155.88 11.6
    8 -8 0 144.29 10.6
    -8 -8 0 135.89 10.7
    8 -8 0 122.99 13.1
    8 8 1 60.29 8
    8 8 1 77.49 6.8
    -8 8 -1 76.39 7
    8 -8 1 63.49 8.7
    -8 -8 -1 61.19 6.3
    -8 -8 -1 79.59 6.9
    -8 8 -2 1.5 1.7
    8 8 2 2.3 2.6
    -8 -8 -2 0.7 2.2
    8 -8 2 -1.9 2.6
    -8 -8 -2 -3.2 1.5
    8 8 3 3.8 2.5
    -8 8 -3 8.9 2.3
    8 8 3 9.5 1.7
    -8 -8 -3 7.9 2.3
    8 -8 3 3.1 3.4
    -8 -8 -3 6.3 2.9
    8 8 4 15.2 2.3
    8 8 4 15.8 1.9
    -8 8 -4 14.2 2.8
    -8 -8 -4 16.6 3.5
    8 -8 4 15.6 4.7
    -8 8 -5 86.39 8.2
    -8 -8 -5 84.29 8.9
    -8 8 -6 9.8 2.8
    8 -8 6 14.8 5.3
    -8 -8 -6 18.6 3.9
    -8 8 -7 -3.3 2.8
    8 -8 7 -2 5.5
    -8 -8 -7 5.1 3.4
    8 9 -8 180.98 17
    -8 9 8 162.68 16.3
    8 -9 -8 162.48 16.1
    -8 -9 8 169.58 15.4
    8 -9 -8 169.08 16.2
    8 9 -7 48 7.3
    -8 9 7 36 6.3
    -8 -9 7 41.6 5.9
    8 -9 -7 41.1 7.1
    8 -9 -7 45.9 7.3
    -8 9 6 50.69 7.2
    8 9 -6 43.1 6.8
    -8 -9 6 43.2 6.3
    8 -9 -6 40.1 6.7
    8 9 -5 68.49 11.5
    8 -9 -5 102.69 9.4
    8 -9 -5 84.49 9.7
    -8 -9 5 108.59 9
    -8 9 4 60.29 6.7
    8 9 -4 45.5 6.8
    8 -9 -4 46.5 6.1
    8 -9 -4 50.29 6.7
    -8 -9 4 59.09 5.9
    8 9 -3 67.89 7.8
    -8 9 3 63.49 7.2
    8 -9 -3 58.39 6.6
    -8 -9 3 71.39 6.5
    8 -9 -3 54.39 8
    8 -9 -3 76.79 6.9
    8 9 -2 0 1.9
    -8 9 2 -5.4 2.1
    8 -9 -2 -2.1 2.6
    8 -9 -2 -0.6 1.7
    8 -9 -2 -1.3 2
    -8 -9 2 0.9 1.5
    8 9 -1 78.99 8.2
    -8 9 1 88.79 8.2
    8 9 -1 68.39 9.8
    8 -9 -1 81.69 6.9
    -8 -9 1 97.09 7.6
    8 -9 -1 64.69 8.9
    8 -9 -1 80.09 7.1
    8 9 0 78.29 7.5
    -8 9 0 69.29 7.5
    -8 -9 0 85.19 7.4
    8 -9 0 76.29 6.2
    -8 -9 0 76.09 6.4
    8 -9 0 68.19 8.8
    8 9 1 0.8 3.1
    8 9 1 0.2 1.4
    -8 9 -1 2.5 1.9
    -8 -9 -1 -0.3 1.6
    8 -9 1 3 2.9
    -8 -9 -1 -1.6 1.7
    -8 9 -2 30.9 4.3
    8 9 2 23 4.4
    8 9 2 27.2 3.4
    -8 -9 -2 25.3 3.8
    -8 -9 -2 27.7 4.2
    8 -9 2 28 6
    -8 9 -3 91.89 9.4
    8 9 3 118.89 8.6
    -8 -9 -3 110.59 9.7
    -8 -9 -3 93.39 9.6
    8 -9 3 83.39 11.6
    8 9 4 8.6 1.4
    -8 9 -4 4.3 2.8
    -8 -9 -4 12.5 3.1
    8 -9 4 5.9 5
    -8 9 -5 103.99 9.6
    8 -9 5 87.49 12.1
    -8 -9 -5 115.69 10.4
    -8 9 -6 83.49 8.3
    -8 -9 -6 94.79 9.6
    8 -9 6 75.39 12.1
    -8 9 -7 92.79 8.7
    8 -9 7 61.99 13.5
    -8 -9 -7 89.09 9.4
    8 10 -7 130.59 14.3
    -8 10 7 154.08 14
    -8 -10 7 132.79 12.6
    8 -10 -7 136.09 13.5
    8 -10 -7 132.89 13.9
    8 10 -6 43.2 7.2
    -8 10 6 50.79 7.9
    -8 -10 6 43.4 6.1
    8 -10 -6 48.5 7.7
    8 -10 -6 53.79 7.3
    -8 10 5 4.8 3.2
    8 10 -5 0.6 3.1
    8 -10 -5 1.2 3.2
    8 -10 -5 2.3 2.9
    8 10 -4 3.4 5
    -8 10 4 1.9 2.9
    -8 -10 4 -0.2 2.2
    8 -10 -4 1.6 3.2
    8 -10 -4 -2.9 2.3
    -8 10 3 98.09 10.2
    8 10 -3 88.99 10
    8 -10 -3 97.19 9.1
    8 -10 -3 92.59 10.7
    -8 -10 3 107.99 9.1
    8 -10 -3 98.89 9.2
    8 10 -2 77.89 8.9
    -8 10 2 73.39 9
    8 -10 -2 95.69 8
    8 -10 -2 84.89 7.9
    8 -10 -2 73.59 9.5
    -8 -10 2 100.09 8.2
    -8 10 1 2.7 2.4
    8 10 -1 2.4 2
    8 -10 -1 1.7 1.5
    -8 -10 1 1.9 0.5
    -8 -10 1 1 1.6
    8 -10 -1 1.8 1.6
    8 -10 -1 1.8 2.9
    8 10 0 21.7 3.8
    -8 10 0 18.1 3.4
    8 10 0 11.3 4.7
    8 -10 0 14.2 2.3
    -8 -10 0 12.7 2.6
    -8 -10 0 16 2.5
    8 -10 0 11.6 4.1
    8 10 1 266.87 21.3
    -8 10 -1 269.17 21.6
    8 -10 1 230.68 23.6
    -8 -10 -1 257.87 20.7
    -8 -10 -1 299.67 21.6
    -8 10 -2 111.09 9.9
    8 10 2 80.99 10
    8 10 2 107.59 8.8
    -8 -10 -2 92.49 9
    8 -10 2 84.19 13
    -8 -10 -2 109.69 10.1
    8 10 3 22.7 4.8
    -8 10 -3 26.3 4.1
    8 10 3 35.3 3.5
    -8 -10 -3 29.3 4.6
    -8 -10 -3 27.1 4.4
    8 -10 3 18 5.3
    -8 10 -4 -0.9 2.4
    8 -10 4 -1.3 4.4
    -8 -10 -4 -0.4 2.4
    -8 10 -5 -0.8 2.8
    -8 -10 -5 5.6 3.1
    8 -10 5 1.8 5.1
    -8 10 -6 5.8 3.1
    -8 -10 -6 0.2 3.4
    8 -10 6 -1.8 6
    -8 11 6 10.4 4.5
    8 11 -6 11.9 4.8
    -8 -11 6 18 3.9
    8 -11 -6 18 4
    8 -11 -6 12 4.7
    8 11 -5 17 4.3
    -8 11 5 20.1 4.5
    8 -11 -5 16.8 4.3
    8 -11 -5 11.5 4.3
    -8 -11 5 18.6 3.6
    8 11 -4 0.6 2.9
    -8 11 4 -3.4 3.1
    8 -11 -4 -1.5 3.4
    -8 -11 4 0 2.4
    8 -11 -4 1.9 2.7
    8 11 -3 120.59 12.9
    -8 11 3 128.69 12.4
    8 -11 -3 133.39 11.4
    8 -11 -3 108.39 12.8
    8 -11 -3 134.09 11.3
    -8 11 2 142.59 13.1
    8 11 -2 135.69 13.1
    8 -11 -2 141.59 11.8
    -8 -11 2 146.59 12.4
    8 -11 -2 117.19 14
    8 -11 -2 142.39 11.9
    -8 11 1 1.4 4.2
    8 11 -1 4.1 2.5
    -8 -11 1 6.3 0.8
    8 -11 -1 0.6 3.7
    8 -11 -1 5.1 1.8
    -8 -11 1 8.8 2.6
    8 -11 -1 7.4 2.2
    8 11 0 3.2 2.3
    8 11 0 10.5 5.8
    8 -11 0 6.7 1.4
    8 -11 0 2.7 1.4
    8 -11 0 6.8 4.8
    8 11 1 76.39 7.5
    8 11 1 65.59 9.7
    -8 11 -1 77.89 8.1
    -8 -11 -1 77.59 7.1
    8 -11 1 63.79 9.8
    -8 -11 -1 81.39 7.7
    8 11 2 41.5 7.3
    -8 11 -2 40.8 5.6
    8 11 2 45.7 4.9
    8 -11 2 32 7.2
    -8 -11 -2 36.3 4.9
    -8 -11 -2 49.5 5.8
    8 11 3 41.5 4.3
    -8 11 -3 31.8 5.2
    8 -11 3 30.9 7.4
    -8 -11 -3 40.9 5.8
    -8 11 -4 31.8 4.8
    8 -11 4 26 7.2
    -8 11 -5 133.49 12.2
    8 -11 5 106.19 15
    -8 -11 -5 146.29 12.7
    8 12 -6 15.8 5.2
    -8 12 6 23.3 5.4
    -8 -12 6 19.8 4.1
    8 -12 -6 14.8 4.6
    -8 12 5 3.2 4.2
    -8 -12 5 4.6 3
    8 -12 -5 6.3 3.5
    8 12 -4 48.1 8.4
    -8 12 4 49.99 7.8
    -8 -12 4 60.49 6.8
    8 -12 -4 69.79 7.4
    8 -12 -4 55.39 12.8
    -8 12 3 58.59 7.7
    8 12 -3 52.89 7.5
    -8 -12 3 58.59 6.7
    8 -12 -3 54.19 6.6
    8 12 -2 122.19 12.3
    -8 12 2 117.29 11.7
    8 -12 -2 87.99 14.7
    8 -12 -2 117.09 10.5
    -8 -12 2 133.09 10.8
    8 12 -1 26.8 5.5
    -8 12 1 35.4 5.3
    8 -12 -1 23.2 5.7
    8 -12 -1 24.2 3.8
    8 12 0 157.98 14.9
    -8 12 0 169.48 15.1
    8 -12 0 146.69 16.6
    -8 -12 0 196.58 14.6
    8 -12 0 174.38 13.2
    8 12 1 88.49 8.4
    -8 12 -1 89.79 8.8
    8 12 1 66.79 12.9
    8 -12 1 66.69 10.5
    8 12 2 59.59 6.1
    -8 12 -2 55.39 7
    -8 -12 -2 62.09 7
    8 -12 2 44.1 8.9
    8 12 3 130.89 10.7
    -8 12 -3 122.89 11.8
    -8 -12 -3 128.49 12.1
    -8 12 -4 42.3 6.3
    -8 -12 -4 46.6 6.9
    -8 13 4 21.9 5.4
    8 13 -4 31.7 6.2
    8 -13 -4 36.2 5.8
    -8 -13 4 26.6 4.7
    8 -13 -4 41.7 8.5
    -8 13 3 25.1 5.3
    8 13 -3 18.7 4.9
    8 -13 -3 30 4.4
    -8 -13 3 27.9 4.4
    8 -13 -3 17.6 5.8
    8 13 -2 8.3 3.6
    -8 13 2 8.4 4.1
    8 -13 -2 4.3 2.6
    -8 -13 2 8.4 3.3
    8 -13 -2 10.5 4.5
    8 13 -1 42.4 7.7
    -8 13 1 61.59 7.5
    8 -13 -1 50.09 8.6
    -8 -13 1 47.8 6.6
    8 -13 -1 54.19 5.4
    -8 13 0 94.29 10.1
    8 13 0 90.39 9.7
    -8 -13 0 103.39 9.1
    8 -13 0 75.09 12.3
    8 13 1 -1.4 2.5
    -8 13 -1 -1.1 3.4
    8 -13 1 3.7 5
    -8 -13 -1 4.2 2.7
    -8 13 -2 10.3 4.2
    8 13 2 12.8 3
    8 -13 2 11.5 6
    -8 -13 -2 15.5 3.5
    -8 13 -3 112.59 11.4
    -8 -13 -3 103.69 10.5
    -8 14 2 7.5 4.4
    8 14 -2 3.8 3.9
    8 -14 -2 5.6 5.1
    8 -14 -2 5.2 2.8
    -8 14 1 225.38 19.8
    8 14 -1 221.98 19.8
    8 -14 -1 219.38 22.1
    -8 14 0 76.49 10.1
    8 14 0 81.29 9.9
    8 -14 0 61.29 11.4
    -8 -14 0 90.99 8.8
    -8 14 -1 36.6 6.1
    8 14 1 41.8 6.8
    8 -14 1 55.29 11.2
    -8 -14 -1 52.19 6.9
    9 0 -10 19 4.1
    -9 0 9 1.7 2.9
    9 0 -9 2.5 2.8
    -9 0 8 136.99 12.8
    9 0 -8 143.39 12.6
    9 0 -8 164.88 13.7
    -9 0 7 1.5 2
    9 0 -7 2 2.1
    9 0 -7 -1.6 2.1
    9 0 -6 432.76 30.4
    -9 0 6 366.06 29.4
    9 0 -6 393.86 29.1
    -9 0 6 323.87 29.7
    -9 0 5 0.3 1.4
    -9 0 5 -0.5 2.3
    9 0 -5 0.5 1.4
    -9 0 5 3.2 1.8
    9 0 -5 0.5 1.2
    9 0 -5 2.5 1.8
    9 0 -4 780.62 55.09
    9 0 -4 775.92 54.59
    -9 0 4 665.73 55.19
    -9 0 4 683.33 54.79
    9 0 -3 -1.1 1.2
    -9 0 3 -0.3 1.2
    9 0 -3 -0.1 1.1
    -9 0 3 1.4 1.8
    9 0 -3 -0.8 0.7
    -9 0 3 -0.3 1.1
    -9 0 2 99.69 8.7
    9 0 -2 114.59 8.9
    -9 0 2 98.99 8.9
    9 0 -2 118.89 9.7
    -9 0 2 105.19 9.6
    -9 0 1 0.5 1.4
    9 0 -1 1.1 1.1
    9 0 -1 -0.1 0.9
    9 0 -1 0.8 0.6
    -9 0 1 -0.8 0.9
    -9 0 1 1.1 0.9
    9 0 0 47.2 4.4
    9 0 0 52.59 5.1
    -9 0 0 47.4 5.1
    9 0 0 43.1 4.1
    -9 0 0 49.1 4.4
    -9 0 0 48.7 4.3
    9 0 1 -0.3 1.1
    -9 0 -1 0.1 0.8
    9 0 1 0.4 1
    -9 0 -1 0.1 1.3
    -9 0 -1 -0.2 0.7
    -9 0 -2 0.7 1.4
    9 0 2 -0.8 1.2
    -9 0 -2 1.1 1
    9 0 2 1.8 1.6
    -9 0 -2 0.1 0.8
    9 0 3 -1.6 1.4
    -9 0 -3 -1.3 0.9
    -9 0 -3 1.5 1.2
    9 0 3 0.4 1.6
    -9 0 -3 0.3 1.5
    9 0 4 539.95 47.1
    -9 0 -4 616.34 47.7
    -9 0 -4 675.93 47
    -9 0 -4 651.53 47.3
    -9 0 -5 0 1.4
    -9 0 -5 -0.7 1.9
    -9 0 -5 -1.5 1.5
    9 0 5 2.7 2.3
    9 0 5 -0.1 2.1
    -9 0 -6 78.69 8.2
    9 0 6 72.49 8.9
    -9 0 -6 96.19 8.2
    -9 0 -6 92.49 7.8
    -9 0 -7 0.6 2.3
    -9 0 -7 2.4 2.1
    9 0 7 -1.6 2.9
    -9 0 -8 36.1 5.4
    -9 0 -8 17.4 3.7
    9 0 8 24.9 4.8
    -9 1 10 23 4.9
    9 1 -10 21.2 4.4
    9 -1 -10 22.4 5.6
    9 -1 -10 26.9 4.9
    -9 1 9 71.39 7.9
    9 1 -9 64.89 8
    9 -1 -9 63.89 8.4
    9 1 -8 776.52 57.19
    -9 1 8 711.63 56.19
    9 1 -8 695.03 55.69
    9 -1 -8 786.02 56.99
    -9 -1 8 706.63 55.89
    9 1 -7 388.66 29.9
    -9 1 7 368.46 30.3
    9 1 -7 421.26 31.3
    9 -1 -7 415.16 31.1
    9 -1 -7 361.76 30
    -9 -1 7 377.36 30
    9 1 -6 42.6 4.2
    -9 1 6 43.1 4.9
    9 1 -6 44.5 5.5
    -9 -1 6 40.1 4.5
    -9 -1 6 35.1 4.9
    9 -1 -6 43.5 4.6
    9 -1 -6 48.1 5.3
    -9 1 5 187.78 15.7
    9 1 -5 209.68 15.1
    -9 1 5 167.28 15.8
    9 -1 -5 207.38 15.4
    -9 -1 5 170.38 15.9
    9 -1 -5 225.38 16.6
    -9 -1 5 193.78 15.4
    9 1 -4 9 2.2
    -9 1 4 5.4 1.9
    -9 1 4 10 2.6
    9 1 -4 8.8 1.2
    9 1 -4 9.8 1.9
    -9 1 4 5.8 1.7
    9 -1 -4 8.9 2.3
    -9 -1 4 7.5 1.9
    9 -1 -4 8 1.8
    9 -1 -4 9.2 1.4
    -9 -1 4 5.3 2.3
    -9 -1 4 8.4 1.6
    9 1 -3 61.49 5.7
    9 1 -3 54.19 5
    -9 1 3 50.49 5.3
    -9 1 3 51.69 5.1
    -9 1 3 59.89 6.1
    9 1 -3 56.69 4.5
    9 -1 -3 59.09 5.8
    -9 -1 3 47.8 5.2
    -9 -1 3 49.9 4.8
    9 -1 -3 53.09 4.7
    9 -1 -3 57.69 5.1
    -9 1 2 20.1 2.7
    9 1 -2 21.1 2.1
    -9 1 2 24.6 3.7
    -9 1 2 20.1 2.7
    9 1 -2 24 3.1
    9 1 -2 21.8 2.8
    9 -1 -2 23.8 3.2
    -9 -1 2 24.9 2.8
    9 -1 -2 25.5 2.4
    -9 -1 2 19.8 2.4
    9 -1 -2 24 2.6
    -9 -1 2 16.2 3.4
    9 1 -1 130.89 10.5
    9 1 -1 119.09 9.8
    -9 1 1 129.09 10.8
    -9 1 1 112.79 9.7
    -9 1 1 110.99 9.7
    9 1 -1 111.39 9.3
    9 -1 -1 119.09 9.5
    9 -1 -1 134.79 10.7
    9 -1 -1 127.89 9.7
    -9 -1 1 117.59 9.5
    -9 -1 1 109.29 10.4
    -9 -1 1 117.89 9.8
    9 1 0 402.06 29
    -9 1 0 379.76 28.2
    9 1 0 358.16 28.2
    -9 1 0 363.56 28.1
    -9 -1 0 374.86 28
    9 -1 0 357.36 29.1
    -9 -1 0 379.86 29
    9 -1 0 369.76 28.1
    -9 -1 0 361.86 28.2
    9 -1 0 348.77 28.1
    9 1 1 13.4 2.6
    -9 1 -1 15.9 2.7
    9 1 1 13.2 2.2
    -9 1 -1 13.5 1.9
    -9 1 -1 16.6 2.2
    -9 -1 -1 19.1 2.6
    9 -1 1 10.4 2.5
    -9 -1 -1 13.4 1.9
    -9 -1 -1 16 2.1
    9 -1 1 12 1.9
    9 -1 1 11.7 1.8
    9 1 2 4.7 1.4
    -9 1 -2 6.2 1.8
    -9 1 -2 4.8 1.3
    -9 1 -2 5 1.1
    9 1 2 4.9 1.7
    9 -1 2 3.2 1.8
    -9 -1 -2 4.4 1.2
    -9 -1 -2 2.5 1.4
    9 -1 2 2.3 1.2
    -9 -1 -2 4.9 1.1
    -9 1 -3 557.24 40.7
    -9 1 -3 587.74 40.3
    9 1 3 464.95 41.2
    9 1 3 483.35 40.7
    -9 -1 -3 556.04 41.1
    9 -1 3 476.15 40.4
    -9 -1 -3 576.44 40.7
    -9 -1 -3 574.44 40.6
    9 1 4 98.79 9.9
    -9 1 -4 123.09 9.9
    -9 1 -4 128.49 9.5
    9 -1 4 96.79 10.7
    -9 -1 -4 130.19 9.9
    9 -1 4 105.19 9.7
    -9 -1 -4 113.89 10.4
    -9 -1 -4 130.29 9.8
    -9 1 -5 5.6 2
    -9 1 -5 9.5 2.3
    -9 1 -5 8.6 1.7
    9 1 5 6.9 2.5
    9 1 5 9.2 2.9
    -9 -1 -5 13.3 2.3
    -9 -1 -5 11.4 2
    9 -1 5 11.5 2.5
    9 -1 5 6.4 2.7
    -9 -1 -5 9.5 1.9
    9 1 6 200.88 20.6
    -9 1 -6 247.88 20.4
    -9 1 -6 260.97 19.9
    -9 1 -6 287.77 20.8
    -9 -1 -6 263.07 20.5
    -9 -1 -6 269.67 20.3
    -9 -1 -6 270.87 20.2
    9 -1 6 223.18 20.4
    -9 1 -7 3.6 2.3
    9 1 7 2.5 2.8
    -9 1 -7 1 2
    -9 1 -7 2.1 3
    -9 -1 -7 3.8 2.4
    9 -1 7 5.6 3.4
    -9 -1 -7 5.4 2.4
    -9 1 -8 5.1 2.9
    9 1 8 3.8 3.1
    -9 1 -8 5.7 2.8
    9 -1 8 -2.9 3.9
    -9 -1 -8 5.5 3
    -9 -1 -8 3.3 3.1
    -9 2 10 69.89 9.5
    9 -2 -10 88.89 10.4
    -9 2 9 50.59 6.9
    9 2 -9 47.7 6.4
    9 -2 -9 33.7 6.2
    9 2 -8 6.1 2.5
    -9 2 8 6 2.9
    9 -2 -8 6 2.4
    9 2 -7 214.88 16.8
    9 2 -7 189.88 15.1
    -9 2 7 173.68 15.8
    -9 -2 7 196.08 15.2
    -9 -2 7 159.78 16
    9 -2 -7 180.18 15.5
    9 -2 -7 210.38 16.4
    9 2 -6 -0.5 1.8
    9 2 -6 1.5 1.2
    -9 2 6 3.7 2.1
    -9 -2 6 1.4 1.3
    9 -2 -6 -1.7 1.8
    -9 -2 6 0.5 2
    9 -2 -6 -0.5 1.5
    9 2 -5 388.46 29.4
    9 2 -5 384.66 27.8
    -9 2 5 308.77 29.2
    -9 2 5 343.57 28.6
    9 -2 -5 384.96 29.1
    9 -2 -5 372.96 28.3
    9 -2 -5 424.96 29.4
    -9 -2 5 351.76 27.9
    -9 -2 5 348.97 28.8
    -9 2 4 117.29 10.1
    9 2 -4 121.49 9.9
    9 2 -4 123.19 9.2
    9 2 -4 137.59 10.9
    -9 2 4 108.99 10.7
    -9 2 4 96.69 10
    -9 -2 4 105.59 10.1
    -9 -2 4 118.69 9.5
    9 -2 -4 134.89 10.8
    9 -2 -4 124.59 9.7
    9 -2 -4 121.09 10
    -9 2 3 64.49 6.3
    9 2 -3 77.19 6.2
    9 2 -3 70.19 5.5
    -9 2 3 63.69 6.3
    9 2 -3 76.89 6.9
    -9 2 3 81.59 7.4
    -9 -2 3 67.09 5.7
    -9 -2 3 54.29 6.8
    9 -2 -3 67.99 5.9
    9 -2 -3 70.69 6.1
    -9 -2 3 65.59 6.3
    9 -2 -3 72.99 6.9
    9 2 -2 24.1 2.1
    -9 2 2 25.2 3.7
    9 2 -2 21.5 3.1
    9 2 -2 27.7 2.8
    -9 2 2 17.6 2.6
    -9 2 2 22.7 3
    9 -2 -2 25.3 2.5
    -9 -2 2 22.5 2.8
    9 -2 -2 22.1 3.3
    -9 -2 2 18.7 3.5
    -9 -2 2 21.2 2.3
    9 -2 -2 24.7 2.7
    9 2 -1 589.74 41.1
    9 2 -1 534.85 40.5
    -9 2 1 517.65 40.4
    -9 2 1 486.45 40.3
    -9 -2 1 535.95 40
    9 -2 -1 549.74 40.3
    9 -2 -1 530.65 41.3
    -9 -2 1 527.95 40.5
    9 -2 -1 524.45 40.2
    9 2 0 42.4 4.3
    9 2 0 51.49 4.8
    -9 2 0 45.2 4.1
    -9 2 0 44.8 4.2
    9 -2 0 48.7 5.3
    9 -2 0 45.4 4.2
    9 -2 0 45.3 4
    -9 -2 0 43.8 3.9
    -9 -2 0 40 4.2
    9 2 1 31.7 3.7
    -9 2 -1 33.5 3.2
    9 2 1 37.4 4.1
    -9 2 -1 35.5 3.6
    -9 -2 -1 37.1 3.4
    9 -2 1 34.9 3.5
    -9 -2 -1 32.1 3.9
    9 -2 1 33.2 4.4
    -9 -2 -1 35 3.5
    9 2 2 640.74 48
    -9 2 -2 651.63 47.5
    -9 2 -2 646.54 47
    9 2 2 569.94 47.5
    9 -2 2 560.34 47.3
    9 -2 2 587.34 47.1
    -9 -2 -2 650.03 47.8
    -9 -2 -2 693.63 47.4
    -9 -2 -2 660.43 47.5
    -9 -2 -2 683.13 47.7
    9 -2 2 551.64 48.5
    -9 2 -3 47.2 4
    9 2 3 37.6 4.9
    -9 2 -3 47.4 4.5
    9 2 3 41.6 5
    -9 2 -3 56.19 5.6
    -9 -2 -3 48 4.8
    9 -2 3 43 4.3
    -9 -2 -3 46.1 4.5
    -9 -2 -3 46.7 4.5
    9 -2 3 39.8 5.8
    -9 -2 -3 50.39 5.2
    -9 2 -4 6 2.2
    -9 2 -4 4.6 1.6
    9 2 4 1.9 1.7
    -9 2 -4 5.3 1
    9 2 4 3 2.3
    -9 -2 -4 2 2.4
    -9 -2 -4 6.8 1.4
    -9 -2 -4 5.4 1.7
    -9 -2 -4 4.8 1.6
    9 -2 4 1.9 2.3
    -9 2 -5 19 3
    9 2 5 17.3 3.6
    -9 2 -5 20 2.4
    -9 2 -5 18.5 2.9
    9 2 5 12.9 3.2
    -9 -2 -5 14.3 2.9
    9 -2 5 10.1 3.3
    -9 -2 -5 23 3.2
    -9 -2 -5 14.6 2.7
    9 2 6 -0.9 2.1
    9 2 6 0.6 4
    -9 2 -6 -0.4 2.3
    -9 2 -6 -2.2 2.9
    -9 2 -6 1.7 1.4
    -9 -2 -6 0.8 1.9
    9 -2 6 0.9 2.9
    -9 -2 -6 2.1 2
    -9 2 -7 14.8 3.1
    -9 2 -7 18.2 2.7
    -9 2 -7 10.7 3.8
    9 2 7 14.4 3
    -9 -2 -7 13.8 3.1
    9 -2 7 11.1 4.1
    -9 -2 -7 17.8 3.4
    -9 2 -8 89.29 8
    -9 2 -8 78.49 8.5
    9 -2 8 61.89 10.4
    -9 -2 -8 103.79 9.2
    -9 -2 -8 92.59 9.1
    9 3 -9 48 7
    9 -3 -9 48.8 8.1
    -9 3 8 65.19 7.7
    9 3 -8 66.79 8.2
    9 -3 -8 73.39 7.8
    -9 3 7 30.5 5
    9 3 -7 26.3 3.4
    9 3 -7 33.4 5
    9 -3 -7 30.1 4.7
    -9 -3 7 29.4 4.9
    -9 3 6 24 3.7
    9 3 -6 25.8 2.6
    9 3 -6 23.8 4.4
    9 -3 -6 27.2 4.2
    -9 -3 6 21.4 3.8
    9 -3 -6 22.6 3.3
    9 3 -5 22.3 3.6
    9 3 -5 20.4 1.9
    -9 3 5 22.3 4.6
    -9 3 5 14.7 3
    9 -3 -5 17.3 2.7
    -9 -3 5 14.9 3
    -9 -3 5 21.2 2.2
    9 -3 -5 23.2 3.4
    9 3 -4 1.5 0.4
    9 3 -4 2.1 1.6
    -9 3 4 -0.3 2
    9 3 -4 0.5 1.6
    -9 3 4 1.1 1.6
    -9 -3 4 1.5 1.5
    9 -3 -4 2.2 1.3
    9 -3 -4 0 1.5
    9 -3 -4 -0.8 1.5
    -9 -3 4 1.4 0.6
    9 3 -3 264.17 19.9
    -9 3 3 217.88 19.2
    9 3 -3 240.98 19.1
    -9 3 3 266.67 20.1
    -9 -3 3 224.68 18.3
    9 -3 -3 246.08 20
    9 -3 -3 249.28 18.9
    -9 -3 3 236.98 19.3
    9 -3 -3 248.08 19
    -9 3 2 573.44 45.6
    9 3 -2 650.03 46.3
    9 3 -2 586.44 45.5
    9 -3 -2 625.34 45.4
    -9 -3 2 556.84 44.9
    9 -3 -2 596.34 45.3
    9 -3 -2 622.74 46.6
    -9 -3 2 595.84 45.6
    -9 3 1 136.99 11.4
    -9 3 1 162.78 12.5
    -9 3 1 117.59 11.2
    9 3 -1 131.89 11.3
    9 3 -1 147.49 11.9
    -9 -3 1 139.29 11.4
    9 -3 -1 135.89 12.4
    9 -3 -1 144.89 11.1
    -9 -3 1 138.39 10.8
    9 -3 -1 149.19 11.2
    -9 3 0 51.49 4.9
    -9 3 0 64.69 5.9
    -9 3 0 46.3 4.5
    9 3 0 50.29 4.9
    9 3 0 56.79 5.3
    -9 -3 0 52.79 4.6
    9 -3 0 52.39 4.7
    -9 -3 0 54.29 4.9
    9 -3 0 51.39 4.9
    9 -3 0 50.39 5.8
    -9 -3 0 43 5.2
    -9 -3 0 52.19 4.4
    -9 3 -1 23.7 3.4
    9 3 1 20.1 2.8
    -9 3 -1 14.9 2
    9 3 1 14.7 2.4
    -9 3 -1 15.9 2.4
    -9 -3 -1 11.9 2.5
    9 -3 1 15.4 3.4
    -9 -3 -1 13.2 2.3
    9 -3 1 17.6 2.3
    9 -3 1 17 1.9
    -9 -3 -1 19.8 2.4
    -9 -3 -1 17.1 2.1
    -9 3 -2 8.1 1.7
    -9 3 -2 8.9 2.2
    9 3 2 6.3 1.9
    9 3 2 9.6 2.1
    -9 -3 -2 11.4 2.3
    9 -3 2 10.6 2.6
    9 -3 2 10.9 1.8
    -9 -3 -2 9.7 1.6
    -9 -3 -2 7.9 1.7
    -9 -3 -2 8.6 2
    9 -3 2 10 1.6
    9 3 3 2.6 1.9
    -9 3 -3 3.2 2.2
    -9 3 -3 4.7 1.5
    -9 3 -3 5.2 1.2
    9 3 3 4.4 1.7
    -9 -3 -3 4.2 1.6
    9 -3 3 2 2.2
    -9 -3 -3 5 1.6
    -9 -3 -3 8.6 2.4
    9 -3 3 5.7 1.3
    -9 -3 -3 4.1 1.3
    9 3 4 77.09 7.9
    9 3 4 70.99 7.5
    -9 3 -4 84.89 7.3
    -9 -3 -4 70.19 7.1
    -9 -3 -4 99.59 7.6
    9 -3 4 76.09 8.8
    -9 -3 -4 98.09 7.4
    -9 -3 -4 77.29 7.8
    9 -3 4 82.89 6.9
    -9 3 -5 3.2 1
    -9 3 -5 7.9 3
    9 3 5 3.7 1.9
    -9 3 -5 3.8 1.8
    9 3 5 4.4 3.2
    -9 -3 -5 6.6 2
    -9 -3 -5 2.9 1.9
    9 -3 5 -0.4 2.8
    -9 3 -6 32.9 3.1
    9 3 6 23.5 4
    -9 -3 -6 32.7 4.2
    -9 -3 -6 23.9 3.2
    9 -3 6 16.1 4.8
    -9 -3 -6 31.9 4.5
    -9 3 -7 113.59 9.5
    -9 3 -7 115.29 10.5
    -9 -3 -7 113.09 10.6
    -9 -3 -7 125.79 10.9
    -9 3 -8 4.4 2.9
    -9 -3 -8 4.2 4.2
    9 -3 8 9.5 4.9
    -9 -3 -8 11.4 3.3
    9 4 -9 56.39 5.8
    9 4 -9 65.09 8
    -9 4 9 70.09 8.3
    9 -4 -9 62.69 8.9
    9 -4 -9 71.69 9.1
    -9 4 8 -1.6 3.1
    9 4 -8 1.5 1.3
    9 4 -8 2.3 2.8
    9 -4 -8 -0.9 2.4
    9 -4 -8 4.2 3.1
    -9 -4 8 4.2 2.8
    -9 4 7 96.69 9.4
    9 4 -7 101.59 7.8
    9 4 -7 104.79 10.5
    9 4 -7 88.19 7.6
    9 -4 -7 80.89 10
    -9 -4 7 93.99 9.6
    9 -4 -7 107.99 9.5
    9 4 -6 200.98 16.6
    -9 4 6 178.88 15.6
    9 4 -6 173.48 14
    9 4 -6 195.98 14.1
    9 -4 -6 195.58 16
    -9 -4 6 170.08 15.5
    9 4 -5 44.7 5.4
    -9 4 5 37.9 5.5
    -9 4 5 38.5 5.2
    -9 -4 5 44 4.9
    9 -4 -5 37.5 4.3
    9 -4 -5 48.3 5.4
    -9 4 4 1 2.1
    -9 4 4 2.2 1.7
    -9 -4 4 0 1.4
    9 -4 -4 0.7 1.5
    9 -4 -4 0.7 1.6
    9 -4 -4 -1.7 1.6
    9 4 -3 100.69 8.8
    -9 4 3 100.19 9.1
    9 4 -3 104.89 9.5
    -9 4 3 113.09 9.7
    9 -4 -3 106.69 8.8
    -9 -4 3 92.99 8.9
    9 -4 -3 105.39 8.7
    9 -4 -3 108.89 9.9
    9 4 -2 358.06 27.7
    9 4 -2 328.57 26.9
    -9 4 2 348.37 27.2
    -9 -4 2 357.36 27.1
    9 -4 -2 375.86 26.8
    9 -4 -2 341.97 28
    9 -4 -2 337.57 26.8
    9 4 -1 540.85 41.9
    -9 4 1 552.84 42
    9 4 -1 599.04 42.5
    9 -4 -1 527.95 43
    9 -4 -1 572.24 41.5
    -9 -4 1 563.14 41.9
    -9 -4 1 563.34 41.2
    -9 -4 1 499.85 41.2
    9 -4 -1 538.25 41.7
    9 4 0 50.59 5
    -9 4 0 55.09 5.1
    -9 4 0 41.7 4.5
    9 4 0 57.69 5.4
    -9 -4 0 50.89 4.7
    9 -4 0 50.29 6.2
    9 -4 0 55.99 4.5
    -9 -4 0 54.29 5
    9 -4 0 52.99 4.8
    -9 -4 0 54.39 4.4
    -9 4 -1 9.2 2.4
    -9 4 -1 7.1 1.6
    9 4 1 5.6 1.7
    9 4 1 7.1 1.7
    -9 -4 -1 4.3 1.7
    -9 -4 -1 8 1.8
    9 -4 1 3.4 2
    9 -4 1 8 1.5
    -9 -4 -1 10 1.6
    9 -4 1 8.9 1.4
    9 4 2 171.68 14.8
    9 4 2 203.78 14.9
    -9 4 -2 195.88 14.7
    -9 4 -2 164.58 13.9
    -9 -4 -2 180.88 14.7
    -9 -4 -2 197.98 14.4
    -9 -4 -2 202.48 14.8
    9 -4 2 172.58 14.5
    9 -4 2 174.98 14
    9 -4 2 162.88 16
    -9 4 -3 101.89 9
    -9 4 -3 88.09 7.1
    -9 4 -3 107.39 8.2
    9 4 3 92.99 8.2
    9 4 3 81.59 8.5
    9 -4 3 74.79 9.3
    9 -4 3 88.89 7.2
    -9 -4 -3 98.39 8
    -9 -4 -3 87.09 8.5
    -9 -4 -3 105.79 8.3
    -9 4 -4 23.3 4.2
    -9 4 -4 21.9 1.8
    9 4 4 16.1 3.5
    -9 4 -4 21.1 3.1
    9 4 4 16.7 3.2
    -9 -4 -4 18.4 3.3
    9 -4 4 16.3 4.2
    -9 -4 -4 22.8 3.4
    -9 -4 -4 21.8 3.2
    9 4 5 -0.3 1.7
    -9 4 -5 4.5 1.9
    -9 -4 -5 5.1 1.9
    -9 -4 -5 6.7 2.1
    -9 -4 -5 2.9 1.4
    9 -4 5 6 3.2
    -9 4 -6 40.5 4.6
    9 4 6 27.6 3.3
    -9 4 -6 36 2.8
    -9 4 -6 29.3 3
    -9 -4 -6 40.4 4.9
    9 -4 6 20.8 5.3
    -9 -4 -6 38.6 5
    -9 4 -7 34.2 4.9
    9 -4 7 31.5 6.5
    -9 -4 -7 43.5 5.8
    -9 4 -8 69.39 7.6
    -9 -4 -8 71.99 8.1
    9 -4 8 57.79 11.2
    -9 -4 -8 60.19 8.1
    -9 5 9 22.7 5.1
    9 5 -9 17.3 4.7
    9 -5 -9 21.9 5.1
    9 -5 -9 16.1 4.5
    9 5 -8 5 1.1
    -9 5 8 5.1 3.2
    9 5 -8 2.2 2.9
    9 -5 -8 1.6 3.4
    9 -5 -8 7 2.9
    -9 -5 8 10.2 3.4
    9 5 -7 -0.8 0.7
    9 5 -7 0.4 0.5
    9 5 -7 1.8 2.5
    -9 5 7 2.1 2.6
    9 -5 -7 0.1 2.2
    9 5 -6 221.18 18.2
    -9 5 6 209.48 17.5
    -9 -5 6 194.88 17.2
    9 -5 -6 193.28 17.5
    9 -5 -6 210.98 17.6
    9 5 -5 316.87 24.9
    -9 5 5 281.47 24.1
    -9 -5 5 295.57 24
    9 -5 -5 309.67 24.7
    -9 5 4 23.8 4.7
    9 5 -4 21.7 3.9
    -9 5 4 20.5 3.6
    -9 -5 4 21.3 3.3
    9 -5 -4 18.2 3.6
    9 -5 -4 21.1 3.1
    9 -5 -4 18.8 3
    -9 5 3 11.5 2.5
    9 5 -3 6.7 1.8
    9 5 -3 8.7 2.4
    -9 5 3 7.3 2.2
    9 -5 -3 6.3 2.4
    9 -5 -3 11.5 1.9
    -9 -5 3 9.4 1.9
    9 -5 -3 6.3 1.7
    -9 5 2 302.67 25.2
    9 5 -2 306.77 24.9
    9 5 -2 324.77 25.6
    -9 -5 2 340.07 25.1
    9 -5 -2 311.07 24.7
    9 -5 -2 338.37 24.7
    9 -5 -2 323.07 26.2
    -9 5 1 149.88 12.1
    9 5 -1 153.88 12.4
    9 5 -1 134.19 11.8
    -9 -5 1 149.49 10.9
    -9 -5 1 144.39 11.8
    9 -5 -1 143.99 11.6
    9 -5 -1 125.79 12.7
    -9 -5 1 130.99 10.9
    9 -5 -1 156.78 11.4
    9 5 0 5.6 1.7
    9 5 0 4.3 1.5
    -9 5 0 0.3 1.4
    -9 5 0 4.4 2.1
    -9 -5 0 1.7 1.2
    9 -5 0 3.6 2.3
    9 -5 0 3.1 1.3
    -9 -5 0 2.6 1.4
    9 -5 0 4 0.8
    9 5 1 263.47 23.1
    9 5 1 336.57 23.3
    -9 5 -1 346.97 24.2
    -9 5 -1 293.17 23.1
    -9 -5 -1 311.07 22.5
    9 -5 1 252.87 24.3
    -9 -5 -1 310.67 23.1
    9 -5 1 278.37 22.2
    -9 -5 -1 267.97 22.7
    9 -5 1 284.27 22.8
    9 5 2 142.19 13.5
    -9 5 -2 172.08 13.4
    -9 5 -2 186.88 14.7
    9 5 2 183.98 13.4
    9 -5 2 146.49 14.9
    9 -5 2 139.29 13.1
    -9 -5 -2 147.29 13.2
    9 -5 2 151.28 12.2
    -9 -5 -2 179.58 13
    -9 -5 -2 176.78 13.4
    9 5 3 172.58 13.7
    -9 5 -3 182.48 13.9
    9 5 3 167.38 14.6
    9 -5 3 140.79 15.2
    -9 -5 -3 185.28 14
    -9 -5 -3 144.49 13.9
    -9 -5 -3 181.38 13.6
    9 5 4 37.5 4.3
    -9 5 -4 45.6 4.6
    -9 -5 -4 47.2 5
    9 -5 4 31.6 6.1
    -9 -5 -4 41.7 4.6
    -9 -5 -4 35.3 5.9
    -9 5 -5 16.5 3.1
    9 5 5 19.6 2.8
    -9 -5 -5 23.4 3.6
    9 -5 5 20.4 4.9
    -9 5 -6 2.8 2.2
    -9 -5 -6 -2 2.5
    9 -5 6 4.6 3.7
    -9 5 -7 1 2.4
    -9 -5 -7 4.3 3.1
    9 -5 7 4.7 5.2
    -9 -5 -7 4.3 3.1
    -9 5 -8 10.7 3.2
    9 -5 8 3.9 5.4
    -9 -5 -8 15.8 4.4
    9 6 -9 -0.1 3.7
    -9 6 9 -10.3 4.3
    9 -6 -9 5.6 4.5
    9 -6 -9 -0.8 4
    9 6 -8 6.2 3.6
    -9 6 8 6.3 3.6
    -9 -6 8 5.7 3.3
    9 -6 -8 4.1 3
    9 -6 -8 8.1 3.9
    9 6 -7 4.5 2.9
    -9 6 7 9.1 3.9
    9 -6 -7 5.1 2.7
    9 -6 -7 6 3.2
    -9 -6 7 2.8 2.9
    9 6 -6 2.9 2.8
    -9 6 6 4.6 2.7
    9 -6 -6 4.1 2.5
    9 -6 -6 1.3 2.2
    -9 -6 6 4 2.4
    -9 6 5 167.78 14.3
    9 6 -5 172.28 14.8
    -9 -6 5 163.78 13.9
    9 -6 -5 148.29 13.9
    9 -6 -5 160.68 14.5
    9 6 -4 6.4 2.4
    -9 6 4 6.2 2.5
    9 -6 -4 7.8 2.8
    -9 -6 4 8.2 2.2
    9 -6 -4 5.2 2.4
    9 -6 -4 7.4 2.4
    9 6 -3 243.78 19.9
    -9 6 3 219.78 19.3
    -9 6 3 282.97 20.3
    9 -6 -3 202.18 19
    -9 -6 3 253.17 19.1
    9 -6 -3 225.48 20.1
    9 -6 -3 242.78 18.9
    9 -6 -3 237.08 18.8
    9 6 -2 8.2 2.2
    -9 6 2 8.3 2.5
    -9 6 2 9.4 2.2
    9 -6 -2 5.1 2.7
    9 -6 -2 7.4 1.6
    9 -6 -2 9.3 1.9
    -9 -6 2 6.8 1.7
    9 6 -1 7.5 1.9
    -9 6 1 2.9 2.5
    9 6 -1 3.8 1.9
    -9 6 1 4.9 1.8
    9 -6 -1 2.9 2.2
    9 -6 -1 3.8 1.5
    -9 -6 1 7.4 1.7
    9 -6 -1 1.7 1.1
    9 6 0 3.2 1.9
    9 6 0 2.8 1.5
    -9 6 0 0.2 2.3
    -9 6 0 2.3 1.6
    -9 -6 0 3.7 1.1
    9 -6 0 3.6 2.2
    -9 -6 0 4.6 1.6
    9 -6 0 3.3 0.9
    9 -6 0 2.8 1.6
    9 -6 0 -0.2 1
    9 6 1 13 2.4
    9 6 1 5.3 2.5
    -9 6 -1 16.1 2.5
    -9 -6 -1 9.8 1.6
    9 -6 1 10.7 1.2
    9 -6 1 4.6 1.8
    9 -6 1 8.2 3.1
    -9 -6 -1 13 2
    -9 -6 -1 9.9 2
    9 -6 1 7.6 1.2
    -9 6 -2 19.5 3.1
    9 6 2 18.7 2.8
    -9 -6 -2 15.4 2.7
    -9 -6 -2 19.9 3.1
    -9 -6 -2 18.6 2.6
    -9 6 -3 112.89 9.5
    9 6 3 113.49 9.2
    -9 -6 -3 118.29 9.8
    -9 -6 -3 98.29 9.8
    9 -6 3 95.19 11.2
    -9 6 -4 1.9 1.7
    9 6 4 -2 1.9
    -9 -6 -4 -3.7 2
    9 -6 4 -0.8 3.2
    -9 -6 -4 -1.8 3.3
    -9 -6 -5 169.28 13
    9 -6 5 122.29 14.8
    -9 6 -6 32 4.3
    -9 -6 -6 29.1 5
    9 -6 6 23.4 6.4
    -9 6 -7 2 2.8
    9 -6 7 2.7 5.2
    -9 -6 -7 7.9 3.2
    -9 7 8 11.4 4.1
    9 7 -8 17.4 4.3
    9 -7 -8 22.8 4.7
    -9 -7 8 14.2 4.1
    9 -7 -8 13.4 3.9
    9 7 -7 161.28 14.9
    -9 7 7 148.59 14.4
    -9 -7 7 149.79 13.7
    9 -7 -7 154.28 14.4
    9 -7 -7 157.78 14.6
    -9 7 6 -0.7 3.8
    9 7 -6 -0.2 2.5
    -9 -7 6 5.7 4.3
    9 -7 -6 -2.5 2.5
    9 -7 -6 0.3 2.8
    -9 7 5 11.9 3
    9 7 -5 7.9 3
    -9 -7 5 11.9 2.8
    9 -7 -5 12.9 3.2
    9 -7 -5 10.9 2.9
    9 7 -4 6.9 2.7
    -9 7 4 9 3
    9 -7 -4 10.1 2.7
    9 -7 -4 4.9 2.7
    9 -7 -4 11.1 2.8
    -9 -7 4 12.2 2.6
    -9 7 3 1.5 2.1
    9 7 -3 2.7 1.9
    9 -7 -3 4.6 2
    9 -7 -3 2.8 1.8
    -9 -7 3 2.9 1.6
    9 -7 -3 4.2 2.3
    9 7 -2 12.5 2.8
    9 7 -2 8.7 4.4
    -9 7 2 13.5 2.9
    9 -7 -2 13.6 2.1
    9 -7 -2 11.7 3.4
    -9 -7 2 15.9 2.6
    9 -7 -2 15.5 2.5
    -9 7 1 85.79 8
    9 7 -1 90.29 8.1
    -9 -7 1 85.69 7.6
    9 -7 -1 78.59 9.2
    9 -7 -1 85.79 7
    9 -7 -1 75.39 7.3
    -9 7 0 5.1 2
    9 7 0 4.2 1.7
    -9 -7 0 6.7 1.4
    9 -7 0 5.4 2.6
    -9 -7 0 6.8 1.4
    9 -7 0 7.7 1.3
    9 -7 0 5.5 1.5
    -9 -7 0 7.9 2
    9 7 1 845.42 59.69
    -9 7 -1 768.82 59.69
    -9 -7 -1 795.42 58.89
    -9 -7 -1 827.62 59.69
    -9 -7 -1 691.43 59.09
    9 7 2 87.09 9.5
    9 7 2 107.29 8.4
    -9 7 -2 98.09 8.7
    -9 -7 -2 89.79 8.6
    -9 -7 -2 105.49 8.8
    9 -7 2 80.39 10.4
    -9 7 -3 1.1 1.7
    9 7 3 -0.2 2.3
    9 7 3 -0.2 1.2
    -9 -7 -3 3 2.7
    -9 -7 -3 2.7 1.9
    9 -7 3 0.9 3
    9 7 4 42.6 5
    -9 7 -4 55.19 5.8
    9 7 4 40.4 5.2
    9 -7 4 37 7.9
    -9 -7 -4 55.09 5.8
    -9 7 -5 102.09 8.7
    9 -7 5 73.49 12.2
    -9 7 -6 18 3.3
    9 -7 6 9.7 5.5
    -9 -7 -6 21.7 4
    -9 7 -7 37.9 5.4
    -9 -7 -7 40 6.6
    9 -7 7 33.5 7.6
    -9 8 8 7 4.1
    9 8 -8 9.4 4.2
    -9 -8 8 6.6 3.9
    9 -8 -8 5.4 4.4
    9 -8 -8 7 4.1
    9 8 -7 51.29 7.6
    -9 8 7 52.09 8.1
    -9 -8 7 62.79 7.4
    9 -8 -7 63.09 7.9
    9 -8 -7 58.89 7.9
    9 8 -6 121.69 12.5
    -9 8 6 127.09 11.7
    9 -8 -6 118.09 11.9
    -9 -8 6 116.39 11
    9 -8 -6 115.99 12.6
    -9 8 5 32.5 5.6
    9 -8 -5 32.7 5.9
    -9 -8 5 38.8 5.1
    9 -8 -5 32.8 5.3
    9 8 -4 164.68 14.9
    -9 8 4 168.08 14.4
    9 -8 -4 152.88 13.9
    -9 -8 4 174.38 13.8
    9 -8 -4 150.38 15
    -9 8 3 155.58 14
    9 8 -3 156.68 14.2
    9 -8 -3 149.19 13.3
    9 -8 -3 145.79 14.6
    9 -8 -3 167.18 13.2
    -9 -8 3 175.08 13.4
    9 8 -2 0 1.8
    -9 8 2 -1.2 2.1
    9 -8 -2 -0.2 2.5
    9 -8 -2 -0.3 1.8
    -9 -8 2 0.1 1.5
    9 -8 -2 0.9 1.6
    9 8 -1 76.99 7.6
    -9 8 1 80.29 7.5
    9 8 -1 60.29 9.4
    9 -8 -1 58.79 8.3
    9 -8 -1 79.09 6.4
    9 -8 -1 70.69 6.6
    -9 -8 1 88.39 7.2
    9 8 0 61.49 9.4
    -9 8 0 81.69 8
    9 8 0 90.79 7.9
    -9 -8 0 83.89 6.8
    9 -8 0 71.59 9.2
    9 -8 0 85.29 6.6
    -9 -8 0 89.49 7.6
    -9 8 -1 183.78 14.8
    9 8 1 199.48 14.7
    9 8 1 149.69 15.7
    -9 -8 -1 206.18 14.8
    9 -8 1 149.39 16.2
    -9 -8 -1 162.38 14
    -9 8 -2 23.9 3.8
    9 8 2 22.5 4.3
    9 8 2 27.2 3.4
    -9 -8 -2 21.1 3.7
    9 -8 2 20.4 5.2
    -9 -8 -2 27.6 4
    9 8 3 54.49 4.9
    9 8 3 38.2 6
    -9 8 -3 51.59 5.6
    -9 -8 -3 51.89 5.5
    -9 -8 -3 48.4 6.3
    9 -8 3 36.2 7.8
    9 8 4 299.27 22.1
    -9 8 -4 324.37 23.4
    9 8 4 249.68 22.2
    9 -8 4 289.27 31.4
    -9 8 -5 362.86 30
    -9 -8 -5 399.66 30.5
    -9 8 -6 53.89 6.9
    9 -8 6 56.59 9.9
    -9 -8 -6 59.39 7.3
    -9 8 -7 4.1 3.2
    9 -8 7 -0.6 6.1
    -9 -8 -7 3.5 4
    9 9 -7 7 3.7
    -9 9 7 9.6 4.4
    -9 -9 7 8.2 3.4
    9 -9 -7 9 4
    9 -9 -7 9.9 3.9
    -9 9 6 0.5 3.6
    9 9 -6 4.3 3.3
    9 -9 -6 2.6 3.3
    9 -9 -6 2.8 3.1
    -9 -9 6 -0.3 2.9
    -9 9 5 273.27 22.4
    9 9 -5 260.27 22.6
    9 -9 -5 249.78 21.7
    -9 -9 5 286.07 21.7
    9 -9 -5 247.48 22.5
    9 9 -4 16.7 4.3
    9 -9 -4 16.4 4.2
    -9 -9 4 14 3.3
    9 -9 -4 16.7 3.3
    9 9 -3 8.1 2.9
    -9 9 3 14.9 3.4
    -9 -9 3 12.1 2.7
    9 -9 -3 10.8 2.6
    9 -9 -3 10.6 3.6
    9 -9 -3 11.2 2.7
    9 9 -2 66.19 7.4
    -9 9 2 67.39 7.4
    9 -9 -2 69.09 6.5
    -9 -9 2 77.69 6.9
    9 -9 -2 60.59 8.1
    9 -9 -2 63.59 6.5
    -9 9 1 32.2 4.6
    9 9 -1 28.5 4.4
    9 -9 -1 26.1 3.2
    9 -9 -1 25 5.3
    9 -9 -1 21.8 3.5
    -9 -9 1 29.3 3.7
    -9 9 0 44.4 5.5
    9 9 0 46.1 5.3
    9 9 0 37.2 7.8
    9 -9 0 34.1 6.7
    -9 -9 0 46.4 5
    9 -9 0 46.5 3.8
    -9 -9 0 42.8 4.2
    9 9 1 31.1 4.1
    -9 9 -1 36.6 4.6
    9 9 1 25.3 5.6
    9 -9 1 23.8 5.9
    -9 -9 -1 25.9 4.2
    -9 -9 -1 27 3.9
    9 9 2 141.79 15.4
    9 9 2 197.98 14.3
    -9 9 -2 186.28 15.1
    -9 -9 -2 163.18 14.4
    9 -9 2 147.69 17
    -9 -9 -2 202.38 15
    -9 9 -3 129.59 10.5
    -9 -9 -3 112.79 11
    9 -9 3 84.29 13.6
    -9 -9 -3 107.49 10.5
    9 9 4 1.8 1.1
    -9 9 -4 2.7 2.5
    -9 -9 -4 2.6 2.5
    9 -9 4 1.3 4.2
    -9 9 -5 1.5 2.6
    -9 -9 -5 5 3.3
    9 -9 5 5.5 5.2
    -9 9 -6 5.7 3
    9 -9 6 2.1 6.1
    -9 -9 -6 2.3 3.4
    9 10 -7 100.29 11.7
    -9 10 7 108.19 11.5
    -9 -10 7 96.39 10.7
    9 -10 -7 107.99 11.4
    -9 10 6 -4.5 3.6
    9 10 -6 6.7 3.6
    -9 -10 6 0.4 3
    9 -10 -6 1.9 3.4
    9 -10 -6 2 4.2
    9 10 -5 415.86 33.7
    -9 10 5 406.26 32.9
    9 -10 -5 381.66 33.5
    -9 -10 5 433.56 32.2
    9 -10 -5 389.86 32.3
    9 10 -4 4.8 2.9
    -9 10 4 1.9 3.4
    -9 -10 4 -1.8 2.4
    9 -10 -4 4.1 2.6
    9 -10 -4 1.7 3.1
    -9 10 3 105.49 10.6
    9 10 -3 114.69 11.1
    9 -10 -3 103.29 9.8
    9 -10 -3 101.69 9.9
    9 -10 -3 106.59 11.5
    9 10 -2 2.3 2.6
    9 -10 -2 4.2 2.3
    9 -10 -2 0.8 3.5
    9 -10 -2 0.4 1.9
    -9 -10 2 3 2.2
    9 10 -1 99.49 10
    -9 10 1 110.19 12.8
    9 -10 -1 106.69 8.6
    9 -10 -1 86.99 11.6
    -9 -10 1 117.49 9.6
    9 -10 -1 96.69 8.7
    9 10 0 71.79 7.3
    9 10 0 55.19 9.8
    -9 10 0 65.99 10.3
    -9 -10 0 73.09 7.2
    9 -10 0 70.09 5.6
    9 -10 0 61.49 9.5
    -9 -10 0 71.89 6
    9 10 1 71.69 6.6
    9 10 1 51.09 8.9
    -9 -10 -1 54.09 6.1
    -9 10 -2 17.8 3.4
    9 10 2 14 4.1
    9 10 2 20 3.3
    9 -10 2 9 4.4
    -9 -10 -2 20.6 3.2
    -9 -10 -2 11.7 3
    -9 10 -3 44.1 5.9
    9 10 3 52.69 4.9
    -9 -10 -3 36.3 5.7
    -9 -10 -3 48.4 6
    9 -10 3 39.6 8
    -9 10 -4 -0.4 3
    9 -10 4 7.9 5.3
    -9 -10 -4 5.3 2.9
    -9 10 -5 12.4 3.4
    -9 -10 -5 18.3 4.1
    9 -10 5 3.5 5.6
    -9 11 6 6.3 4.6
    9 11 -6 -0.5 4
    -9 -11 6 -3.1 3.3
    9 -11 -6 3.7 4.5
    9 -11 -6 -0.7 3.8
    -9 11 5 20.3 4.8
    9 11 -5 13.7 4.3
    9 -11 -5 13 7.6
    -9 -11 5 21.4 4
    9 11 -4 11.7 3.6
    -9 11 4 10.7 4.1
    9 -11 -4 11.4 3.1
    -9 -11 4 10.2 3
    9 11 -3 53.29 7.1
    -9 11 3 48.9 7.1
    9 -11 -3 61.89 7.7
    9 -11 -3 39.3 6.1
    -9 -11 3 58.99 6.5
    9 11 -2 7.3 3
    -9 11 2 3.4 3.4
    -9 -11 2 5.3 2.3
    9 -11 -2 7.5 2.3
    9 -11 -2 8.3 2.9
    9 11 -1 69.19 8.2
    -9 11 1 61.99 8.3
    -9 -11 1 75.79 7.3
    9 -11 -1 69.19 6.6
    9 -11 -1 79.39 6.8
    9 11 0 17.5 3.5
    -9 11 0 18.2 3.8
    9 -11 0 15.3 5.2
    -9 -11 0 20.6 2.9
    9 -11 0 13.6 2.5
    -9 -11 0 20.1 3.7
    9 -11 0 19 2.2
    9 11 1 5.5 5
    9 11 1 10.1 2.7
    -9 11 -1 7.7 3.4
    9 -11 1 15 4.5
    -9 -11 -1 15.7 3.1
    9 11 2 19.1 3.6
    -9 11 -2 13.3 3.4
    9 -11 2 10 4.8
    -9 -11 -2 11.5 2.9
    -9 11 -3 199.98 17.4
    9 11 3 217.98 16.4
    -9 -11 -3 220.28 17.6
    9 -11 3 175.58 20.1
    -9 11 -4 94.19 9.2
    -9 -11 -4 101.69 9.2
    9 -11 4 64.89 12.1
    -9 11 -5 2.2 3.5
    9 -11 5 -2.1 6.2
    -9 -11 -5 10.5 3.9
    -9 12 5 2.1 4.7
    9 12 -5 2 4.2
    -9 -12 5 4.1 3.2
    9 -12 -5 4 3.7
    9 -12 -5 0.9 4.7
    -9 12 4 169.98 16.3
    9 12 -4 183.38 16.9
    -9 -12 4 195.58 15.4
    9 -12 -4 173.18 15.4
    9 -12 -4 149.39 17.2
    -9 12 3 -0.6 3.6
    9 12 -3 1.3 3.5
    -9 -12 3 1.7 2.9
    9 -12 -3 -2.7 3.8
    9 -12 -3 1.5 2.7
    -9 12 2 -2.2 3.7
    9 12 -2 1.1 3.7
    -9 -12 2 1.3 2.6
    9 -12 -2 0.9 2.3
    9 -12 -2 -2.5 3.9
    9 12 -1 300.27 24.6
    -9 12 1 288.47 24.4
    9 -12 -1 284.17 22.7
    9 -12 -1 263.47 26.3
    -9 -12 1 327.17 23.9
    9 12 0 0.7 2.6
    -9 12 0 -1.9 3.4
    -9 -12 0 -0.3 2.5
    9 -12 0 1.8 4.3
    9 12 1 33.9 5.2
    -9 12 -1 29.6 5.2
    -9 -12 -1 39 5.5
    9 -12 1 22.4 6.5
    9 12 2 17 3.1
    -9 12 -2 15 3.9
    9 -12 2 14.7 5.5
    -9 -12 -2 15.5 3.3
    -9 12 -3 1.3 3.4
    -9 -12 -3 3.3 3.3
    9 -12 3 -4.1 5.8
    -9 12 -4 3 3.8
    -9 -12 -4 2.1 3.6
    9 -12 4 4.1 6.3
    9 -13 -4 4 5
    9 13 -3 9.5 4.2
    -9 13 3 11.4 4.7
    9 -13 -3 6.7 5.1
    -9 -13 3 14.2 3.6
    9 -13 -3 10.9 3.4
    9 13 -2 23.3 5
    -9 13 2 38.8 5.8
    9 -13 -2 14.7 5.4
    -9 -13 2 32.6 4.6
    9 -13 -2 23.7 3.7
    9 13 -1 4.4 4.3
    -9 13 1 0.4 4.1
    -9 -13 1 -1.1 2.9
    9 -13 -1 -0.9 4.7
    9 -13 -1 2.3 3.2
    -9 13 0 94.09 11
    9 13 0 103.69 10.7
    -9 -13 0 129.49 10.3
    9 -13 0 90.19 13.3
    9 13 1 13.7 3.5
    -9 13 -1 13.9 4.5
    -9 -13 -1 19.6 4
    9 -13 1 14.3 6.2
    -9 13 -2 78.99 10
    9 13 2 95.49 9.1
    9 -13 2 96.89 14.1
    -9 -13 -2 102.09 10
    -10 0 9 2.7 3.1
    10 0 -9 1.7 2.9
    10 0 -8 17.8 4.4
    -10 0 8 32.8 4.8
    10 0 -8 24.3 5.1
    10 0 -7 1.3 2.1
    10 0 -7 -2.7 2.3
    -10 0 7 2.5 2.2
    -10 0 6 224.88 19
    10 0 -6 248.78 18.7
    10 0 -6 276.37 20.2
    -10 0 6 202.98 19.4
    -10 0 5 2.1 1.9
    -10 0 5 0.8 1.6
    10 0 -5 0.1 1.3
    10 0 -5 2.2 1.6
    -10 0 4 4.3 1.7
    10 0 -4 5.3 1.7
    -10 0 4 3.6 2.5
    10 0 -4 5.5 1.7
    10 0 -4 4.6 1.1
    -10 0 4 4.5 1.7
    10 0 -3 -0.4 1.3
    10 0 -3 0 1.3
    -10 0 3 -1.5 1.2
    -10 0 3 -1.3 2.1
    -10 0 3 -0.5 1.3
    10 0 -2 29.8 3.2
    -10 0 2 35.5 4.7
    10 0 -2 35.2 3.7
    -10 0 2 34.9 3.6
    -10 0 2 33.6 3.9
    10 0 -2 38.8 4.4
    10 0 -1 -0.8 1.1
    10 0 -1 1.4 1.4
    -10 0 1 1.4 1.1
    10 0 -1 1.4 0.8
    -10 0 1 1.5 1.9
    -10 0 1 0.9 1
    -10 0 0 39.2 4.8
    10 0 0 35 3.8
    -10 0 0 37.3 3.7
    10 0 0 39.9 4.6
    -10 0 0 39.8 3.7
    10 0 0 33.6 3.5
    -10 0 -1 -1.7 0.9
    -10 0 -1 0.7 1
    -10 0 -1 0.1 1.7
    10 0 1 0.2 1.3
    10 0 1 0.4 1.4
    10 0 2 592.04 50.89
    -10 0 -2 692.23 49.9
    -10 0 -2 764.72 50.89
    10 0 2 601.24 49.9
    -10 0 -2 656.63 49.99
    -10 0 -3 2.2 1.8
    10 0 3 1.2 2
    -10 0 -3 0.2 1.3
    -10 0 -3 -0.1 1
    10 0 3 -1.1 1.6
    -10 0 -4 130.49 9.9
    10 0 4 92.39 10.2
    -10 0 -4 112.29 9.1
    -10 0 -4 113.29 9.4
    10 0 4 91.09 9.6
    -10 0 -5 -2.1 2.2
    -10 0 -5 -0.7 1.7
    10 0 5 -2.8 2.4
    -10 0 -5 1.7 1.5
    10 0 5 2.7 2.6
    10 0 6 -0.4 3.3
    -10 0 -6 -1.8 1.8
    10 0 6 1.7 2.9
    -10 0 -6 0.7 2.6
    -10 0 -7 -0.2 2.4
    -10 0 -7 -4.9 2.5
    10 0 7 -1.4 3.4
    -10 0 -8 663.53 52.19
    -10 0 -8 687.03 51.69
    -10 1 9 0.3 3.3
    10 1 -9 0.3 3
    -10 -1 9 -0.2 3.1
    10 -1 -9 3.2 2.9
    10 1 -8 79.09 8.3
    -10 1 8 65.39 7.6
    -10 -1 8 60.59 7
    10 1 -7 44.2 5.6
    -10 1 7 34.5 5.1
    10 1 -7 34.8 4.5
    -10 -1 7 40.1 4.7
    10 -1 -7 41.1 5
    10 -1 -7 43.9 5.7
    -10 1 6 3.8 2
    10 1 -6 -0.3 2
    10 1 -6 0.7 1.3
    -10 -1 6 -0.5 2
    -10 -1 6 -1 1.6
    10 -1 -6 -0.8 1.9
    10 -1 -6 -0.9 1.8
    -10 1 5 11.8 2.5
    -10 1 5 13.7 2.6
    10 1 -5 12.4 1.8
    10 1 -5 19.4 3.5
    -10 -1 5 14.5 2.3
    10 -1 -5 16.8 2.7
    10 -1 -5 16.3 3.4
    -10 -1 5 14.8 2.8
    10 1 -4 63.79 5.8
    -10 1 4 54.89 6.2
    -10 1 4 64.19 6
    10 1 -4 74.09 6.9
    -10 1 4 65.29 8
    -10 -1 4 54.29 5.6
    10 -1 -4 63.89 5.4
    10 -1 -4 65.09 6.1
    -10 -1 4 51.39 6
    10 -1 -4 72.69 6.7
    10 1 -3 140.99 11.2
    -10 1 3 117.49 11.1
    10 1 -3 121.09 10.2
    10 1 -3 133.99 9.7
    -10 1 3 112.79 10.4
    -10 1 3 117.99 10.3
    10 -1 -3 132.49 10
    10 -1 -3 134.99 10.4
    -10 -1 3 101.29 11.1
    -10 -1 3 115.59 10
    10 -1 -3 136.99 11.2
    -10 -1 3 121.69 10.6
    -10 1 2 419.26 35.2
    10 1 -2 478.35 35.2
    -10 1 2 443.16 35.1
    10 1 -2 517.95 36.1
    10 1 -2 449.66 34.7
    -10 1 2 490.15 36.2
    -10 -1 2 445.76 34.8
    -10 -1 2 391.16 35.8
    -10 -1 2 468.25 35.3
    10 -1 -2 466.35 34.8
    10 -1 -2 470.95 35.1
    10 -1 -2 484.25 36.1
    10 1 -1 37.1 4.5
    -10 1 1 42.7 4.7
    10 1 -1 35.8 3.3
    10 1 -1 38.6 3.8
    -10 1 1 37.2 3.8
    -10 1 1 33.9 3.8
    -10 -1 1 33.1 4.5
    10 -1 -1 37.6 3.8
    10 -1 -1 37.3 4.5
    -10 -1 1 34.5 3.6
    -10 -1 1 39.7 3.9
    10 -1 -1 40.3 3.6
    -10 1 0 18.9 2.5
    -10 1 0 17.9 2.4
    10 1 0 18.2 3.1
    -10 1 0 22.7 3.4
    10 1 0 17.2 2.7
    10 -1 0 17.7 2.4
    10 -1 0 16.2 2.3
    -10 -1 0 21.8 3.4
    10 -1 0 18.1 3.4
    -10 -1 0 15.8 2.2
    -10 -1 0 21.9 2.6
    10 1 1 116.59 10
    10 1 1 104.09 9.2
    -10 1 -1 115.79 9
    -10 1 -1 107.29 9
    -10 -1 -1 116.79 9.8
    -10 -1 -1 113.59 9
    10 -1 1 98.89 9
    10 -1 1 102.49 10.1
    -10 -1 -1 116.69 9
    10 -1 1 103.89 9
    -10 1 -2 6.8 1.9
    10 1 2 4 1.9
    10 1 2 7.9 1.8
    -10 1 -2 7.8 1.6
    -10 1 -2 6.2 1.3
    10 -1 2 3.9 2.2
    -10 -1 -2 5.4 1.4
    -10 -1 -2 7.1 1.9
    10 -1 2 3.9 1.6
    -10 -1 -2 6.8 1.4
    -10 1 -3 0.8 1
    10 1 3 0.9 1.9
    -10 1 -3 3.1 1.9
    10 1 3 0.7 1.7
    -10 1 -3 0.8 1.2
    10 -1 3 2.2 2.2
    -10 -1 -3 -0.5 1.1
    -10 -1 -3 2 1.3
    10 -1 3 1.6 1.6
    -10 -1 -3 0 1.7
    -10 -1 -3 -1.7 2.1
    -10 1 -4 0.2 2.2
    10 1 4 0 2.5
    10 1 4 -0.6 1.9
    -10 1 -4 1.2 1.5
    -10 1 -4 1.8 1.1
    -10 -1 -4 1.9 1.4
    10 -1 4 -1.3 2.3
    -10 -1 -4 2.6 1.8
    -10 -1 -4 1.3 1.5
    10 -1 4 -1.3 2
    -10 1 -5 23.4 4.2
    -10 1 -5 17.7 2.4
    10 1 5 11 3.4
    10 1 5 9.7 3.1
    -10 1 -5 18.8 3.1
    -10 -1 -5 17.4 3
    10 -1 5 14.7 3.7
    10 -1 5 11.6 2.9
    -10 -1 -5 24.5 3.3
    10 1 6 199.48 19.9
    -10 1 -6 241.98 18.9
    -10 1 -6 238.18 19.6
    -10 1 -6 266.97 19.8
    -10 -1 -6 253.97 19.2
    10 -1 6 213.68 19.5
    -10 -1 -6 254.97 19.3
    -10 1 -7 49 5.7
    -10 1 -7 52.99 6
    -10 -1 -7 54.79 6.1
    10 -1 7 37.1 7.7
    -10 -1 -7 53.69 6.1
    -10 1 -8 16.3 3.9
    -10 1 -8 21.2 3.4
    -10 -1 -8 19.8 3.8
    -10 -1 -8 8.8 3.7
    -10 2 9 127.79 13.4
    10 2 -9 141.69 13.3
    10 -2 -9 141.89 13.2
    -10 2 8 4.1 3.1
    10 2 -8 5.8 2.8
    -10 2 7 54.49 6.7
    10 2 -7 54.59 5.5
    10 2 -7 64.89 7.8
    10 -2 -7 67.39 6.5
    -10 -2 7 61.19 5.9
    10 -2 -7 65.49 7.1
    -10 -2 7 43.1 8.8
    10 2 -6 50.79 6.1
    10 2 -6 48.3 4.5
    -10 2 6 50.19 5.6
    10 -2 -6 53.19 5.2
    -10 -2 6 45.4 4.8
    10 -2 -6 55.99 6
    -10 -2 6 42.9 5.6
    10 2 -5 272.27 20.6
    10 2 -5 249.58 18.7
    -10 2 5 225.48 19.6
    10 -2 -5 283.77 20.6
    10 -2 -5 235.88 19.2
    -10 -2 5 219.58 19.8
    -10 -2 5 235.98 19
    -10 2 4 96.69 9.2
    10 2 -4 106.99 8.2
    -10 2 4 90.89 9.2
    10 2 -4 116.89 10
    -10 -2 4 101.79 9.3
    10 -2 -4 106.79 9.1
    10 -2 -4 108.29 8.8
    10 -2 -4 117.89 10
    -10 2 3 60.79 6.1
    10 2 -3 65.49 5.9
    -10 2 3 71.99 7.3
    10 2 -3 65.49 5.2
    -10 2 3 50.79 6
    10 2 -3 71.39 6.7
    10 -2 -3 71.79 6.8
    -10 -2 3 55.19 5.8
    -10 -2 3 61.69 6.2
    10 -2 -3 65.99 5.6
    10 -2 -3 69.59 6
    10 2 -2 23 3.1
    -10 2 2 23.1 3.9
    10 2 -2 24.9 3.5
    -10 2 2 21.4 3.1
    -10 2 2 18.5 2.9
    10 2 -2 21.3 2.2
    10 -2 -2 24.5 3.6
    10 -2 -2 24 2.5
    -10 -2 2 18.4 2.6
    10 -2 -2 24.1 2.8
    -10 -2 2 19.8 3
    10 2 -1 53.79 5.2
    -10 2 1 48.9 5
    -10 2 1 53.49 5.2
    -10 2 1 66.99 6.2
    10 2 -1 59.39 5.8
    -10 -2 1 56.29 4.8
    10 -2 -1 51.89 4.9
    10 -2 -1 58.69 5
    -10 -2 1 44.9 5.6
    -10 -2 1 52.19 5.1
    10 -2 -1 58.09 6.1
    10 2 0 0.5 1.2
    -10 2 0 1.5 1.9
    -10 2 0 1.9 1
    10 2 0 2.5 1.4
    -10 2 0 1.8 1.2
    -10 -2 0 0.4 0.9
    10 -2 0 3 1.1
    10 -2 0 2.2 1.7
    -10 -2 0 3.5 1.3
    10 -2 0 0.7 1.1
    -10 -2 0 2.3 1.6
    -10 2 -1 96.69 7.5
    10 2 1 90.29 8
    10 2 1 79.49 7.5
    -10 2 -1 83.09 7.1
    10 -2 1 78.99 7.3
    -10 -2 -1 91.89 7.4
    10 -2 1 84.09 7.1
    -10 -2 -1 89.79 7.1
    10 -2 1 82.79 8.5
    -10 -2 -1 78.49 7.8
    -10 2 -2 592.74 41.7
    10 2 2 498.85 41.7
    10 2 2 543.45 42.3
    -10 2 -2 567.94 41.3
    -10 -2 -2 585.74 41.5
    10 -2 2 469.95 41.4
    10 -2 2 484.15 42.8
    -10 -2 -2 597.34 42
    -10 -2 -2 562.24 42.1
    10 -2 2 508.25 41.3
    -10 -2 -2 612.74 41.7
    10 2 3 54.29 6.2
    -10 2 -3 72.49 6.6
    -10 2 -3 67.99 5.3
    10 2 3 54.99 6.4
    -10 2 -3 65.09 5.8
    -10 -2 -3 58.49 6.4
    10 -2 3 54.49 5.5
    -10 -2 -3 62.39 5.7
    10 -2 3 50.39 7.1
    -10 -2 -3 67.49 5.7
    -10 -2 -3 64.19 6.1
    10 2 4 13.6 2.9
    -10 2 -4 13.4 2
    -10 2 -4 18.2 2.8
    10 2 4 10.6 2.7
    -10 -2 -4 13.1 2.1
    -10 -2 -4 13.1 2.5
    10 -2 4 9.1 3.1
    -10 -2 -4 12.8 2.4
    10 -2 4 8.2 2.4
    -10 2 -5 324.67 24.4
    -10 2 -5 321.47 25.2
    -10 -2 -5 349.17 25.3
    -10 -2 -5 340.77 25.1
    -10 -2 -5 313.17 24.9
    10 -2 5 270.47 24.7
    -10 2 -6 2.3 3.7
    -10 2 -6 -1.5 1.5
    -10 2 -6 3.8 2.2
    10 2 6 1.9 2.6
    10 -2 6 0.5 3.3
    -10 -2 -6 -0.4 2
    -10 -2 -6 2.2 2.3
    -10 2 -7 7.9 2.8
    10 2 7 8.7 3
    -10 2 -7 10.7 2.3
    -10 -2 -7 13.6 3.1
    -10 -2 -7 6.5 2.9
    10 -2 7 4.3 4.1
    -10 2 -8 16.3 3.8
    -10 -2 -8 17.8 4.2
    -10 -2 -8 16.2 4.9
    10 -2 8 15.8 5.1
    -10 3 9 6.9 4.2
    10 3 -9 2 3.3
    10 -3 -9 0.6 3.1
    10 -3 -9 3.3 4.2
    10 3 -8 67.59 7.9
    -10 3 8 61.99 7.8
    10 -3 -8 60.79 8.7
    -10 3 7 56.19 6.5
    10 -3 -7 52.29 6.6
    -10 -3 7 54.59 6.4
    10 3 -6 47.3 4.2
    -10 3 6 45.8 5.8
    10 3 -6 52.49 6.3
    10 -3 -6 57.99 6.1
    -10 -3 6 48.6 5.7
    10 -3 -6 48.3 5.5
    10 3 -5 658.63 48.5
    -10 3 5 585.04 49.7
    10 3 -5 702.43 50.69
    10 -3 -5 692.53 50.59
    10 -3 -5 640.74 49.3
    -10 -3 5 671.03 48.7
    -10 -3 5 600.94 49.9
    -10 3 4 50.69 5.8
    10 3 -4 63.19 6.4
    10 3 -4 52.09 4.2
    -10 -3 4 53.89 5.8
    10 -3 -4 59.09 5.2
    10 -3 -4 52.19 5.5
    -10 -3 4 52.79 4.4
    10 -3 -4 56.69 6.1
    -10 3 3 46.7 5
    -10 3 3 42.5 4.8
    10 3 -3 55.49 5.5
    -10 3 3 47 5.9
    10 3 -3 44.5 4.8
    10 -3 -3 50.99 4.5
    -10 -3 3 47.7 4.9
    10 -3 -3 52.09 5.7
    -10 -3 3 46.1 4
    10 -3 -3 49.99 4.8
    10 3 -2 40.4 4.6
    -10 3 2 29.2 3.9
    10 3 -2 37 4
    -10 3 2 36.7 4.2
    10 -3 -2 42.8 4
    -10 -3 2 36.9 4.1
    10 -3 -2 36.8 4.9
    -10 -3 2 37.9 3.3
    10 -3 -2 35.9 3.7
    10 3 -1 184.48 14.2
    10 3 -1 162.48 13.6
    -10 3 1 170.18 13.7
    -10 3 1 195.48 14.6
    -10 3 1 142.79 13.3
    -10 -3 1 156.08 13.1
    10 -3 -1 167.58 14.7
    10 -3 -1 171.28 13.4
    -10 -3 1 168.38 13.7
    10 -3 -1 170.18 13.3
    -10 3 0 223.78 19.2
    10 3 0 285.87 20.3
    -10 3 0 250.17 19.6
    10 3 0 237.18 19.6
    10 -3 0 251.17 19.2
    -10 -3 0 239.68 19.6
    -10 -3 0 263.07 19.6
    10 -3 0 244.48 19.4
    10 -3 0 237.88 20.7
    -10 -3 0 262.57 19.1
    -10 3 -1 210.18 16.6
    10 3 1 236.58 17.6
    -10 3 -1 229.58 17.1
    10 3 1 199.28 17.1
    -10 -3 -1 229.08 17.1
    10 -3 1 206.78 18.4
    10 -3 1 178.58 17.2
    -10 -3 -1 222.88 17
    -10 -3 -1 233.38 16.7
    10 -3 1 197.98 16.8
    -10 3 -2 256.97 18.6
    10 3 2 255.67 19
    -10 3 -2 236.28 17.9
    10 3 2 197.08 18.9
    10 -3 2 212.68 19.8
    -10 -3 -2 257.47 18.3
    -10 -3 -2 199.48 18.6
    10 -3 2 223.28 18
    -10 -3 -2 245.48 18.6
    -10 -3 -2 250.77 18.5
    -10 3 -3 75.09 6.7
    10 3 3 64.69 7.1
    10 3 3 68.19 7
    -10 3 -3 70.69 5.9
    -10 3 -3 83.59 7.7
    -10 -3 -3 82.59 6.6
    -10 -3 -3 74.39 7.2
    10 -3 3 66.09 6.1
    -10 -3 -3 78.89 6.7
    10 -3 3 56.99 7.9
    10 3 4 179.48 17.8
    -10 3 -4 249.18 17.7
    -10 3 -4 228.48 16.6
    -10 3 -4 248.48 18.5
    10 3 4 180.28 17.6
    -10 -3 -4 244.48 17.6
    -10 -3 -4 257.97 17.6
    -10 -3 -4 201.08 17.3
    10 -3 4 183.58 18.9
    10 -3 4 205.08 16.9
    -10 3 -5 11.2 2.6
    -10 3 -5 13.2 1.9
    10 3 5 9.2 2.5
    10 -3 5 3.1 3.2
    -10 -3 -5 9.8 2.6
    -10 -3 -5 10.8 2.6
    -10 -3 -5 8.6 1.9
    -10 3 -6 4.6 2.3
    10 3 6 0 2.3
    -10 3 -6 2.8 1.3
    10 -3 6 4 3.8
    -10 -3 -6 4.5 2.4
    -10 3 -7 61.99 5.2
    -10 3 -7 58.69 6.6
    10 -3 7 45.8 9
    -10 -3 -7 63.29 7.1
    -10 -3 -7 42.6 6.9
    -10 3 -8 56.29 7.7
    -10 -3 -8 73.29 8.3
    10 -3 8 48.2 10.7
    -10 -3 -8 77.49 7.9
    -10 4 9 6.1 4.2
    10 4 -9 -2.3 3.3
    10 -4 -9 2.4 3.3
    10 -4 -9 -2.5 4
    -10 4 8 167.88 15
    10 4 -8 189.58 15.2
    10 4 -8 152.68 12.4
    10 -4 -8 162.08 16.9
    -10 -4 8 128.59 13.9
    10 -4 -8 162.48 15.2
    10 4 -7 2.7 2.5
    10 4 -7 4 1
    10 4 -7 3.7 0.8
    -10 4 7 5 3.1
    10 -4 -7 3.2 2.4
    -10 -4 7 1.3 2.8
    10 4 -6 36.6 5.3
    -10 4 6 26.6 4.4
    10 -4 -6 31.3 5
    -10 -4 6 31.3 4.8
    10 4 -5 2.6 2.1
    -10 4 5 4.3 2.2
    -10 -4 5 0 1.9
    10 -4 -5 4.3 2
    10 -4 -5 0.4 2.1
    10 4 -4 206.78 16.3
    -10 4 4 180.48 15.7
    -10 -4 4 184.18 15.6
    10 -4 -4 190.38 15.4
    10 -4 -4 187.88 16.3
    10 -4 -4 181.18 15
    -10 4 3 3.1 4.1
    -10 4 3 4.8 1.9
    10 4 -3 4.6 1.8
    -10 -4 3 5.7 1.7
    10 -4 -3 4.5 1.5
    10 -4 -3 4.1 2.1
    10 -4 -3 5.5 1.6
    10 4 -2 48.1 5.1
    -10 4 2 47.6 5.2
    -10 4 2 38.5 4.5
    10 4 -2 36.9 4.3
    10 -4 -2 38.3 5.2
    -10 -4 2 37.3 3.2
    10 -4 -2 44.8 4.1
    -10 -4 2 37.4 3.2
    10 -4 -2 37.6 3.9
    -10 -4 2 35.4 4.2
    10 4 -1 13 2.6
    -10 4 1 14.5 2.5
    10 4 -1 11.9 2.1
    -10 4 1 16.2 3.2
    -10 4 1 10.3 1.9
    10 -4 -1 13.9 2.1
    -10 -4 1 10 1.4
    -10 -4 1 9.1 1.5
    10 -4 -1 11.7 1.8
    10 -4 -1 8.2 2.4
    -10 -4 1 9.5 2
    -10 -4 1 7.1 2.2
    10 4 0 993.4 66.49
    -10 4 0 913.81 65.99
    10 4 0 817.22 65.89
    -10 4 0 734.23 65.39
    -10 -4 0 919.01 65.29
    10 -4 0 825.92 65.69
    -10 -4 0 841.92 65.49
    -10 -4 0 945.31 65.99
    10 -4 0 836.92 67.29
    10 -4 0 905.71 65.39
    10 4 1 17.1 2.8
    -10 4 -1 13.6 2.4
    -10 4 -1 13.7 2.1
    10 4 1 20.3 3
    -10 4 -1 21.5 4.1
    -10 -4 -1 19.4 2.7
    10 -4 1 13.6 2.2
    10 -4 1 18.8 2
    -10 -4 -1 11.6 2.4
    10 -4 1 14.9 3.7
    -10 -4 -1 21.7 2.3
    -10 -4 -1 15 2.5
    -10 4 -2 75.89 7.1
    -10 4 -2 95.69 8
    -10 4 -2 100.29 9.1
    10 4 2 93.49 8.1
    10 4 2 70.19 7.9
    10 -4 2 85.19 7.1
    -10 -4 -2 102.29 7.5
    10 -4 2 69.79 8.8
    -10 -4 -2 101.39 7.9
    -10 -4 -2 86.39 8.1
    10 4 3 1.5 2.6
    -10 4 -3 0.3 0.7
    10 4 3 1.7 1.6
    -10 4 -3 2.7 1.5
    -10 -4 -3 2.8 2.3
    -10 -4 -3 -0.7 1.6
    10 -4 3 -3.3 2.5
    10 -4 3 0.4 1.1
    -10 -4 -3 -1 1.4
    -10 -4 -3 0 1.3
    -10 4 -4 300.97 22.9
    10 4 4 255.27 23.9
    -10 4 -4 327.97 24.1
    -10 -4 -4 343.27 24.1
    -10 4 -5 70.99 5.6
    -10 -4 -5 81.29 7.2
    10 -4 5 55.89 8.9
    -10 -4 -5 78.99 7.3
    -10 4 -6 44.6 3.6
    -10 4 -6 42.7 5.3
    -10 -4 -6 43.7 5.8
    -10 4 -7 3.2 2.8
    -10 -4 -7 4.3 3.2
    10 -4 7 -2.3 4.7
    -10 -4 -7 5.5 3.2
    -10 5 9 -3.3 4.4
    10 5 -9 5.2 4
    10 -5 -9 0.3 4.4
    10 -5 -9 -4.8 3.4
    -10 5 8 31.7 5.5
    10 -5 -8 33.7 5.9
    -10 -5 8 28.2 5
    -10 5 7 8.9 3.6
    10 5 -7 10.1 3.5
    10 -5 -7 13.4 3.7
    10 -5 -7 10.7 3.3
    -10 -5 7 5 2.9
    -10 5 6 22.6 3.9
    10 -5 -6 27.4 4.8
    -10 -5 6 19.7 4.3
    10 5 -5 2.6 2.1
    -10 5 5 4.7 2.4
    -10 -5 5 0.6 1.9
    10 -5 -5 4.5 2.1
    -10 5 4 38.7 5.3
    10 5 -4 43.7 5.4
    10 -5 -4 47.1 5.1
    -10 -5 4 41.5 4.7
    10 -5 -4 36.4 5.6
    -10 5 3 267.07 21.9
    10 5 -3 287.37 22.4
    10 -5 -3 256.77 21.2
    -10 -5 3 266.07 21.6
    10 -5 -3 271.87 22.7
    10 -5 -3 284.67 21.4
    10 5 -2 144.09 11.6
    -10 5 2 120.59 11.2
    10 -5 -2 121.99 12.1
    -10 -5 2 131.79 11
    10 -5 -2 138.29 10.6
    10 -5 -2 119.09 10.5
    -10 5 1 524.25 40
    10 5 -1 503.95 40.2
    10 5 -1 570.44 40.4
    10 -5 -1 494.05 39.5
    -10 -5 1 537.85 38.8
    10 -5 -1 466.05 41
    -10 -5 1 550.84 39.9
    -10 -5 1 473.05 38.9
    10 -5 -1 553.24 39.3
    -10 5 0 296.97 22.6
    10 5 0 318.77 22.9
    10 5 0 255.27 22.5
    -10 -5 0 264.97 21.8
    -10 -5 0 302.37 21.6
    -10 -5 0 314.67 22.5
    10 -5 0 254.87 23.7
    10 -5 0 272.07 22.1
    10 5 1 6.1 2.6
    10 5 1 13.3 2.6
    -10 5 -1 13 2.4
    -10 -5 -1 10.6 1.7
    10 -5 1 12.8 3.6
    10 -5 1 11.3 1.7
    -10 -5 -1 13.1 2.1
    -10 -5 -1 15.3 2.5
    10 5 2 4.4 1.6
    -10 5 -2 2.5 1.6
    10 -5 2 3.3 2.8
    -10 -5 -2 7.1 2.4
    -10 -5 -2 5.5 1.7
    10 -5 2 4.5 0.9
    -10 -5 -2 7.1 1.5
    -10 5 -3 11.7 2.3
    10 5 3 11.9 2.3
    10 -5 3 11.9 3.8
    -10 -5 -3 11.7 2.2
    -10 -5 -3 12.2 2.3
    -10 -5 -3 16 3.1
    -10 5 -4 3.6 2.1
    10 5 4 5.4 1.9
    10 -5 4 4.3 3.5
    -10 -5 -4 8.6 2.4
    -10 -5 -4 4.7 2
    10 5 5 7 3.1
    -10 5 -5 13.4 2.6
    -10 -5 -5 12.2 2.6
    10 -5 5 7.3 3.9
    -10 -5 -5 13.7 3
    -10 5 -6 -0.4 2.5
    10 -5 6 0.1 4.2
    -10 -5 -6 -2.2 2.5
    -10 5 -7 78.59 8.6
    -10 -5 -7 94.19 9
    -10 -5 -7 89.99 9.1
    10 6 -8 15.1 4.1
    -10 6 8 15.7 4.1
    10 -6 -8 12.9 4
    10 -6 -8 9.2 5.4
    -10 -6 8 7.6 3.8
    -10 6 7 144.29 13.7
    10 6 -7 171.48 14.6
    -10 -6 7 140.79 13.1
    10 -6 -7 130.19 13.8
    10 -6 -7 140.19 13.6
    10 6 -6 85.89 9
    -10 6 6 78.29 8.4
    10 -6 -6 78.69 8.6
    10 -6 -6 71.59 8.8
    -10 -6 6 79.59 8.2
    10 6 -5 128.69 11.9
    -10 6 5 126.89 11.3
    -10 -6 5 120.59 11.1
    10 -6 -5 112.49 11.6
    10 -6 -5 118.99 11.3
    10 6 -4 27.4 4.3
    -10 6 4 21.6 3.7
    10 -6 -4 16.3 3.5
    10 -6 -4 21.9 3.3
    10 -6 -4 21.3 4.5
    -10 -6 4 21.7 3.5
    -10 6 3 33.1 4.9
    10 6 -3 39.5 5
    10 -6 -3 44.4 4.5
    10 -6 -3 30.5 5.5
    -10 -6 3 37.8 4.4
    -10 6 2 6.7 2.4
    10 6 -2 6.6 2.1
    10 -6 -2 4.7 1.7
    10 -6 -2 5.6 2.6
    -10 -6 2 6.2 1.9
    -10 6 1 582.44 43.6
    10 6 -1 607.64 43.9
    10 -6 -1 494.25 44.7
    -10 -6 1 590.54 43.4
    10 -6 -1 579.44 42.7
    -10 -6 1 543.45 42.1
    10 6 0 15.3 2.9
    -10 6 0 13.2 2.4
    -10 -6 0 11.9 2.4
    10 -6 0 12.6 1.8
    10 -6 0 10.5 3.3
    -10 -6 0 10 1.7
    -10 -6 0 11.9 2.1
    -10 6 -1 52.39 5.1
    10 6 1 52.79 5.1
    10 -6 1 42.2 3.8
    -10 -6 -1 47.6 5
    -10 -6 -1 41.8 4.8
    10 -6 1 41.8 4
    -10 -6 -1 48.1 4.2
    10 -6 1 44.3 6.8
    10 6 2 15 2.9
    -10 6 -2 16.9 2.8
    10 -6 2 10.5 3.7
    -10 -6 -2 15.4 3
    -10 -6 -2 13.6 2.2
    -10 -6 -2 13.2 2.5
    -10 6 -3 132.29 10.8
    10 6 3 119.89 10.4
    -10 -6 -3 131.99 10.3
    10 -6 3 96.19 12.4
    -10 -6 -3 134.89 10.9
    -10 -6 -3 113.19 10.8
    10 6 4 61.49 6.8
    -10 6 -4 79.99 8.2
    10 -6 4 62.39 9.6
    -10 -6 -4 84.69 7.2
    -10 -6 -4 88.59 7.8
    -10 6 -5 51.09 5.4
    10 6 5 38.9 4.1
    10 6 5 38.5 4.4
    10 -6 5 50.59 9
    -10 -6 -5 61.59 8.2
    -10 6 -6 10.4 2.8
    -10 -6 -6 12.6 3.1
    10 -6 6 7.8 5.1
    -10 -6 -6 6.4 3.1
    -10 6 -7 62.89 7.1
    -10 -6 -7 56.89 7.9
    -10 -6 -7 67.09 7.4
    10 7 -8 -0.1 3.6
    -10 7 8 7.2 4.3
    -10 -7 8 2.6 4
    10 -7 -8 1.9 3.4
    10 -7 -8 4.8 3.9
    -10 7 7 14 4.2
    10 7 -7 32.5 6.3
    10 -7 -7 24.1 4.5
    -10 -7 7 25.2 4.5
    10 -7 -7 27.1 5.4
    10 7 -6 8.1 3.3
    -10 7 6 5.7 4.1
    -10 -7 6 10.6 3
    10 -7 -6 7.2 3.1
    10 -7 -6 12 4.5
    -10 7 5 19.2 3.9
    -10 -7 5 24.4 5.5
    10 -7 -5 24.4 4
    10 -7 -5 21.5 4.5
    10 7 -4 -0.7 2.1
    -10 7 4 4.8 3
    10 -7 -4 -0.7 2.2
    10 -7 -4 1.1 2.3
    -10 -7 4 0.7 1.9
    10 7 -3 266.57 20.3
    -10 7 3 222.28 19.5
    10 -7 -3 230.48 20.6
    -10 -7 3 259.77 19.4
    10 -7 -3 242.98 18.8
    10 -7 -3 201.48 19
    -10 7 2 92.79 9
    10 7 -2 103.99 9.4
    10 -7 -2 89.49 10
    10 -7 -2 89.49 8.5
    10 -7 -2 100.29 8.3
    -10 -7 2 100.09 8.7
    -10 7 1 229.78 18.6
    10 7 -1 239.98 18.8
    10 -7 -1 203.08 17.7
    10 -7 -1 242.38 17.5
    10 -7 -1 186.68 19.5
    -10 -7 1 249.88 18.3
    10 7 0 44.4 4.8
    -10 7 0 40.4 5.1
    -10 -7 0 50.89 4.8
    10 -7 0 36.8 3.4
    10 -7 0 36 3.8
    -10 -7 0 38.6 4
    10 -7 0 26.6 5.8
    -10 7 -1 12.2 2.6
    10 7 1 12 2.3
    10 -7 1 13.1 1.3
    10 -7 1 8.3 3.4
    10 -7 1 11 1.4
    -10 -7 -1 13.1 1.8
    -10 -7 -1 11.3 2.2
    -10 -7 -1 10.8 2.4
    10 7 2 30.7 3.7
    -10 7 -2 22.6 3.7
    -10 -7 -2 29.5 3.4
    -10 -7 -2 30.4 4.1
    -10 -7 -2 21.3 3.5
    10 -7 2 18.6 4.7
    10 7 3 67.39 8.3
    -10 7 -3 84.89 7.7
    10 7 3 80.89 7.1
    -10 -7 -3 78.69 7.1
    -10 -7 -3 64.99 7.9
    -10 -7 -3 83.59 7.7
    10 -7 3 65.19 10
    10 7 4 65.29 7.2
    10 7 4 63.59 6.6
    -10 7 -4 81.39 7.3
    -10 -7 -4 93.79 9.9
    -10 -7 -4 80.29 7.1
    10 -7 4 63.59 11
    -10 7 -5 9.5 2.7
    -10 -7 -5 11.9 3.3
    10 -7 5 4.5 4.4
    -10 7 -6 193.38 17.2
    -10 -7 -6 218.18 17.7
    -10 7 -7 77.99 8.6
    -10 -7 -7 66.29 9
    -10 -7 -7 80.19 9.1
    10 -7 7 67.29 12.2
    -10 8 7 153.28 15.6
    10 8 -7 176.18 16.2
    -10 -8 7 164.28 14.6
    10 -8 -7 157.38 15.3
    10 8 -6 23.2 5.1
    -10 8 6 13.9 4.2
    10 -8 -6 14.7 3.8
    -10 -8 6 19.8 3.8
    10 -8 -6 17.1 5
    10 8 -5 81.19 9.6
    -10 8 5 78.69 8.9
    10 -8 -5 79.89 9.1
    10 -8 -5 82.29 8.6
    -10 -8 5 87.39 8.5
    10 8 -4 24.7 5
    -10 8 4 13.6 4.2
    -10 -8 4 19.7 3.8
    10 -8 -4 19.3 3.7
    10 -8 -4 18 4
    -10 8 3 43.2 6
    10 8 -3 47.7 6.3
    -10 -8 3 50.19 5.5
    10 -8 -3 53.49 5.5
    10 -8 -3 35.5 5.4
    10 -8 -3 39.9 6.9
    -10 8 2 12.7 3
    10 8 -2 11.8 2.9
    10 -8 -2 11.4 2.2
    10 -8 -2 9.9 2.5
    -10 -8 2 9.3 2.4
    10 -8 -2 8.3 3.6
    -10 8 1 3.7 2.4
    10 8 -1 0.8 1.9
    10 -8 -1 2.7 1.6
    10 -8 -1 5.1 3
    -10 -8 1 3.3 1.8
    10 -8 -1 1.3 1.4
    -10 8 0 -0.9 2.1
    10 8 0 -0.3 4.1
    10 8 0 0.1 1.6
    -10 -8 0 -2.6 1.6
    10 -8 0 2 1.4
    10 -8 0 2.7 2.9
    10 -8 0 0.5 1
    -10 -8 0 1.1 1.3
    -10 -8 0 -0.2 0.9
    -10 8 -1 30.9 4.5
    10 8 1 32.4 4.2
    10 8 1 32.7 5.6
    -10 -8 -1 32.4 3.3
    -10 -8 -1 40.7 4.6
    -10 -8 -1 26.1 4.2
    10 -8 1 23.9 5.7
    10 8 2 56.99 5.4
    10 8 2 40.9 7.3
    -10 8 -2 50.49 6.1
    -10 -8 -2 52.19 5.1
    10 -8 2 39.4 8.1
    -10 -8 -2 55.89 6.2
    -10 8 -3 60.59 6.3
    10 8 3 53.79 7.4
    10 8 3 58.89 5.6
    -10 -8 -3 42.2 7
    -10 8 -4 202.08 16.3
    -10 -8 -4 205.98 16.3
    10 -8 4 162.18 18.7
    -10 8 -5 18.5 3.5
    10 -8 5 10.5 5.2
    -10 -8 -5 14.6 3.5
    -10 8 -6 43 6
    -10 -8 -6 53.29 6.3
    10 -8 6 35 8
    10 9 -7 85.79 10.5
    -10 9 7 56.79 9.2
    10 -9 -7 66.79 9.7
    10 -9 -7 79.99 9.7
    -10 -9 7 89.39 8.7
    -10 9 6 0.2 3.7
    10 9 -6 1.8 3.3
    10 -9 -6 0 3.3
    -10 -9 6 0.5 3.1
    10 -9 -6 -1.3 4.2
    10 9 -5 94.69 10.6
    -10 9 5 103.49 10.7
    10 -9 -5 99.49 10
    10 -9 -5 92.89 11.6
    -10 -9 5 106.39 9.8
    10 9 -4 43.3 6.7
    -10 9 4 53.39 6.6
    10 -9 -4 35.9 7
    10 -9 -4 31.8 5.6
    -10 -9 4 41.5 5.3
    10 9 -3 2.9 2.6
    10 -9 -3 0.7 2.2
    10 -9 -3 -0.4 3.1
    10 -9 -3 2.8 2.6
    -10 9 2 142.59 13
    10 9 -2 150.08 12.8
    10 -9 -2 112.99 13.5
    10 -9 -2 142.29 11.5
    10 -9 -2 124.59 11.6
    -10 -9 2 153.68 12.3
    -10 9 1 17.7 4.1
    10 9 -1 20.4 4
    10 -9 -1 14.4 2.5
    10 -9 -1 16.7 2.7
    -10 -9 1 15.1 3.1
    10 -9 -1 14.8 4.9
    -10 9 0 14.9 3.6
    10 9 0 10.2 5
    10 9 0 13 2.8
    -10 -9 0 11.7 1.8
    10 -9 0 9.8 4.3
    -10 -9 0 9.4 2.9
    10 -9 0 12.3 1.8
    -10 -9 0 11.8 1.7
    10 9 1 43.9 8.6
    10 9 1 71.29 6.5
    -10 -9 -1 56.99 6
    -10 -9 -1 61.99 5.4
    10 9 2 29.5 5.9
    10 9 2 43.5 4.7
    -10 9 -2 37.1 5.3
    -10 -9 -2 30.7 5
    -10 -9 -2 52.89 5.3
    10 -9 2 38.9 8.2
    10 9 3 172.58 13.7
    -10 9 -3 162.98 14.6
    -10 -9 -3 177.58 14.5
    -10 -9 -3 153.08 14.6
    -10 9 -4 77.19 7.9
    -10 -9 -4 81.29 8.4
    10 -9 4 71.59 10.8
    -10 9 -5 12 3.5
    10 -9 5 7.1 5.9
    -10 -9 -5 16.1 3.6
    -10 9 -6 -0.4 3.5
    -10 10 6 14.9 4.8
    10 10 -6 27.2 5.2
    10 -10 -6 17.9 5
    -10 -10 6 21.5 4.4
    10 -10 -6 29.3 5
    10 10 -5 71.79 9.3
    -10 10 5 80.29 8.8
    10 -10 -5 62.99 9.3
    -10 -10 5 71.79 8.2
    10 -10 -5 78.39 9
    -10 10 4 -1 3.7
    10 10 -4 4 3.3
    -10 -10 4 2 2.6
    10 -10 -4 1.4 3.6
    10 -10 -4 3.9 3
    10 10 -3 123.99 16.5
    -10 10 3 146.79 13.3
    -10 -10 3 157.78 12.4
    10 -10 -3 131.19 12.1
    10 -10 -3 133.69 12.3
    -10 10 2 -0.2 3.1
    10 10 -2 -0.6 2.5
    10 -10 -2 1.4 2.1
    10 -10 -2 1.4 2.1
    -10 -10 2 -0.3 2.2
    10 -10 -2 -2.5 3.9
    10 10 -1 171.28 14.7
    -10 10 1 148.79 14.4
    10 -10 -1 150.78 13.2
    10 -10 -1 166.58 12.9
    -10 -10 1 181.78 14.1
    10 10 0 16.2 3.3
    -10 10 0 18.4 4
    10 -10 0 13.3 4.7
    -10 -10 0 15.5 2.4
    -10 -10 0 18 1.9
    -10 -10 0 17.6 3.4
    10 -10 0 18.1 2
    10 -10 0 15.7 2.1
    10 10 1 25.1 6
    -10 10 -1 30.8 5.1
    10 10 1 48.2 5.2
    -10 -10 -1 31.4 4.6
    10 -10 1 39.6 8.4
    -10 -10 -1 39.5 4
    -10 -10 -1 51.69 5.5
    -10 10 -2 14.2 3.3
    10 10 2 13.6 2.5
    -10 -10 -2 11 3
    10 -10 2 5.1 4.9
    -10 10 -3 46.9 6
    10 10 3 42.8 4.8
    10 -10 3 32.7 7.7
    -10 -10 -3 42.9 6.1
    -10 10 -4 21.6 4
    -10 -10 -4 23.8 4.1
    10 -10 4 12.7 6
    -10 10 -5 134.39 12
    -10 -10 -5 142.59 12.7
    10 -10 5 98.19 15.2
    10 11 -5 29.6 5.7
    -10 11 5 32.6 5.8
    10 -11 -5 20.8 5.4
    -10 -11 5 39.1 5.4
    10 -11 -5 27.9 5.1
    10 11 -4 9.4 4
    -10 11 4 13.5 4.5
    -10 -11 4 6.6 3.1
    10 -11 -4 6.1 4.4
    10 -11 -4 12.1 3.6
    -10 11 3 44.9 7.4
    10 11 -3 57.89 7.9
    -10 -11 3 63.79 6.8
    10 -11 -3 48.1 6.6
    10 -11 -3 42.2 8.6
    -10 11 2 5.4 3.8
    10 -11 -2 8.3 4.5
    -10 -11 2 14.3 3.2
    10 11 -1 73.89 8.8
    -10 11 1 86.79 8.9
    10 -11 -1 83.79 10.8
    -10 -11 1 79.49 7.8
    10 -11 -1 75.39 7.1
    -10 11 0 55.09 7
    10 11 0 55.79 6.6
    10 -11 0 52.59 9.3
    10 -11 0 52.69 4.7
    -10 -11 0 50.59 6.2
    -10 -11 0 54.29 4.4
    -10 11 -1 354.56 30.4
    10 11 1 386.66 29.9
    -10 -11 -1 374.96 28.8
    -10 -11 -1 395.16 30.1
    10 11 2 1.1 2.1
    -10 11 -2 -1.5 3.3
    10 -11 2 10.5 5.2
    -10 -11 -2 -1.7 2.6
    10 11 3 46.7 6.1
    -10 11 -3 52.59 6.8
    -10 -11 -3 51.99 6.7
    -10 11 -4 7.8 3.8
    10 -11 4 8.8 6.6
    -10 -11 -4 0.7 3.3
    -10 12 4 53.49 8.6
    10 12 -4 50.39 8.6
    -10 -12 4 59.59 7.4
    10 -12 -4 53.59 7.6
    10 12 -3 20.3 4.4
    -10 12 3 10.3 4.6
    -10 -12 3 11.1 3.7
    10 -12 -3 15.9 3.5
    10 -12 -3 12.1 5.3
    -10 12 2 -3.9 3.8
    10 12 -2 -5.2 3.2
    -10 -12 2 -1.5 2.8
    10 -12 -2 -0.6 4.7
    10 -12 -2 3.1 2.6
    10 12 -1 21.5 5.4
    -10 12 1 22.1 4.8
    10 -12 -1 10.8 5.1
    -10 -12 1 34.1 5.1
    10 -12 -1 17 2.6
    10 12 0 8.1 3.3
    -10 12 0 5.4 3.7
    10 -12 0 6.7 5
    -10 -12 0 6.3 3.1
    10 12 1 4.5 2.6
    -10 12 -1 1.7 3.9
    -10 -12 -1 3.7 2.8
    10 -12 1 -1.5 5
    -10 12 -2 157.58 16
    10 12 2 207.48 15.3
    10 -12 2 150.38 19
    -10 -12 -2 190.68 15.9
    -10 12 -3 87.29 10.5
    10 -12 3 97.59 13.7
    -10 -12 -3 102.59 10.2
    -10 13 2 210.18 19.2
    10 13 -2 219.58 19.4
    -10 -13 2 228.08 18.2
    10 -13 -2 184.98 21.1
    10 13 -1 3.7 3.4
    -10 13 1 -2 4.4
    10 -13 -1 -6.9 5.2
    -10 -13 1 4.1 3.3
    -10 13 0 7.6 4.5
    10 13 0 10.4 4.2
    10 -13 0 8.3 5.8
    -10 -13 0 12.4 3.5
    -10 13 -1 16 5.2
    10 13 1 21.1 4.1
    -10 -13 -1 27.2 4.7
    10 -13 1 19 6.4
    -11 0 9 2.3 3.3
    11 0 -9 3.6 3.5
    11 0 -8 184.28 15.7
    -11 0 8 161.98 14.7
    11 0 -7 2.7 2.2
    -11 0 7 3.4 2.4
    -11 0 6 211.58 18.3
    11 0 -6 236.18 17.9
    -11 0 6 200.58 18.8
    11 0 -6 266.77 19.8
    11 0 -5 1 1.2
    -11 0 5 0.6 1.8
    11 0 -5 -0.2 1.7
    -11 0 5 1.6 2
    -11 0 4 -0.2 1.5
    -11 0 4 0.3 1.7
    11 0 -4 -0.8 1.5
    11 0 -4 1.9 1
    -11 0 3 0.8 1.4
    11 0 -3 0.7 0.9
    11 0 -3 -0.8 1.7
    11 0 -3 1.6 1.5
    -11 0 3 -0.8 1.4
    -11 0 2 415.26 33.6
    11 0 -2 448.96 33.5
    11 0 -2 444.56 33.1
    11 0 -2 488.65 34.6
    -11 0 2 389.76 34.3
    -11 0 2 435.06 33.4
    11 0 -1 -1.2 0.9
    11 0 -1 0.7 1.5
    -11 0 1 0.9 2.1
    -11 0 1 1.2 1.2
    -11 0 1 0.8 1.2
    11 0 -1 0.8 1.5
    -11 0 0 283.27 21
    11 0 0 262.17 21
    11 0 0 247.58 20.8
    -11 0 0 287.67 22.1
    -11 0 0 271.27 21.1
    11 0 0 272.57 22.1
    11 0 1 1.1 1.5
    -11 0 -1 -1.2 1
    -11 0 -1 -1.7 1.9
    -11 0 -1 0.7 1.3
    11 0 1 -1.7 1.7
    -11 0 -2 18.7 3.2
    -11 0 -2 16.3 2.6
    -11 0 -2 20.1 2.5
    11 0 2 14.7 3.2
    11 0 2 14.1 2.6
    11 0 3 -1.7 1.9
    -11 0 -3 0.5 2
    -11 0 -3 0.1 1.4
    -11 0 -3 -0.3 1.1
    11 0 3 0 2
    11 0 4 132.39 13.1
    -11 0 -4 174.68 13.5
    -11 0 -4 169.88 13.1
    -11 0 -4 173.38 12.7
    11 0 4 129.19 13.9
    11 0 5 3.1 3.2
    -11 0 -5 -2.5 2.5
    11 0 5 -0.8 2.7
    -11 0 -5 3.2 2.2
    -11 0 -5 -0.4 1.6
    -11 0 -6 35.6 4.7
    -11 0 -6 37.1 4.5
    11 0 6 22.1 7.3
    11 0 6 25 5
    11 0 7 -0.8 3.9
    -11 0 -7 -4.5 2.5
    -11 1 9 209.88 19.2
    11 1 -9 226.78 19.8
    -11 -1 9 235.48 18.8
    11 -1 -9 232.58 19.9
    11 1 -8 8.6 3
    -11 1 8 10.3 3.3
    11 -1 -8 8.2 3
    -11 -1 8 11.3 2.9
    -11 1 7 253.87 21.4
    11 1 -7 272.87 20.5
    11 1 -7 306.67 22.6
    -11 -1 7 261.57 21
    -11 -1 7 220.98 21.6
    11 -1 -7 269.87 20.8
    11 1 -6 97.49 9.1
    11 1 -6 73.09 7
    -11 1 6 83.69 8.1
    11 -1 -6 84.49 7.4
    -11 -1 6 74.39 8.6
    -11 -1 6 82.49 7.6
    11 -1 -6 93.49 8.9
    11 1 -5 2.9 1.8
    -11 1 5 1.3 1.9
    11 1 -5 -0.9 1
    -11 1 5 1.7 2
    11 -1 -5 -2.6 1.4
    11 -1 -5 2.4 1.8
    -11 -1 5 1.7 1.6
    -11 -1 5 -0.2 2
    -11 1 4 81.19 7.3
    11 1 -4 78.49 6.3
    -11 1 4 60.69 7.3
    11 1 -4 87.09 8
    11 -1 -4 80.09 6.7
    -11 -1 4 68.19 6.8
    11 -1 -4 92.09 8.1
    -11 -1 4 75.39 7.4
    11 1 -3 11.1 2.2
    -11 1 3 9 2.1
    -11 1 3 11.5 2.3
    11 1 -3 11.5 1.5
    11 1 -3 13.9 3
    11 -1 -3 20.2 2.9
    -11 -1 3 12.3 2.4
    11 -1 -3 14.3 2
    -11 -1 3 10.7 2
    11 -1 -3 12.4 2.8
    11 1 -2 39.3 4.4
    -11 1 2 34.4 5.1
    -11 1 2 32.6 3.9
    11 1 -2 29.8 3.1
    11 1 -2 33.1 4
    -11 1 2 30.3 3.9
    11 -1 -2 33.5 3.4
    -11 -1 2 28.6 3.6
    -11 -1 2 34.1 4
    11 -1 -2 39.2 4.7
    11 -1 -2 39.5 3.8
    -11 1 1 45.2 5.3
    -11 1 1 38.1 4.1
    11 1 -1 42.2 4.3
    11 1 -1 47.9 5
    -11 1 1 37.6 4.2
    11 1 -1 37.6 3.6
    11 -1 -1 41.3 4.2
    -11 -1 1 38.2 4.2
    -11 -1 1 35.4 4.8
    11 -1 -1 40.4 5
    11 -1 -1 37.9 3.8
    -11 -1 1 42.8 4
    11 1 0 111.59 9.7
    -11 1 0 96.59 8.7
    -11 1 0 122.69 10.1
    11 1 0 92.79 8.9
    -11 1 0 110.89 8.9
    -11 -1 0 110.49 8.9
    -11 -1 0 95.39 9.4
    11 -1 0 109.19 10
    -11 -1 0 107.09 8.6
    11 -1 0 104.29 8.8
    11 -1 0 96.29 8.5
    11 1 1 158.68 14.1
    11 1 1 154.28 13.4
    -11 1 -1 193.08 14.5
    -11 1 -1 171.58 13.3
    -11 1 -1 164.08 13.1
    -11 -1 -1 173.28 13.1
    11 -1 1 147.99 13.1
    -11 -1 -1 169.28 13.3
    11 -1 1 157.88 14.5
    11 -1 1 158.68 13.1
    -11 -1 -1 165.78 14.1
    -11 1 -2 0.3 1.3
    -11 1 -2 -0.9 2.1
    11 1 2 -1 2.1
    -11 1 -2 -0.6 1
    11 1 2 -0.2 1.8
    11 -1 2 -1.9 1.9
    11 -1 2 -0.5 1.5
    -11 -1 -2 0.6 1.2
    -11 -1 -2 1.4 2
    -11 -1 -2 -1.4 1.1
    -11 1 -3 3.6 1.8
    11 1 3 5.7 2.3
    -11 1 -3 9.8 1.6
    -11 1 -3 7.2 2.5
    11 1 3 4.9 2.4
    11 -1 3 3.9 2.4
    -11 -1 -3 7.3 1.6
    -11 -1 -3 6.8 1.9
    -11 -1 -3 9.9 2.3
    11 -1 3 8.9 2
    -11 -1 -3 4.9 2.9
    -11 1 -4 342.67 26.3
    -11 1 -4 353.26 26.9
    -11 -1 -4 368.76 26.6
    11 -1 4 276.47 26.5
    -11 -1 -4 363.56 27.1
    -11 -1 -4 351.56 26.8
    11 1 5 15.4 3.7
    11 1 5 7.3 3.1
    -11 1 -5 11.1 3.3
    -11 1 -5 16.5 3.4
    -11 1 -5 13.9 2.2
    -11 -1 -5 15.6 3.1
    11 -1 5 11.3 3.7
    11 -1 5 14.2 3.3
    -11 -1 -5 12.5 2.5
    -11 -1 -5 15.8 3
    -11 1 -6 3.5 2.4
    -11 1 -6 2.9 1.9
    -11 1 -6 7.1 4.2
    11 1 6 2.3 3.1
    -11 -1 -6 1 2.1
    11 -1 6 2.1 3.6
    -11 -1 -6 4 2.5
    11 1 7 13.3 4.2
    -11 1 -7 21.8 3.9
    -11 1 -7 18 3.2
    -11 -1 -7 22.9 3.8
    -11 -1 -7 22.1 3.9
    11 -1 7 13.5 4.9
    11 2 -9 81.89 9.7
    -11 2 9 90.49 11
    11 -2 -9 77.09 9.6
    11 2 -8 2.4 2.8
    -11 2 8 -6.4 3.2
    11 -2 -8 -1.6 2.6
    11 2 -7 27 5.2
    -11 2 7 23.6 4
    -11 -2 7 16.1 3.8
    -11 -2 7 30.7 3.9
    11 2 -6 77.69 7.9
    11 2 -6 56.09 6.3
    -11 2 6 64.99 7.1
    11 -2 -6 66.09 6.5
    11 -2 -6 77.59 7.6
    -11 -2 6 66.19 7.8
    -11 -2 6 65.19 6.1
    11 2 -5 10.1 2.7
    11 2 -5 10.5 1.6
    -11 2 5 8.4 2.6
    -11 -2 5 10.6 1.8
    11 -2 -5 11.8 2.9
    11 -2 -5 8.4 1.9
    -11 -2 5 8.4 2.4
    -11 2 4 3 1.9
    -11 2 4 5 1.8
    11 2 -4 5.4 1
    11 2 -4 3.8 2
    11 -2 -4 6.4 1.5
    -11 -2 4 4.2 1.3
    -11 -2 4 3.9 2
    11 -2 -4 7.9 2.3
    -11 2 3 285.07 25.5
    11 2 -3 380.96 26.6
    -11 2 3 316.67 25.5
    11 2 -3 308.27 24.6
    11 -2 -3 333.17 25.3
    11 -2 -3 332.17 25.1
    -11 -2 3 311.67 24.9
    -11 -2 3 319.77 25.7
    11 -2 -3 360.36 26.6
    11 2 -2 11.4 2.3
    -11 2 2 12.3 2.4
    -11 2 2 12.4 2.3
    11 2 -2 18 3
    -11 -2 2 14.4 2.3
    11 -2 -2 14.4 2.3
    11 -2 -2 14.9 2.1
    -11 -2 2 12.6 2.9
    11 -2 -2 17.3 3.3
    -11 -2 2 15.2 2.6
    -11 2 1 120.59 10.3
    11 2 -1 133.39 11
    -11 2 1 141.79 11.6
    -11 2 1 109.39 10.1
    11 2 -1 113.99 10.3
    11 -2 -1 126.69 11.5
    11 -2 -1 124.39 10
    -11 -2 1 123.09 9.9
    11 -2 -1 119.69 10
    -11 -2 1 118.59 10.3
    11 2 0 809.32 65.59
    -11 2 0 910.31 65.59
    -11 2 0 1006.6 66.89
    11 2 0 949.31 66.49
    -11 2 0 827.22 65.39
    -11 -2 0 888.71 65.59
    11 -2 0 836.42 65.39
    -11 -2 0 885.21 65.19
    11 -2 0 844.62 66.79
    -11 -2 0 736.43 66.09
    11 -2 0 876.61 65.29
    -11 2 -1 17.9 2.7
    11 2 1 15.6 3.2
    -11 2 -1 18 3.8
    -11 2 -1 15.1 2.3
    11 -2 1 15.9 2.2
    11 -2 1 15.5 2.4
    11 -2 1 14.1 3.4
    -11 -2 -1 17.7 2.7
    -11 -2 -1 16 2.4
    11 2 2 73.29 7.7
    11 2 2 83.69 8.2
    -11 2 -2 88.59 7.5
    -11 2 -2 94.79 8.9
    -11 2 -2 83.39 7.1
    11 -2 2 79.09 8.9
    -11 -2 -2 90.89 8.1
    -11 -2 -2 87.69 7.5
    -11 -2 -2 94.89 7.4
    -11 -2 -2 78.39 8.1
    11 -2 2 77.19 7.3
    -11 2 -3 9.4 2.1
    11 2 3 9.4 2.6
    -11 2 -3 9.5 1.6
    11 2 3 11.2 2.8
    -11 2 -3 13.2 2.8
    11 -2 3 11.9 2.1
    11 -2 3 8.2 2.9
    -11 -2 -3 11.4 3
    -11 -2 -3 9.6 2.2
    -11 -2 -3 9.1 2
    -11 -2 -3 9.8 1.9
    -11 2 -4 4.7 1.9
    -11 2 -4 4.4 1.3
    11 2 4 3.8 2.4
    11 2 4 2.9 3.2
    -11 -2 -4 4.4 1.9
    -11 -2 -4 4.3 1.7
    -11 -2 -4 5 2.3
    11 -2 4 4.6 2.8
    11 -2 4 5.2 2.2
    -11 2 -5 77.79 6.3
    11 2 5 59.59 7.7
    11 -2 5 60.29 7.4
    -11 -2 -5 75.39 7.2
    -11 -2 -5 77.19 7.1
    -11 -2 -5 80.39 7.5
    -11 2 -6 14.3 2.2
    11 2 6 9.4 3.3
    -11 2 -6 9.3 2.7
    11 -2 6 5.9 3.9
    -11 -2 -6 9.5 2.8
    -11 -2 -6 10 2.7
    -11 2 -7 3.5 2.1
    11 2 7 -3.1 4.6
    -11 2 -7 7.6 2.9
    -11 -2 -7 5.3 3.2
    11 -2 7 8.3 4.7
    -11 -2 -7 -2.2 3
    -11 3 9 26.4 5.3
    11 -3 -9 27.6 6.2
    11 -3 -9 18.7 4.3
    -11 3 8 26.4 5
    11 3 -8 35.9 6
    -11 -3 8 23.8 4.9
    11 -3 -8 36.7 6
    -11 3 7 150.78 13
    -11 -3 7 134.29 12.9
    11 3 -6 14.6 4.9
    11 3 -6 5.9 1
    -11 3 6 6.7 2.9
    11 -3 -6 4.5 2.4
    11 3 -5 105.89 8.3
    -11 3 5 103.19 10
    11 3 -5 120.49 10.7
    -11 -3 5 102.19 9.8
    11 -3 -5 103.59 9.1
    -11 -3 5 111.29 8.5
    11 -3 -5 114.89 10.7
    11 3 -4 2.6 0.5
    11 3 -4 4.9 2.1
    -11 3 4 2.5 2.2
    11 -3 -4 2.2 1.6
    -11 -3 4 2.4 0.8
    11 -3 -4 4.6 2
    -11 -3 4 1.2 1.9
    11 3 -3 131.69 11.3
    -11 3 3 117.29 10.6
    11 -3 -3 127.29 11.4
    11 -3 -3 124.59 10.2
    11 -3 -3 120.59 9.9
    -11 -3 3 113.99 9.5
    -11 -3 3 125.09 10.7
    -11 3 2 197.78 15.7
    -11 3 2 167.88 15.3
    -11 -3 2 191.48 14.8
    11 -3 -2 194.78 15.2
    11 -3 -2 204.08 15.3
    11 -3 -2 197.08 16.7
    -11 -3 2 194.48 15.6
    11 3 -1 26.2 4
    -11 3 1 24 3.5
    -11 3 1 36.4 3.9
    11 3 -1 41.2 4.5
    -11 -3 1 34.2 3.2
    11 -3 -1 34 3.5
    -11 -3 1 23.1 4.5
    -11 -3 1 31.8 3.8
    11 -3 -1 29.3 3.3
    11 -3 -1 29.1 4.6
    11 3 0 115.19 10.5
    -11 3 0 111.29 10.1
    -11 3 0 124.89 10.6
    11 3 0 141.59 11.2
    11 -3 0 119.29 10.2
    11 -3 0 121.39 11.8
    -11 -3 0 130.69 10
    -11 -3 0 128.49 10.3
    11 -3 0 131.29 10.2
    -11 -3 0 126.09 10.4
    11 3 1 56.59 6.2
    -11 3 -1 63.09 5.5
    -11 3 -1 63.59 6
    11 3 1 67.59 6.4
    -11 -3 -1 69.59 6
    11 -3 1 57.79 7.3
    11 -3 1 58.09 5.6
    -11 -3 -1 65.19 6
    11 -3 1 61.29 5.4
    -11 -3 -1 51.69 6.3
    -11 -3 -1 63.59 5.5
    -11 3 -2 166.58 13.1
    -11 3 -2 187.08 13.8
    11 3 2 178.38 14.2
    11 3 2 150.28 13.9
    -11 -3 -2 189.48 13.4
    -11 -3 -2 143.39 13.9
    11 -3 2 152.58 15.1
    11 -3 2 153.68 13.1
    -11 -3 -2 182.88 13.7
    -11 -3 -2 167.38 13.9
    -11 3 -3 36 4.4
    11 3 3 37.5 5.3
    11 3 3 40.1 5.1
    -11 3 -3 41.4 3.7
    -11 -3 -3 43.2 4.3
    -11 -3 -3 47.1 5.6
    11 -3 3 32.4 5.7
[truncated: 89,458 more chars]
