# Supplementary material for: Synthesis and crystal structure of (E)-1,2-bis­[2-(methyl­sulfan­yl)phen­yl]diazene
Source: Acta Crystallogr E Crystallogr Commun. 2019 Oct 31;75(Pt 11):1808–11. doi: 10.1107/S2056989019014592 (PMC6829741; doi:10.1107/S2056989019014592)
Supplement: Supplementary file 2 [file e-75-01808-Isup2.hkl]

#
# h,k,l, Fc-squared, Fo-squared, sigma(Fo-squared), status flag
#
data_I
_shelx_title ' hoffmann181122_0ma_a.res in P2(1)/c'
_shelx_refln_list_code          4
_shelx_F_calc_maximum      154.92
_exptl_crystal_F_000       576.00
_reflns_d_resolution_high  0.7486

loop_
 _space_group_symop_operation_xyz
 'x, y, z'
 '-x, y+1/2, -z+1/2'
 '-x, -y, -z'
 'x, -y-1/2, z-1/2'

_cell_length_a    13.0656
_cell_length_b    12.1787
_cell_length_c     8.3471
_cell_angle_alpha  90.000
_cell_angle_beta   96.154
_cell_angle_gamma  90.000

_shelx_F_squared_multiplier     1.000

loop_
 _refln_index_h
 _refln_index_k
 _refln_index_l
 _refln_F_squared_calc
 _refln_F_squared_meas
 _refln_F_squared_sigma
 _refln_observed_status
   2   0   0       2003.53       2186.10        76.76 o
   3   0   0        186.12        199.23         6.92 o
   4   0   0       3775.69       3962.48       143.06 o
   5   0   0       1544.22       1665.76        50.97 o
   6   0   0        876.39        860.15        27.12 o
   7   0   0         30.11         42.03         2.73 o
   8   0   0        182.94        263.68         9.29 o
   9   0   0        172.33        181.54         7.00 o
  10   0   0        147.53        141.34         6.09 o
  11   0   0       1032.35       1027.60        33.02 o
  12   0   0        267.12        267.10        12.48 o
  13   0   0         36.18         33.10         6.22 o
  14   0   0        821.58        841.91        39.91 o
  15   0   0        816.37        771.30        49.56 o
  16   0   0          5.35         16.30         6.69 o
  17   0   0        246.70        237.73        17.86 o
   1   1   0        748.91        756.78        28.53 o
   2   1   0       5197.76       5277.28       195.53 o
   3   1   0       7881.42       8354.83       853.21 o
   4   1   0         74.46         72.26         2.06 o
   5   1   0       3098.50       3220.76        75.85 o
   6   1   0       1908.68       1948.45        46.30 o
   7   1   0         73.03         90.67         2.70 o
   8   1   0        678.98        659.65        15.65 o
   9   1   0       1382.80       1402.82        34.04 o
  10   1   0         79.93         70.44         3.04 o
  11   1   0        397.74        399.37        10.39 o
  12   1   0       1271.65       1246.50        30.83 o
  13   1   0         18.14         20.53         2.77 o
  14   1   0        539.06        537.85        17.60 o
  15   1   0        155.59        151.71         8.93 o
  16   1   0         91.33         81.32         7.43 o
  17   1   0        419.46        391.53        18.39 o
   0   2   0       2823.30       2544.28        77.46 o
   1   2   0       3471.79       3254.50        69.90 o
   2   2   0         12.77         14.03         0.76 o
   3   2   0         94.68        102.30         2.85 o
   4   2   0       1814.92       1874.38        46.83 o
   5   2   0         66.30         62.31         2.17 o
   6   2   0          0.76          2.32         0.68 o
   7   2   0        244.73        265.80         7.13 o
   8   2   0        774.54        838.26        20.63 o
   9   2   0        170.33        170.98         5.41 o
  10   2   0          4.99          6.72         1.39 o
  11   2   0       3237.44       3317.71        75.26 o
  12   2   0        557.91        547.31        15.22 o
  13   2   0       1958.65       1959.05        53.28 o
  14   2   0         85.38         87.12         5.81 o
  15   2   0        117.40        115.95         7.84 o
  16   2   0         97.50         93.00         6.80 o
  17   2   0        112.83        111.92         7.97 o
   1   3   0        103.29         92.14         2.47 o
   2   3   0          1.66          1.48         0.47 o
   3   3   0        633.44        669.75        17.09 o
   4   3   0        551.31        518.61        14.31 o
   5   3   0         93.39         78.63         2.58 o
   6   3   0        669.87        700.89        18.18 o
   7   3   0       4650.88       4978.61       123.95 o
   8   3   0        637.96        664.45        16.57 o
   9   3   0        209.19        198.07         5.41 o
  10   3   0        976.61        949.76        23.52 o
  11   3   0        488.60        475.47        12.58 o
  12   3   0       1085.87       1092.01        28.56 o
  13   3   0          4.61          4.86         2.50 o
  14   3   0          7.97         10.61         3.02 o
  15   3   0        285.88        289.63        14.82 o
  16   3   0         69.49         55.56         5.70 o
  17   3   0         11.11          1.36         5.58 o
   0   4   0          5.86          7.54         0.93 o
   1   4   0       1851.06       1842.43        40.07 o
   2   4   0       3325.98       3181.32        75.20 o
   3   4   0         70.50         61.57         2.23 o
   4   4   0        314.00        285.62         7.50 o
   5   4   0       5649.50       5876.11       154.61 o
   6   4   0          4.06          9.28         0.97 o
   7   4   0        272.50        276.54         7.83 o
   8   4   0        614.96        598.88        15.02 o
   9   4   0        221.91        199.58         5.87 o
  10   4   0       3266.82       3332.74        78.99 o
  11   4   0        513.06        503.16        13.91 o
  12   4   0       1137.70       1140.30        31.50 o
  13   4   0          1.28          2.75         2.49 o
  14   4   0         84.37         75.43         4.70 o
  15   4   0         17.11         11.00         4.49 o
  16   4   0        399.97        414.23        17.94 o
   1   5   0       1904.72       1890.74        43.00 o
   2   5   0         26.06         18.54         1.18 o
   3   5   0         33.76         28.13         1.58 o
   4   5   0       3818.19       3851.13        86.70 o
   5   5   0        308.07        324.72         8.53 o
   6   5   0        411.21        440.02        11.92 o
   7   5   0       1491.73       1474.02        37.51 o
   8   5   0         82.46         74.68         3.05 o
   9   5   0         14.74         12.58         1.68 o
  10   5   0       1107.75       1089.09        33.25 o
  11   5   0         65.34         65.06         3.80 o
  12   5   0          2.54          1.46         2.57 o
  13   5   0         39.87         41.51         4.81 o
  14   5   0        876.86        891.25        38.47 o
  15   5   0        306.37        276.65        14.84 o
  16   5   0          5.72          6.05         8.21 o
   0   6   0       2160.03       2343.20        72.20 o
   1   6   0       4039.72       4220.74       105.42 o
   2   6   0        744.03        809.97        19.18 o
   3   6   0        739.09        883.34        20.74 o
   4   6   0         47.73         43.35         2.21 o
   5   6   0          1.33         -0.78         0.88 o
   6   6   0        106.71        120.03         3.88 o
   7   6   0         27.16         28.91         1.89 o
   8   6   0        229.78        224.30         6.87 o
   9   6   0         13.01         10.02         1.64 o
  10   6   0         44.00         45.99         3.16 o
  11   6   0        292.40        307.05        10.50 o
  12   6   0          1.13          2.07         2.32 o
  13   6   0        460.83        471.57        19.94 o
  14   6   0          7.11          5.73         3.96 o
  15   6   0         24.89         20.54         6.49 o
  16   6   0        271.24        252.90        16.63 o
   1   7   0         40.16         58.25         2.57 o
   2   7   0        256.90        233.12         6.18 o
   3   7   0          2.91          0.18         1.16 o
   4   7   0         34.59         20.94         1.71 o
   5   7   0        324.56        284.62         8.10 o
   6   7   0        170.62        155.73         4.88 o
   7   7   0        238.50        251.00         7.05 o
   8   7   0        393.24        369.04         9.81 o
   9   7   0         32.19         24.66         2.17 o
  10   7   0        145.23        151.41         8.32 o
  11   7   0         59.22         54.07         3.70 o
  12   7   0         32.51         33.92         3.25 o
  13   7   0         32.07         27.19         3.67 o
  14   7   0          4.00         -3.38         5.11 o
  15   7   0         83.44         86.66         9.03 o
   0   8   0       1464.95       1457.67        45.97 o
   1   8   0       1598.86       1684.89        37.34 o
   2   8   0        796.39        782.57        18.06 o
   3   8   0        694.13        657.62        17.69 o
   4   8   0         14.40         18.92         1.75 o
   5   8   0        390.71        377.50         9.88 o
   6   8   0        147.44        127.72         4.47 o
   7   8   0        184.91        179.54         6.03 o
   8   8   0        533.19        520.17        16.69 o
   9   8   0        332.12        315.17        11.40 o
  10   8   0          0.91          0.91         1.78 o
  11   8   0        638.13        619.80        18.22 o
  12   8   0         66.31         55.74         4.16 o
  13   8   0        147.01        151.67        12.58 o
  14   8   0        231.01        247.51        18.93 o
  15   8   0         60.37         63.08         9.42 o
   1   9   0       1231.11       1188.83        26.92 o
   2   9   0         93.79        103.04         3.88 o
   3   9   0          0.01         -1.47         1.47 o
   4   9   0        466.49        428.77        11.73 o
   5   9   0        152.25        155.59         5.85 o
   6   9   0        383.90        381.21        10.17 o
   7   9   0        545.46        541.02        18.09 o
   8   9   0        298.69        289.47        11.08 o
   9   9   0        158.15        167.44         7.25 o
  10   9   0         50.37         45.21         3.23 o
  11   9   0        652.38        650.94        20.20 o
  12   9   0        869.60        985.17        51.14 o
  13   9   0        178.60        182.74        13.08 o
  14   9   0         49.94         52.78         7.91 o
   0  10   0          0.10          0.46         2.66 o
   1  10   0        259.04        254.53         7.19 o
   2  10   0         27.39         29.01         2.87 o
   3  10   0        312.24        338.20         9.29 o
   4  10   0         10.70         13.45         2.13 o
   5  10   0         12.34         15.11         2.47 o
   6  10   0        242.47        223.59         7.89 o
   7  10   0         87.83         89.17         4.51 o
   8  10   0         60.78         58.89         4.76 o
   9  10   0        269.31        262.82        10.57 o
  10  10   0         65.36         64.51         3.44 o
  11  10   0          6.19         -0.10         2.28 o
  12  10   0        124.18        136.45        12.33 o
  13  10   0         97.73         91.18         9.72 o
   1  11   0         35.24         31.83         2.49 o
   2  11   0         20.45         12.96         2.12 o
   3  11   0        125.84        112.08         5.04 o
   4  11   0          0.98          0.76         2.35 o
   5  11   0        666.90        626.87        19.81 o
   6  11   0        530.72        515.97        17.10 o
   7  11   0         11.32          8.37         2.25 o
   8  11   0         18.76         20.14         4.85 o
   9  11   0         65.10         68.76         4.39 o
  10  11   0        196.19        203.10         8.99 o
  11  11   0         48.08         49.15         7.14 o
  12  11   0        157.50        172.28        13.69 o
   0  12   0       1536.24       1477.05        47.49 o
   1  12   0         69.50         57.02         3.52 o
   2  12   0         68.22         64.56         3.90 o
   3  12   0       1113.18       1171.48        32.91 o
   4  12   0        301.35        299.03        11.19 o
   5  12   0         12.94         21.25         3.11 o
   6  12   0        541.25        569.19        18.22 o
   7  12   0         96.31        118.03         6.98 o
   8  12   0        593.87        651.88        26.06 o
   9  12   0          0.00          0.03         5.66 o
  10  12   0         26.47         25.21         6.82 o
  11  12   0        133.15        136.80        20.39 o
   1  13   0         37.86         43.54         3.94 o
   2  13   0        166.32        181.04         7.83 o
   3  13   0        277.95        284.53        10.94 o
   4  13   0        322.50        308.32        12.32 o
   5  13   0        346.51        395.50        16.55 o
   6  13   0       1149.28       1154.36        62.87 o
   7  13   0          6.68          3.61         3.49 o
   8  13   0        330.07        355.51        19.17 o
   9  13   0        427.43        412.19        32.26 o
  10  13   0         41.34         38.22         8.13 o
   0  14   0        172.45        218.87        15.55 o
   1  14   0        236.59        245.84        17.24 o
   2  14   0         25.97         24.13         5.39 o
   3  14   0        500.70        539.69        22.14 o
   4  14   0         16.22         20.81         5.19 o
   5  14   0         35.15         45.56         5.15 o
   6  14   0          0.16         -1.28         3.85 o
   7  14   0          4.96         10.46         5.56 o
   8  14   0        290.52        306.29        18.88 o
   1  15   0         26.14         24.93         5.53 o
   2  15   0         60.84         58.28         7.59 o
   3  15   0          0.26         -4.90         4.90 o
   4  15   0        314.74        305.07        15.10 o
   5  15   0        208.79        193.69        11.75 o
   6  15   0        168.97        210.85        18.30 o
   0  16   0          3.32          9.33        12.37 o
   1  16   0        254.50        265.66        20.47 o
   2  16   0        320.47        356.16        20.11 o
   3  16   0          0.20         11.54        10.24 o
 -17   1   1          1.58         -2.79         5.46 o
 -16   1   1         11.03         11.11         4.69 o
 -15   1   1        284.37        284.42        12.21 o
 -14   1   1         44.51         49.67         4.38 o
 -13   1   1          1.10         -1.59         2.30 o
 -12   1   1        866.30        884.20        23.54 o
 -11   1   1        148.90        152.66         4.70 o
 -10   1   1        111.03        141.74         4.29 o
  -9   1   1        466.98        455.48        10.85 o
  -8   1   1       2065.17       2319.42        50.45 o
  -7   1   1        953.72       1076.95        24.88 o
  -6   1   1         18.25         17.00         1.00 o
  -5   1   1       2469.16       2642.62        62.42 o
  -4   1   1       3257.51       3248.11        80.58 o
  -3   1   1        261.76        281.23         6.66 o
  -2   1   1       8087.23       6957.58       253.36 o
  -1   1   1        165.47        217.05         9.41 o
   0   1   1        371.38        351.42         8.53 o
   1   1   1       1636.61       1591.72        39.67 o
   2   1   1       5376.45       5062.80       133.00 o
   3   1   1       4372.33       4517.22       105.81 o
   4   1   1        134.92        198.70         5.24 o
   5   1   1       1173.11       1291.97        32.56 o
   6   1   1         81.68        108.16         3.21 o
   7   1   1       1381.07       1513.15        36.27 o
   8   1   1         68.80         78.68         2.82 o
   9   1   1         60.54         53.81         2.46 o
  10   1   1        430.54        416.80        11.13 o
  11   1   1        627.91        627.26        15.51 o
  12   1   1          9.79          5.01         2.09 o
  13   1   1         24.89         26.55         2.95 o
  14   1   1       1311.77       1294.89        41.51 o
  15   1   1        543.79        551.97        19.86 o
  16   1   1         53.33         44.08         5.93 o
  17   1   1        171.58        162.75        12.70 o
 -17   2   1        326.97        317.60        16.53 o
 -16   2   1        249.66        265.18        13.10 o
 -15   2   1          7.86          1.36         3.91 o
 -14   2   1        130.60        126.02         7.59 o
 -13   2   1        195.58        183.58         7.12 o
 -12   2   1          6.89          5.23         1.95 o
 -11   2   1        463.07        466.61        12.53 o
 -10   2   1        215.49        208.74         6.06 o
  -9   2   1       1893.33       2024.95        51.19 o
  -8   2   1        322.88        322.80         9.01 o
  -7   2   1        443.66        511.04        13.56 o
  -6   2   1        515.70        517.83        13.61 o
  -5   2   1         22.26         29.74         1.42 o
  -4   2   1         76.38         76.41         2.53 o
  -3   2   1        847.51        851.69        26.39 o
  -2   2   1       5223.19       5144.18       170.90 o
  -1   2   1         77.75         78.89         2.19 o
   0   2   1       2419.33       2294.63        49.46 o
   1   2   1        310.28        360.43         8.87 o
   2   2   1      23999.49      26204.39      1131.70 o
   3   2   1       8842.65       8196.27       230.12 o
   4   2   1        198.00        242.07         6.01 o
   5   2   1       1151.44       1188.65        27.17 o
   6   2   1        581.59        732.46        16.39 o
   7   2   1        357.17        358.23         9.32 o
   8   2   1       1283.40       1283.50        31.10 o
   9   2   1        133.72        131.31         4.62 o
  10   2   1        357.93        326.10         8.99 o
  11   2   1         70.08         61.43         3.36 o
  12   2   1        265.11        241.36         9.19 o
  13   2   1        943.17        954.37        26.99 o
  14   2   1        236.12        237.63         9.01 o
  15   2   1        137.58        120.09         8.39 o
  16   2   1         59.84         57.62         5.63 o
 -17   3   1         49.72         50.72         7.10 o
 -16   3   1        112.51        116.22        10.94 o
 -15   3   1        310.65        302.21        12.60 o
 -14   3   1        221.39        218.01        10.52 o
 -13   3   1        561.23        550.76        16.45 o
 -12   3   1       1170.54       1198.11        33.08 o
 -11   3   1        113.83        120.47         5.80 o
 -10   3   1        633.39        641.85        16.46 o
  -9   3   1        494.55        534.16        13.77 o
  -8   3   1          6.77          6.77         1.03 o
  -7   3   1       1069.08       1101.07        26.65 o
  -6   3   1        401.12        430.63        11.46 o
  -5   3   1        198.24        215.39         6.40 o
  -4   3   1        801.20        812.71        25.53 o
  -3   3   1       1512.23       1575.74        48.60 o
  -2   3   1        176.15        185.06         4.90 o
  -1   3   1      10161.79       8982.38       272.86 o
   0   3   1          0.19          0.37         0.35 o
   1   3   1        924.89        933.05        20.41 o
   2   3   1        500.60        529.35        13.07 o
   3   3   1      14497.56      13653.50       452.78 o
   4   3   1       2716.05       2813.91        70.17 o
   5   3   1         92.93         85.26         2.84 o
   6   3   1       1109.43       1140.00        27.49 o
   7   3   1        479.09        520.32        13.13 o
   8   3   1        429.74        422.90        10.94 o
   9   3   1         73.90         63.98         2.79 o
  10   3   1        822.62        818.86        20.55 o
  11   3   1        239.30        235.75         6.81 o
  12   3   1        401.45        376.41        11.90 o
  13   3   1       1035.96       1038.99        34.60 o
  14   3   1        289.77        278.32        10.40 o
  15   3   1         63.27         50.17         6.12 o
  16   3   1        166.56        141.16        10.68 o
 -16   4   1          3.34          7.96         6.32 o
 -15   4   1         78.25         76.69         5.63 o
 -14   4   1        213.53        213.58         9.29 o
 -13   4   1        137.30        138.26         6.59 o
 -12   4   1          2.44          1.66         2.01 o
 -11   4   1         30.79         32.30         2.44 o
 -10   4   1         43.54         42.43         2.57 o
  -9   4   1       2057.42       2092.95        52.91 o
  -8   4   1          1.11          0.55         0.92 o
  -7   4   1        551.81        541.47        14.40 o
  -6   4   1       1069.96       1179.17        29.99 o
  -5   4   1        761.41        829.19        21.25 o
  -4   4   1         29.98         25.12         1.50 o
  -3   4   1        128.63        154.98         4.41 o
  -2   4   1       1789.82       1876.18        44.72 o
  -1   4   1        298.04        304.27         7.25 o
   0   4   1        739.23        797.73        17.79 o
   1   4   1         72.61         73.19         2.23 o
   2   4   1       2170.90       2152.95        48.72 o
   3   4   1        803.00        820.00        20.07 o
   4   4   1       2395.44       2620.99        62.09 o
   5   4   1        474.56        445.93        11.93 o
   6   4   1       1356.43       1363.12        34.70 o
   7   4   1        208.29        188.54         5.79 o
   8   4   1        218.31        222.33         6.61 o
   9   4   1         28.22         29.05         2.10 o
  10   4   1         67.71         64.67         3.47 o
  11   4   1        107.98        105.22         4.91 o
  12   4   1        313.10        309.08        10.06 o
  13   4   1         80.78         94.10         6.41 o
  14   4   1          0.50          4.57         3.20 o
  15   4   1         15.65          9.42         4.19 o
  16   4   1         74.52         77.41         6.48 o
 -16   5   1        272.59        299.85        17.80 o
 -15   5   1          0.66         -2.99         4.88 o
 -14   5   1        673.32        690.48        26.81 o
 -13   5   1        231.70        235.35        10.69 o
 -12   5   1          3.67          4.50         2.10 o
 -11   5   1         12.09         10.69         1.87 o
 -10   5   1       1955.44       1978.17        50.25 o
  -9   5   1        532.76        546.23        14.77 o
  -8   5   1          8.06          8.97         1.17 o
  -7   5   1          5.15          1.51         1.16 o
  -6   5   1        154.44        146.39         4.31 o
  -5   5   1       2745.35       2870.36        71.96 o
  -4   5   1        525.50        575.68        15.23 o
  -3   5   1       1217.41       1345.59        36.13 o
  -2   5   1        252.70        217.97         6.10 o
  -1   5   1        167.22        173.25         5.03 o
   0   5   1        125.70        125.99         3.55 o
   1   5   1       2466.82       2542.92        55.11 o
   2   5   1       4957.22       5276.27       118.46 o
   3   5   1        258.58        293.35         7.91 o
   4   5   1        578.83        557.65        12.74 o
   5   5   1          9.26         11.95         0.82 o
   6   5   1        762.10        723.00        18.02 o
   7   5   1         14.28         11.81         1.10 o
   8   5   1        598.87        607.63        16.47 o
   9   5   1       1118.82       1126.50        32.78 o
  10   5   1         43.66         45.94         2.97 o
  11   5   1        346.57        355.17        11.94 o
  12   5   1        841.79        882.27        36.22 o
  13   5   1         45.36         42.74         3.73 o
  14   5   1         64.41         68.09         5.86 o
  15   5   1         77.51         80.01         8.19 o
  16   5   1        207.20        201.14        14.23 o
 -16   6   1         77.45         71.92        10.62 o
 -15   6   1         75.08         71.14         8.61 o
 -14   6   1        360.28        400.79        22.87 o
 -13   6   1        119.25        117.27         5.88 o
 -12   6   1          2.71         -0.48         1.82 o
 -11   6   1        192.10        192.66         7.03 o
 -10   6   1       2037.01       2157.49        67.14 o
  -9   6   1         24.09         17.08         2.46 o
  -8   6   1       5694.67       5633.49       148.96 o
  -7   6   1          4.35          9.73         1.12 o
  -6   6   1          1.38          1.02         1.15 o
  -5   6   1       1910.20       1907.47        45.69 o
  -4   6   1         53.08         36.14         1.88 o
  -3   6   1       1582.30       1686.25        40.55 o
  -2   6   1        570.23        563.75        13.74 o
  -1   6   1        142.61        135.02         4.07 o
   0   6   1       1386.35       1284.69        31.28 o
   1   6   1         30.13         39.41         2.34 o
   2   6   1        360.08        386.73         9.61 o
   3   6   1       4286.58       4285.32        96.59 o
   4   6   1        559.16        530.65        13.61 o
   5   6   1          0.00          0.22         0.66 o
   6   6   1       2141.33       1987.66        45.38 o
   7   6   1       2848.11       2951.54        73.31 o
   8   6   1          7.36          3.50         1.47 o
   9   6   1         43.13         38.82         3.52 o
  10   6   1        173.12        175.33         6.23 o
  11   6   1        194.72        194.55         9.92 o
  12   6   1        279.40        286.24        10.47 o
  13   6   1        153.51        151.26         7.46 o
  14   6   1        382.83        383.38        16.63 o
  15   6   1        354.16        387.99        17.35 o
 -15   7   1         13.72         13.20         5.77 o
 -14   7   1        450.67        422.79        32.60 o
 -13   7   1        450.58        456.86        22.78 o
 -12   7   1          6.00          4.24         5.05 o
 -11   7   1       1450.00       1490.28        53.05 o
 -10   7   1        854.02        865.02        32.77 o
  -9   7   1        294.29        318.26        12.04 o
  -8   7   1        227.50        226.60         8.40 o
  -7   7   1         68.18         53.55         2.32 o
  -6   7   1          7.78         13.26         1.40 o
  -5   7   1       2346.81       2315.94        58.46 o
  -4   7   1        135.59        138.69         4.52 o
  -3   7   1        390.11        340.19         8.82 o
  -2   7   1       2795.32       2864.41        62.47 o
  -1   7   1          3.30          4.19         1.05 o
   0   7   1        184.71        187.23         5.23 o
   1   7   1       2161.06       2034.57        44.65 o
   2   7   1        165.67        182.96         5.06 o
   3   7   1          7.89         10.79         1.16 o
   4   7   1        219.15        226.22         7.07 o
   5   7   1         18.71         30.62         1.69 o
   6   7   1        503.20        487.50        12.13 o
   7   7   1         15.74         14.06         2.07 o
   8   7   1        912.70        884.88        25.11 o
   9   7   1       2814.25       2992.06       100.73 o
  10   7   1         39.08         45.58         2.55 o
  11   7   1         65.24         65.00         3.41 o
  12   7   1       1096.93        939.24        37.35 o
  13   7   1        589.69        647.94        29.19 o
  14   7   1         33.72         36.32         5.14 o
  15   7   1        541.52        572.76        31.51 o
 -15   8   1         86.31         69.26         8.84 o
 -14   8   1        135.53        128.37        11.78 o
 -13   8   1         35.71         32.29         5.16 o
 -12   8   1        132.51        142.40         7.79 o
 -11   8   1       1280.87       1360.40        56.85 o
 -10   8   1          6.69          9.70         2.85 o
  -9   8   1        282.97        288.36        13.03 o
  -8   8   1        133.76        117.05         5.96 o
  -7   8   1       1022.81       1025.43        27.49 o
  -6   8   1        389.90        385.61        10.86 o
  -5   8   1        589.15        596.69        15.38 o
  -4   8   1        493.70        472.55        13.27 o
  -3   8   1         27.35         28.25         1.85 o
  -2   8   1          7.59         12.89         1.43 o
  -1   8   1         30.24         38.50         2.03 o
   0   8   1        392.64        372.93         9.25 o
   1   8   1       1234.19       1287.17        28.84 o
   2   8   1          5.03         -0.50         1.16 o
   3   8   1       3448.10       3498.20        79.21 o
   4   8   1        516.47        506.43        13.57 o
   5   8   1        205.09        186.18         5.66 o
   6   8   1        107.09         96.61         3.80 o
   7   8   1        604.88        648.18        27.45 o
   8   8   1        241.33        270.18        13.71 o
   9   8   1        625.55        678.75        36.17 o
  10   8   1        120.28        122.32         6.28 o
  11   8   1          1.48         -2.93         3.34 o
  12   8   1         15.82         13.79         4.26 o
  13   8   1         33.40         34.65         7.14 o
  14   8   1        727.44        851.03        41.88 o
 -14   9   1         22.82         11.50         7.05 o
 -13   9   1         56.52         49.33         9.15 o
 -12   9   1         37.60         37.57         5.10 o
 -11   9   1         87.47         71.61         5.29 o
 -10   9   1         68.90         61.98         5.04 o
  -9   9   1        118.26        103.00         6.10 o
  -8   9   1        312.42        312.34        13.08 o
  -7   9   1         25.09         23.22         2.11 o
  -6   9   1         75.26         75.79         3.32 o
  -5   9   1         68.75         63.33         3.41 o
  -4   9   1       2957.64       3003.45        71.78 o
  -3   9   1       2610.43       2539.82        58.20 o
  -2   9   1        687.17        692.06        16.38 o
  -1   9   1       1160.07       1093.55        24.86 o
   0   9   1       3048.30       3039.32        66.51 o
   1   9   1        810.99        784.33        18.28 o
   2   9   1        510.63        558.68        14.03 o
   3   9   1         38.43         37.66         2.32 o
   4   9   1         14.86          1.83         1.61 o
   5   9   1         59.09         50.97         2.72 o
   6   9   1         29.52         32.71         2.07 o
   7   9   1        178.23        160.79         7.32 o
   8   9   1          0.46          1.97         2.87 o
   9   9   1        126.64        111.04         7.04 o
  10   9   1        226.74        233.16        17.73 o
  11   9   1        601.16        673.35        25.11 o
  12   9   1        178.72        194.58        10.24 o
  13   9   1        183.33        193.22        13.66 o
  14   9   1        267.91        281.35        24.52 o
 -13  10   1        298.52        344.56        21.17 o
 -12  10   1        261.50        227.56        19.89 o
 -11  10   1         15.93         14.88         4.50 o
 -10  10   1        566.59        623.81        23.41 o
  -9  10   1        391.32        394.57        15.34 o
  -8  10   1          5.85          7.06         1.58 o
  -7  10   1        186.97        199.53         8.25 o
  -6  10   1        611.99        574.80        21.86 o
  -5  10   1          0.05         -1.37         1.89 o
  -4  10   1        340.86        314.14         9.24 o
  -3  10   1       1624.39       1596.26        38.89 o
  -2  10   1         21.82         20.28         2.01 o
  -1  10   1        644.14        612.19        15.31 o
   0  10   1          4.84          5.10         1.75 o
   1  10   1        506.61        451.57        11.37 o
   2  10   1       3524.13       3402.43        74.21 o
   3  10   1        179.97        169.72         6.38 o
   4  10   1        208.55        192.48         6.74 o
   5  10   1       1139.72       1216.86        42.13 o
   6  10   1         50.58         47.85         3.14 o
   7  10   1         13.61         16.15         3.11 o
   8  10   1        990.55       1014.52        36.79 o
   9  10   1        272.11        232.46        24.86 o
  10  10   1        127.17        151.31        11.77 o
  11  10   1        104.85        132.71         8.42 o
  12  10   1         69.84         69.93         7.62 o
  13  10   1        326.95        321.71        18.93 o
 -12  11   1        831.56        850.22        52.97 o
 -11  11   1        421.21        436.48        18.94 o
 -10  11   1        284.86        301.13        14.29 o
  -9  11   1        249.46        273.97        12.45 o
  -8  11   1         24.67         22.15         3.79 o
  -7  11   1        523.46        533.22        19.27 o
  -6  11   1          4.97          3.23         2.35 o
  -5  11   1        239.73        231.07         8.97 o
  -4  11   1       1113.37       1140.23        30.30 o
  -3  11   1          0.07         -2.14         2.14 o
  -2  11   1          0.07          2.76         1.99 o
  -1  11   1       1259.26       1297.74        29.61 o
   0  11   1        292.84        277.17         7.94 o
   1  11   1        334.03        315.99         8.73 o
   2  11   1        266.57        250.95         7.96 o
   3  11   1         93.66        127.16         5.41 o
   4  11   1         43.77         48.01         3.73 o
   5  11   1        130.51        105.78         7.04 o
   6  11   1        321.04        309.71         9.69 o
   7  11   1        761.24        777.77        36.34 o
   8  11   1        290.41        286.63        12.59 o
   9  11   1         42.34         44.01         7.21 o
  10  11   1       1326.12       1435.12        56.46 o
  11  11   1        364.18        387.49        23.73 o
  12  11   1         71.93         71.52         8.44 o
 -11  12   1        155.37        153.81        12.40 o
 -10  12   1         82.43         81.20        10.80 o
  -9  12   1       1065.14       1118.35        41.20 o
  -8  12   1        113.62        104.88         9.23 o
  -7  12   1        523.15        532.64        17.64 o
  -6  12   1        415.11        405.14        14.60 o
  -5  12   1         11.02         10.24         3.00 o
  -4  12   1         25.35         25.70         3.31 o
  -3  12   1         24.81         29.91         3.28 o
  -2  12   1          3.53          5.43         2.55 o
  -1  12   1         40.56         39.71         3.19 o
   0  12   1         24.98         26.80         2.74 o
   1  12   1          0.48         -0.35         2.36 o
   2  12   1         97.47        113.42         5.49 o
   3  12   1         91.71         70.18         4.23 o
   4  12   1        147.74        148.30         7.15 o
   5  12   1        914.23        881.35        28.26 o
   6  12   1          3.86         11.52         2.11 o
   7  12   1        224.71        233.69        12.63 o
   8  12   1        347.99        312.91        24.52 o
   9  12   1        103.23        124.69        11.44 o
  10  12   1         18.37         10.09         6.14 o
  11  12   1        103.78         77.22         8.74 o
 -10  13   1          0.62          2.05         9.14 o
  -9  13   1          0.19          3.57         6.19 o
  -8  13   1        184.30        198.42        11.68 o
  -7  13   1         33.68         29.34         5.53 o
  -6  13   1        509.37        531.45        23.82 o
  -5  13   1        211.96        202.70         9.34 o
  -4  13   1         13.59          8.96         3.49 o
  -3  13   1         98.34        119.18         6.84 o
  -2  13   1        436.93        444.21        14.64 o
  -1  13   1        164.12        178.64         7.74 o
   0  13   1         91.99         94.32         5.81 o
   1  13   1        126.84        130.65         6.77 o
   2  13   1         46.83         44.29         4.19 o
   3  13   1        321.14        300.21        11.41 o
   4  13   1          4.54          5.11         3.21 o
   5  13   1         61.83         63.75         5.43 o
   6  13   1         35.95         35.69         5.18 o
   7  13   1         10.97          4.14         7.40 o
   8  13   1          6.00          4.23         5.83 o
   9  13   1         66.49         60.20         8.09 o
  10  13   1         73.23         83.75         9.30 o
  -8  14   1        946.31        843.52        44.84 o
  -7  14   1        143.40        144.32        14.85 o
  -6  14   1          0.21          1.01         4.62 o
  -5  14   1        265.72        296.44        21.80 o
  -4  14   1        159.61        186.75        11.04 o
  -3  14   1         43.13         42.96         5.36 o
  -2  14   1        184.56        203.37        10.28 o
  -1  14   1          0.39         -4.05         4.05 o
   0  14   1        286.36        338.55        13.32 o
   1  14   1        535.35        562.13        20.51 o
   2  14   1         85.97         81.28         6.77 o
   3  14   1        371.45        396.23        19.93 o
   4  14   1         38.91         38.51         5.71 o
   5  14   1         82.19         77.68         6.89 o
   6  14   1        321.31        349.88        28.71 o
   7  14   1        259.55        317.22        20.54 o
   8  14   1        155.52        172.02        15.91 o
  -6  15   1          0.30          1.33         5.75 o
  -5  15   1        432.34        511.29        21.48 o
  -4  15   1        323.84        370.21        26.98 o
  -3  15   1          4.23         -0.71         6.44 o
  -2  15   1        934.16       1050.70        42.78 o
  -1  15   1          3.50          5.17         7.04 o
   0  15   1         11.36         17.44         5.32 o
   1  15   1         50.87         49.82         6.67 o
   2  15   1          0.02          2.56         4.93 o
   3  15   1        126.39        138.56         9.38 o
   4  15   1        276.62        276.99        14.34 o
   5  15   1        211.91        154.07        15.43 o
   6  15   1        317.06        349.33        22.61 o
  -2  16   1          5.03         10.55         6.34 o
  -1  16   1        125.12        133.77        17.33 o
   0  16   1        213.44        210.07        12.11 o
   1  16   1         49.74         45.18         6.50 o
   2  16   1         44.13         51.84         6.61 o
 -17   0   2         93.99         80.93         9.64 o
 -16   0   2        537.11        528.08        28.15 o
 -15   0   2        231.47        220.15        11.99 o
 -14   0   2        223.70        212.85        13.73 o
 -13   0   2        269.42        247.96        12.15 o
 -12   0   2          7.43          8.80         3.04 o
 -11   0   2       1675.74       1664.37        52.22 o
 -10   0   2        128.79        130.11         5.92 o
  -9   0   2        392.94        408.24        15.49 o
  -8   0   2        429.22        369.81        12.62 o
  -7   0   2       4154.04       4607.08       140.32 o
  -6   0   2       1086.98       1349.54        41.94 o
  -5   0   2       3867.77       3808.45       115.79 o
  -4   0   2       6309.19       6015.92       182.40 o
  -3   0   2      22771.31      33542.91      5175.14 o
  -1   0   2       2235.15       2180.65        94.06 o
   0   0   2       4776.64       4689.00       201.74 o
   1   0   2       1032.76       1015.20        34.25 o
   2   0   2       2028.15       1890.89        70.81 o
   3   0   2       2440.55       2377.39       100.03 o
   4   0   2       1229.92       1225.68        46.30 o
   5   0   2       2388.36       2397.48        90.09 o
   6   0   2        605.96        747.39        28.95 o
   7   0   2       1369.62       1328.19        50.66 o
   8   0   2         19.93         28.97         2.66 o
   9   0   2          5.68          1.87         1.86 o
  10   0   2       2397.56       2529.34       103.94 o
  11   0   2         58.10         65.16         4.70 o
  12   0   2         57.87         58.30         4.70 o
  13   0   2       1500.88       1464.97        75.13 o
  14   0   2        173.81        162.20        16.69 o
  15   0   2        740.36        785.12        45.31 o
  16   0   2        687.50        623.91        43.54 o
 -17   1   2         77.25         69.64         6.70 o
 -16   1   2          9.38          7.14         5.00 o
 -15   1   2         22.62         15.80         3.70 o
 -14   1   2        469.40        451.54        15.49 o
 -13   1   2       1183.10       1164.62        32.43 o
 -12   1   2         54.38         51.06         3.14 o
 -11   1   2        133.41        128.47         4.44 o
 -10   1   2       1714.21       1752.85        38.70 o
  -9   1   2         74.97         84.97         2.99 o
  -8   1   2        531.50        574.58        13.32 o
  -7   1   2       2454.13       2527.11        57.15 o
  -6   1   2       1418.96       1602.13        34.88 o
  -5   1   2        588.61        675.04        18.44 o
  -4   1   2       2458.91       2566.65        60.58 o
  -3   1   2       1016.47       1021.22        27.24 o
  -2   1   2       5483.59       5100.47       126.30 o
  -1   1   2       6055.93       5768.82       161.88 o
   0   1   2       1450.33       1402.31        37.36 o
   1   1   2      12790.33      11193.65       339.37 o
   2   1   2         12.51         10.42         0.71 o
   3   1   2        929.82        953.62        24.23 o
   4   1   2       1404.59       1390.13        39.61 o
   5   1   2       1064.93        955.86        25.83 o
   6   1   2        133.09        151.29         4.70 o
   7   1   2       1333.98       1347.56        34.28 o
   8   1   2       1220.61       1258.27        32.12 o
   9   1   2         18.18         16.59         1.60 o
  10   1   2         27.40         23.65         1.96 o
  11   1   2          1.65         -1.58         1.72 o
  12   1   2       1082.28       1082.61        31.79 o
  13   1   2          6.07          2.43         2.65 o
  14   1   2         90.05         83.69         6.72 o
  15   1   2        640.06        665.04        32.61 o
  16   1   2        614.44        614.79        26.90 o
 -17   2   2        157.54        141.50        10.49 o
 -16   2   2        208.46        202.45        11.06 o
 -15   2   2       1255.73       1262.43        41.96 o
 -14   2   2        736.05        735.03        24.77 o
 -13   2   2        272.43        261.89         9.14 o
 -12   2   2          4.09          1.75         2.08 o
 -11   2   2         46.76         54.09         2.97 o
 -10   2   2         70.21         83.69         3.32 o
  -9   2   2         79.84         87.89         3.02 o
  -8   2   2        942.69       1014.31        23.63 o
  -7   2   2         92.32         71.92         2.64 o
  -6   2   2        666.73        708.94        18.35 o
  -5   2   2         38.45         17.56         0.99 o
  -4   2   2        887.41        908.16        24.39 o
  -3   2   2         62.74         64.82         2.63 o
  -2   2   2         27.33         36.34         1.88 o
  -1   2   2        586.13        562.87        15.39 o
   0   2   2        354.10        355.88         8.95 o
   1   2   2         54.58         49.18         2.04 o
   2   2   2        383.80        356.97         9.47 o
   3   2   2         70.63         72.62         2.17 o
   4   2   2       3517.03       3648.69        86.00 o
   5   2   2         17.68         28.29         1.48 o
   6   2   2       3870.47       4144.98        93.18 o
   7   2   2          3.74          8.16         1.00 o
   8   2   2       1277.55       1303.12        30.09 o
   9   2   2       2468.54       2391.15        54.38 o
  10   2   2       2171.51       2092.24        50.39 o
  11   2   2        334.30        323.02         8.94 o
  12   2   2        294.43        277.42         9.11 o
  13   2   2          0.16         -2.71         2.71 o
  14   2   2        161.32        153.68         8.21 o
  15   2   2         44.96         34.13         4.50 o
  16   2   2         30.04         34.14         5.40 o
 -17   3   2        269.89        221.16        15.70 o
 -16   3   2          7.12         -0.19         5.01 o
 -15   3   2          0.10          5.77         4.44 o
 -14   3   2         10.16         11.76         3.68 o
 -13   3   2        143.19        135.82         6.18 o
 -12   3   2       1507.80       1528.64        41.76 o
 -11   3   2        747.87        731.58        22.19 o
 -10   3   2        147.39        141.41         5.06 o
  -9   3   2       2134.82       2281.57        61.18 o
  -8   3   2        430.99        382.48        10.62 o
  -7   3   2         90.62         87.32         3.08 o
  -6   3   2        213.80        233.12         7.80 o
  -5   3   2        756.13        811.70        23.78 o
  -4   3   2        139.10        155.52         6.26 o
  -3   3   2        921.42        979.41        28.12 o
  -2   3   2       2201.01       2353.52        62.43 o
  -1   3   2        813.72        763.35        18.73 o
   0   3   2        635.38        625.07        14.71 o
   1   3   2        973.06        988.61        22.75 o
   2   3   2        323.40        293.76         7.57 o
   3   3   2       4696.89       4709.68       116.78 o
   4   3   2        588.15        670.25        18.60 o
   5   3   2       2421.25       2564.06        64.00 o
   6   3   2        705.39        652.01        16.20 o
   7   3   2        256.32        241.31         6.63 o
   8   3   2          7.50          5.55         1.04 o
   9   3   2         47.77         35.55         2.16 o
  10   3   2        925.33        894.71        25.05 o
  11   3   2        674.32        640.41        17.91 o
  12   3   2          1.57         -0.79         2.26 o
  13   3   2        212.98        199.80         8.99 o
  14   3   2        297.58        318.56        14.20 o
  15   3   2         72.23         71.98         6.28 o
  16   3   2          5.68         15.09         5.19 o
 -16   4   2         53.29         44.90         7.31 o
 -15   4   2         32.22         29.83         6.71 o
 -14   4   2        851.30        823.70        30.54 o
 -13   4   2         85.88         84.25         5.38 o
 -12   4   2          5.66          9.08         2.38 o
 -11   4   2        360.90        343.36        10.55 o
 -10   4   2        157.21        150.88         4.92 o
  -9   4   2       1277.71       1328.23        38.99 o
  -8   4   2         20.96         30.19         2.33 o
  -7   4   2        375.47        403.55        12.77 o
  -6   4   2       3689.32       3647.69       103.39 o
  -5   4   2        196.93        256.96         9.14 o
  -4   4   2        256.01        260.46         7.64 o
  -3   4   2       2933.21       2943.06        78.11 o
  -2   4   2       1558.59       1570.25        39.62 o
  -1   4   2         59.54         54.51         1.93 o
   0   4   2       2417.80       2309.63        50.12 o
   1   4   2        226.64        226.04         5.58 o
   2   4   2         42.38         53.04         1.95 o
   3   4   2        626.78        630.29        16.58 o
   4   4   2       3495.70       3817.00        94.98 o
   5   4   2      10293.07      10586.23       296.47 o
   6   4   2        891.77        939.59        31.73 o
   7   4   2        580.88        640.75        18.33 o
   8   4   2       1622.64       1527.05        41.30 o
   9   4   2        697.84        697.50        17.75 o
  10   4   2        351.54        339.14        13.36 o
  11   4   2        428.87        392.71        15.60 o
  12   4   2        283.18        266.46         9.88 o
  13   4   2          3.46         -1.74         2.88 o
  14   4   2          0.12          3.32         5.11 o
  15   4   2        343.99        337.31        14.87 o
  16   4   2         26.22         27.61         6.83 o
 -16   5   2          0.66         -0.24         6.61 o
 -15   5   2        224.18        221.66        14.38 o
 -14   5   2        232.03        237.91        12.71 o
 -13   5   2         87.31         98.00         8.00 o
 -12   5   2        751.39        805.08        29.92 o
 -11   5   2         44.91         42.19         4.12 o
 -10   5   2        492.04        492.74        17.22 o
  -9   5   2       1202.43       1219.15        36.09 o
  -8   5   2       2591.19       2634.22        75.56 o
  -7   5   2        881.64        883.41        26.37 o
  -6   5   2        948.33        975.58        26.88 o
  -5   5   2        150.42        141.43         4.95 o
  -4   5   2         28.53         31.33         1.77 o
  -3   5   2        643.57        661.95        17.38 o
  -2   5   2        182.87        164.40         4.48 o
  -1   5   2       1041.87       1027.63        25.10 o
   0   5   2       1491.80       1563.39        34.31 o
   1   5   2         26.58         28.10         1.55 o
   2   5   2       3718.14       3951.61        93.27 o
   3   5   2       1611.68       1566.27        42.46 o
   4   5   2        589.50        658.83        17.48 o
   5   5   2        604.20        687.34        20.57 o
   6   5   2       2148.19       2249.57        62.67 o
   7   5   2          8.50          8.22         1.72 o
   8   5   2          0.01          2.03         1.99 o
   9   5   2        597.67        622.43        21.83 o
  10   5   2         15.78         18.91         2.21 o
  11   5   2         36.79         40.28         3.17 o
  12   5   2        565.09        546.01        21.86 o
  13   5   2        220.03        209.35         9.59 o
  14   5   2        289.92        308.04        14.32 o
  15   5   2          2.76         -5.19         5.19 o
 -16   6   2         12.85         19.77         7.73 o
 -15   6   2          7.53          7.52         7.97 o
 -14   6   2          6.07          4.86         5.40 o
 -13   6   2        379.43        364.24        16.26 o
 -12   6   2          3.53          5.36         3.62 o
 -11   6   2         70.84         73.12         8.48 o
 -10   6   2         24.73         22.42         3.50 o
  -9   6   2         42.94         30.07         2.89 o
  -8   6   2         30.20         34.45         2.55 o
  -7   6   2         79.71         67.82         3.39 o
  -6   6   2        934.94        881.42        24.79 o
  -5   6   2       1521.80       1702.31        46.10 o
  -4   6   2        167.19        161.88         4.92 o
  -3   6   2        421.25        418.93        11.50 o
  -2   6   2         15.31         13.73         1.15 o
  -1   6   2        813.90        873.50        19.76 o
   0   6   2       1150.16       1309.10        29.12 o
   1   6   2          1.95          2.69         0.90 o
   2   6   2        309.71        311.03         7.98 o
   3   6   2         25.13         14.25         1.10 o
   4   6   2         66.92         61.52         3.20 o
   5   6   2        135.20        113.73         4.15 o
   6   6   2        173.56        179.42         5.79 o
   7   6   2         98.77        115.17         5.02 o
   8   6   2        221.53        213.31         8.68 o
   9   6   2         66.45         69.85         4.81 o
  10   6   2         59.18         54.67         4.25 o
  11   6   2        298.60        312.55        12.39 o
  12   6   2         50.88         44.94         6.64 o
  13   6   2         31.71         38.34         4.59 o
  14   6   2        198.06        217.36        14.66 o
  15   6   2        214.42        208.30        12.18 o
 -15   7   2          1.28          3.84         6.63 o
 -14   7   2         48.90         42.14         5.73 o
 -13   7   2        145.16        136.72         9.28 o
 -12   7   2        358.30        406.32        19.61 o
 -11   7   2         43.47         42.76         4.12 o
 -10   7   2        364.01        365.82        13.82 o
  -9   7   2         57.22         52.44         3.95 o
  -8   7   2        254.22        244.86         8.15 o
  -7   7   2       2165.01       2096.68        53.53 o
  -6   7   2        929.33        902.83        24.04 o
  -5   7   2        247.94        254.59         7.60 o
  -4   7   2          2.52          6.19         1.00 o
  -3   7   2        175.08        167.03         5.19 o
  -2   7   2        906.37        919.23        20.90 o
  -1   7   2         99.40        116.17         3.88 o
   0   7   2         24.10         26.32         1.58 o
   1   7   2         69.05         65.91         2.63 o
   2   7   2        238.15        243.62         6.62 o
   3   7   2         77.31         71.67         2.79 o
   4   7   2          6.61         10.49         1.68 o
   5   7   2        429.49        420.08        11.77 o
   6   7   2         16.88         17.87         1.98 o
   7   7   2          1.23          4.04         2.02 o
   8   7   2          1.54          1.95         2.72 o
   9   7   2        388.44        366.69        15.15 o
  10   7   2        100.20        101.17         7.94 o
  11   7   2        116.27        117.27         6.82 o
  12   7   2         45.02         39.99         4.34 o
  13   7   2         11.02         12.24         4.31 o
  14   7   2          6.72          8.36         5.00 o
  15   7   2        351.96        347.65        37.92 o
 -15   8   2         84.40         72.23         7.67 o
 -14   8   2        110.54         97.67         8.02 o
 -13   8   2        239.09        240.06        13.85 o
 -12   8   2       1016.47        995.96        43.20 o
 -11   8   2        101.90        100.79         8.22 o
 -10   8   2         45.12         40.77         4.12 o
  -9   8   2          0.92         -0.22         2.80 o
  -8   8   2         24.71         25.43         3.17 o
  -7   8   2        757.23        690.80        20.41 o
  -6   8   2       1001.26        920.53        24.62 o
  -5   8   2        236.87        228.71         7.40 o
  -4   8   2         11.19         15.53         1.48 o
  -3   8   2       1332.60       1362.76        31.73 o
  -2   8   2          9.26         11.17         1.38 o
  -1   8   2         77.62         71.40         2.97 o
   0   8   2       1336.98       1341.71        32.98 o
   1   8   2         47.95         54.84         2.51 o
   2   8   2        999.52        978.21        22.25 o
   3   8   2        322.59        314.29         8.34 o
   4   8   2        242.33        226.35         7.23 o
   5   8   2        753.30        678.11        20.87 o
   6   8   2        559.09        461.95        13.28 o
   7   8   2       1302.96       1286.02        48.63 o
   8   8   2          1.76         -1.19         3.76 o
   9   8   2         98.98         92.87         6.13 o
  10   8   2        172.56        196.07         9.69 o
  11   8   2          4.06          0.45         3.24 o
  12   8   2         54.46         57.53         5.42 o
  13   8   2        390.12        459.96        20.70 o
  14   8   2          2.15         -4.48         6.49 o
 -14   9   2          4.69          0.05         7.70 o
 -13   9   2         21.83         13.96         5.54 o
 -12   9   2        121.03        125.43        14.15 o
 -11   9   2          8.98          7.84         3.79 o
 -10   9   2        544.12        528.54        20.42 o
  -9   9   2        268.79        258.37        10.94 o
  -8   9   2          2.99         -2.91         2.91 o
  -7   9   2         96.81         90.61         6.28 o
  -6   9   2         33.86         35.74         3.16 o
  -5   9   2       2064.48       2004.74        50.97 o
  -4   9   2          0.87          2.52         1.70 o
  -3   9   2        150.80        155.83         5.28 o
  -2   9   2        683.31        696.92        16.44 o
  -1   9   2       1690.60       1682.46        37.52 o
   0   9   2        972.22        949.32        21.87 o
   1   9   2        684.64        716.57        16.91 o
   2   9   2          0.29         -0.69         1.36 o
   3   9   2        278.20        273.36         7.65 o
   4   9   2       1060.05        998.37        25.06 o
   5   9   2         29.09         17.71         2.42 o
   6   9   2          3.07         -0.77         2.40 o
   7   9   2          0.46         -1.14         2.55 o
   8   9   2        103.96        102.83         6.45 o
   9   9   2        703.22        674.26        37.86 o
  10   9   2        160.65        154.75        11.82 o
  11   9   2         94.84         97.86         8.53 o
  12   9   2        235.05        255.33        14.69 o
  13   9   2          2.64          3.57         7.26 o
 -13  10   2         59.95         54.03         6.81 o
 -12  10   2          1.07          8.38         5.80 o
 -11  10   2        156.25        118.96        11.33 o
 -10  10   2          0.38          0.40         3.81 o
  -9  10   2         11.11          8.20         3.99 o
  -8  10   2        345.80        328.46        16.75 o
  -7  10   2          7.50          7.90         3.21 o
  -6  10   2        308.42        311.28        11.55 o
  -5  10   2        523.21        577.94        22.25 o
  -4  10   2         10.17          9.33         1.96 o
  -3  10   2        165.87        156.28         5.50 o
  -2  10   2        179.26        171.13         5.60 o
  -1  10   2         71.26         75.27         3.43 o
   0  10   2        146.42        153.15         5.16 o
   1  10   2         82.64         89.49         3.83 o
   2  10   2         72.70         65.80         3.16 o
   3  10   2         31.06         20.60         2.44 o
   4  10   2          3.87          9.98         1.86 o
   5  10   2        422.79        434.93        20.44 o
   6  10   2          7.31          3.07         3.03 o
   7  10   2          5.79          2.57         4.10 o
   8  10   2        426.91        380.21        19.98 o
   9  10   2         54.75         64.06         6.70 o
  10  10   2         46.59         46.14         6.40 o
  11  10   2        130.65        165.71         9.87 o
  12  10   2         44.26         47.22         6.16 o
 -12  11   2         13.08         11.14         5.78 o
 -11  11   2         10.53          2.91         5.24 o
 -10  11   2         66.67         39.56         9.86 o
  -9  11   2         28.74         24.50         4.55 o
  -8  11   2        577.54        527.47        19.58 o
  -7  11   2         24.71         20.90         4.07 o
  -6  11   2          6.87          5.89         2.63 o
  -5  11   2        616.51        628.85        21.19 o
  -4  11   2        226.77        227.15         8.28 o
  -3  11   2         40.83         41.27         2.97 o
  -2  11   2        580.62        576.92        15.65 o
  -1  11   2          0.31         -2.05         2.05 o
   0  11   2        211.16        201.00         6.56 o
   1  11   2         43.92         36.77         2.67 o
   2  11   2        308.35        317.10         9.84 o
   3  11   2        207.81        171.72         6.85 o
   4  11   2        296.13        290.35        11.28 o
   5  11   2         54.26         39.25         3.80 o
   6  11   2        141.40        119.92         6.73 o
   7  11   2          3.33          1.95         3.90 o
   8  11   2        154.97        159.91         8.86 o
   9  11   2         71.59         53.73         6.92 o
  10  11   2          6.92          4.01         8.10 o
  11  11   2         22.33         27.57         5.15 o
  12  11   2        122.28        121.15        12.75 o
 -11  12   2        194.72        176.36        14.14 o
 -10  12   2          1.54         -5.26         5.43 o
  -9  12   2          0.87         -0.11         5.12 o
  -8  12   2        454.39        453.44        19.93 o
  -7  12   2        669.33        595.30        24.04 o
  -6  12   2         75.90         81.51         8.57 o
  -5  12   2       1922.17       2088.29        71.43 o
  -4  12   2          0.18          0.06         2.87 o
  -3  12   2          1.70          4.01         2.63 o
  -2  12   2        131.40        119.70         6.64 o
  -1  12   2        717.31        741.94        20.71 o
   0  12   2          0.85         -1.62         2.49 o
   1  12   2        128.93        124.03         5.73 o
   2  12   2        632.53        612.00        19.77 o
   3  12   2         87.70         81.13         5.03 o
   4  12   2        233.24        219.03        14.89 o
   5  12   2        124.41        126.36         7.81 o
   6  12   2        286.86        284.01        17.25 o
   7  12   2        438.02        443.12        18.99 o
   8  12   2        203.13        217.45        13.38 o
   9  12   2         64.69         60.15         6.98 o
  10  12   2        616.53        691.38        49.36 o
 -10  13   2        744.59        809.23        36.77 o
  -9  13   2         99.59        106.38        14.32 o
  -8  13   2         35.39         28.83         5.81 o
  -7  13   2        855.65        971.91        46.20 o
  -6  13   2        371.81        380.96        21.62 o
  -5  13   2         16.54         16.87         4.26 o
  -4  13   2         16.30         16.78         3.60 o
  -3  13   2        183.83        200.56         9.50 o
  -2  13   2       1111.47       1232.56        37.41 o
  -1  13   2         23.15         12.23         3.45 o
   0  13   2          0.02         -0.72         3.17 o
   1  13   2        508.53        555.18        17.60 o
   2  13   2        129.25        145.29         7.61 o
   3  13   2          0.42         -0.64         3.36 o
   4  13   2       1256.07       1233.68        46.82 o
   5  13   2        424.73        434.58        27.27 o
   6  13   2         58.38         65.68         6.24 o
   7  13   2        195.75        227.00        14.23 o
   8  13   2         65.16         49.48         7.20 o
   9  13   2        334.03        355.89        19.68 o
  -8  14   2         18.12         20.60         7.12 o
  -7  14   2        415.83        433.83        22.36 o
  -6  14   2          0.62         -2.53         5.70 o
  -5  14   2         87.00         90.63        10.02 o
  -4  14   2        379.77        402.69        22.22 o
  -3  14   2          2.08         -1.81         4.49 o
  -2  14   2        157.00        166.68        12.08 o
  -1  14   2        363.22        406.24        18.08 o
   0  14   2         31.47         31.83         4.80 o
   1  14   2         34.41         41.52         4.85 o
   2  14   2        247.33        279.70        13.70 o
   3  14   2         29.24         35.05         5.14 o
   4  14   2        314.55        362.71        16.28 o
   5  14   2          3.55         12.83         5.56 o
   6  14   2        465.40        500.58        24.59 o
   7  14   2         41.38         37.77         6.17 o
  -6  15   2         93.32         69.49         7.74 o
  -5  15   2          5.35          0.59         8.37 o
  -4  15   2         11.40          7.82         5.62 o
  -3  15   2         15.68         25.17         5.93 o
  -2  15   2          0.71         -5.24         5.24 o
  -1  15   2          0.83          2.39         5.65 o
   0  15   2        200.22        214.83        11.99 o
   1  15   2         50.30         52.42         6.24 o
   2  15   2        167.27        155.00        11.13 o
   3  15   2        352.99        394.87        21.23 o
   4  15   2        181.08        191.02        14.55 o
   5  15   2          0.11          1.09         6.39 o
   0  16   2        411.89        456.46        47.39 o
 -17   1   3          4.13          6.33         9.34 o
 -16   1   3        989.83        925.39        31.70 o
 -15   1   3        248.79        231.66        11.26 o
 -14   1   3        124.43        119.22         6.82 o
 -13   1   3         48.06         38.82         3.02 o
 -12   1   3        139.71        141.00         5.79 o
 -11   1   3         57.85         48.00         2.62 o
 -10   1   3        475.03        473.96        11.58 o
  -9   1   3        205.83        207.40         5.89 o
  -8   1   3        193.41        198.22         5.92 o
  -7   1   3        457.71        480.64        13.00 o
  -6   1   3        264.70        281.34         7.51 o
  -5   1   3        532.67        491.12        12.37 o
  -4   1   3       4536.44       4707.43       105.47 o
  -3   1   3       3214.24       3220.60        76.09 o
  -2   1   3       1071.68       1085.47        29.22 o
  -1   1   3        470.44        497.87        13.90 o
   0   1   3       2051.72       2038.09        54.35 o
   1   1   3          3.54          3.29         0.91 o
   2   1   3          8.86          8.73         1.05 o
   3   1   3       3015.28       3006.07        74.85 o
   4   1   3         19.01         35.25         2.15 o
   5   1   3        143.42        185.70         5.98 o
   6   1   3         59.26         55.35         2.38 o
   7   1   3        939.46        965.52        29.65 o
   8   1   3        254.75        292.27         9.58 o
   9   1   3       1995.46       2043.51        62.61 o
  10   1   3          1.60          3.25         1.67 o
  11   1   3         32.91         27.48         2.34 o
  12   1   3        154.81        150.73         6.16 o
  13   1   3         15.41         15.14         3.07 o
  14   1   3        198.91        218.68        12.10 o
  15   1   3        419.21        397.35        22.12 o
  16   1   3          0.13          3.51         5.40 o
 -17   2   3        482.98        474.39        21.50 o
 -16   2   3         49.86         50.01         5.67 o
 -15   2   3        235.14        227.31        11.10 o
 -14   2   3        320.88        303.41        11.52 o
 -13   2   3         14.30         12.80         2.85 o
 -12   2   3         45.56         42.21         2.88 o
 -11   2   3       1258.59       1246.40        32.24 o
 -10   2   3        214.86        245.44         6.94 o
  -9   2   3        265.37        264.40         6.89 o
  -8   2   3        526.18        499.94        12.27 o
  -7   2   3        747.43        760.42        17.95 o
  -6   2   3       1132.09       1156.36        28.06 o
  -5   2   3       1016.04       1211.75        30.87 o
  -4   2   3       2600.49       2850.41        75.47 o
  -3   2   3       2168.54       2236.37        68.65 o
  -2   2   3        182.41        238.64         6.82 o
  -1   2   3          1.72          2.14         0.72 o
   0   2   3       1108.94       1164.36        29.63 o
   1   2   3         28.31         35.71         1.59 o
   2   2   3        624.89        585.99        16.35 o
   3   2   3       1708.50       1797.02        50.51 o
   4   2   3       1302.84       1332.12        35.93 o
   5   2   3        780.54        765.86        21.07 o
   6   2   3         86.78        100.27         3.77 o
   7   2   3        856.94        928.49        22.78 o
   8   2   3       1046.97       1047.35        25.69 o
   9   2   3        161.73        175.17         5.43 o
  10   2   3        256.75        235.77         7.06 o
  11   2   3         49.57         38.73         2.55 o
  12   2   3        890.32        858.87        33.62 o
  13   2   3         29.19         27.51         3.49 o
  14   2   3         53.80         50.45         4.68 o
  15   2   3        533.87        559.16        24.23 o
  16   2   3         16.39         15.06         6.36 o
 -16   3   3          5.91          1.08         5.77 o
 -15   3   3         52.28         48.81         5.91 o
 -14   3   3         12.60         19.78         4.68 o
 -13   3   3        208.89        221.10         9.06 o
 -12   3   3         24.17         24.70         2.51 o
 -11   3   3        456.08        464.93        14.98 o
 -10   3   3        206.66        183.02         5.88 o
  -9   3   3        912.18        925.99        24.38 o
  -8   3   3       1806.99       1883.05        45.26 o
  -7   3   3        355.87        365.01         9.65 o
  -6   3   3        607.07        682.71        18.01 o
  -5   3   3       3644.77       3730.02       105.44 o
  -4   3   3        287.57        309.65        10.54 o
  -3   3   3          0.78          2.90         0.79 o
  -2   3   3       1190.84       1185.42        31.78 o
  -1   3   3        555.57        551.29        16.76 o
   0   3   3         67.52         51.67         2.32 o
   1   3   3       1979.07       1894.29        51.87 o
   2   3   3          8.90          8.95         1.13 o
   3   3   3       1346.59       1395.68        35.45 o
   4   3   3       1427.67       1455.97        41.54 o
   5   3   3        219.64        245.69         7.41 o
   6   3   3       2169.31       2087.59        48.52 o
   7   3   3         29.19         23.94         1.59 o
   8   3   3        296.06        264.69         7.59 o
   9   3   3         20.18         17.76         1.83 o
  10   3   3        262.22        276.79         8.58 o
  11   3   3        184.77        152.71         5.95 o
  12   3   3        223.04        217.20         9.68 o
  13   3   3         19.61         15.77         3.22 o
  14   3   3        128.02        107.10         8.02 o
  15   3   3         58.54         52.26         5.71 o
 -16   4   3        303.13        292.05        17.54 o
 -15   4   3         30.88         20.96         6.20 o
 -14   4   3         69.74         78.77         7.63 o
 -13   4   3         65.29         84.73         8.72 o
 -12   4   3        110.01        120.79         7.65 o
 -11   4   3        693.15        729.38        24.61 o
 -10   4   3         10.17         18.23         2.65 o
  -9   4   3        351.56        394.78        12.26 o
  -8   4   3        296.07        351.02        11.02 o
  -7   4   3        311.43        335.29        11.09 o
  -6   4   3       1271.02       1333.13        38.81 o
  -5   4   3         18.18         28.69         2.07 o
  -4   4   3       1162.82       1345.04        32.52 o
  -3   4   3       1006.41       1245.02        31.73 o
  -2   4   3       1407.66       1529.62        41.14 o
  -1   4   3         94.88         85.59         2.93 o
   0   4   3       2286.23       2350.99        53.45 o
   1   4   3       1877.03       1936.95        46.51 o
   2   4   3       1514.28       1498.99        38.18 o
   3   4   3        407.60        376.59         9.87 o
   4   4   3       1147.41       1059.34        25.89 o
   5   4   3         14.81         18.22         1.76 o
   6   4   3         39.54         38.85         2.54 o
   7   4   3        288.75        302.28         9.91 o
   8   4   3        115.42        117.32         4.07 o
   9   4   3        367.21        355.52        11.07 o
  10   4   3          3.44          1.62         1.75 o
  11   4   3         21.80         24.25         2.27 o
  12   4   3         87.49         84.19         4.96 o
  13   4   3         23.07         16.75         3.38 o
  14   4   3        218.00        191.06        13.79 o
  15   4   3        104.51        113.51        10.63 o
 -16   5   3        111.66         85.71         9.92 o
 -15   5   3          2.54          1.95         6.79 o
 -14   5   3         29.52         27.25         6.04 o
 -13   5   3         19.00         24.58         8.26 o
 -12   5   3        175.76        185.64        10.08 o
 -11   5   3          3.88         10.59         3.36 o
 -10   5   3       1028.27       1033.28        33.82 o
  -9   5   3         36.74         33.32         2.73 o
  -8   5   3         12.21          7.93         2.07 o
  -7   5   3       2383.50       2427.18        69.82 o
  -6   5   3        671.36        650.10        17.68 o
  -5   5   3          8.09          7.03         1.42 o
  -4   5   3        212.40        203.30         6.15 o
  -3   5   3          8.74          2.30         0.93 o
  -2   5   3        420.06        470.26        15.78 o
  -1   5   3        816.17        867.25        21.56 o
   0   5   3       3004.74       3097.82        70.29 o
   1   5   3       1322.31       1311.19        31.96 o
   2   5   3        149.21        173.30         5.56 o
   3   5   3         17.34         24.05         2.14 o
   4   5   3        902.47        847.67        23.44 o
   5   5   3       2284.03       2217.78        67.80 o
   6   5   3          0.95         -1.26         1.45 o
   7   5   3        855.54        831.00        34.23 o
   8   5   3         22.70         16.81         2.55 o
   9   5   3        617.66        645.09        21.87 o
  10   5   3         51.23         47.26         3.90 o
  11   5   3        435.22        447.56        21.17 o
  12   5   3          4.07         -3.90         3.90 o
  13   5   3         56.83         52.09         7.59 o
  14   5   3         24.16         26.76         5.33 o
  15   5   3          4.64         -1.97         5.96 o
 -15   6   3       1209.25       1253.56       105.76 o
 -14   6   3        884.33        916.62        39.04 o
 -13   6   3       1061.01       1116.82        46.36 o
 -12   6   3       1994.54       2056.01        71.76 o
 -11   6   3         49.89         49.80         4.89 o
 -10   6   3        160.67        144.87         8.16 o
  -9   6   3        915.32        909.74        26.01 o
  -8   6   3         68.60         67.82         3.83 o
  -7   6   3          0.74          1.67         1.77 o
  -6   6   3        260.74        214.33         7.15 o
  -5   6   3        233.76        247.37         7.83 o
  -4   6   3        458.47        414.06        12.35 o
  -3   6   3         59.36         65.94         2.96 o
  -2   6   3          0.99          5.97         1.05 o
  -1   6   3       1032.12        955.83        22.59 o
   0   6   3        326.20        333.07         8.68 o
   1   6   3         60.35         64.68         2.67 o
   2   6   3       2596.59       2495.50        59.61 o
   3   6   3        169.64        156.13         4.88 o
   4   6   3        208.74        212.41         6.50 o
   5   6   3       1400.18       1347.51        41.66 o
   6   6   3        246.40        276.49        11.50 o
   7   6   3       4830.75       4559.50       193.90 o
   8   6   3       1020.69        984.74        53.43 o
   9   6   3        453.69        413.88        16.68 o
  10   6   3        447.24        469.70        19.75 o
  11   6   3        211.13        209.90        14.49 o
  12   6   3          0.83         -4.27         4.27 o
  13   6   3       1117.32       1199.21        52.92 o
  14   6   3        234.43        267.22        13.75 o
 -15   7   3        704.83        621.89        28.94 o
 -14   7   3        131.14        123.34        10.02 o
 -13   7   3        166.29        114.22        11.18 o
 -12   7   3          6.63          2.45         3.99 o
 -11   7   3          0.02         -3.45         3.45 o
 -10   7   3        902.09        905.74        32.52 o
  -9   7   3         15.62         11.71         2.96 o
  -8   7   3          9.46          5.40         2.89 o
  -7   7   3       1901.95       1747.94        45.15 o
  -6   7   3        613.03        550.30        15.48 o
  -5   7   3        307.03        306.26        10.86 o
  -4   7   3       1674.84       1612.32        43.88 o
  -3   7   3        988.07        943.87        26.29 o
  -2   7   3        442.45        490.68        11.88 o
  -1   7   3        106.63         92.08         3.72 o
   0   7   3        764.99        723.44        16.72 o
   1   7   3        834.50        752.49        17.32 o
   2   7   3         44.59         33.48         1.89 o
   3   7   3        218.37        230.91         6.65 o
   4   7   3       1162.45       1141.79        28.17 o
   5   7   3        796.82        713.92        22.94 o
   6   7   3       1022.13        978.11        35.55 o
   7   7   3        674.79        622.27        37.66 o
   8   7   3       1507.86       1623.77        90.85 o
   9   7   3          0.08          3.96         2.86 o
  10   7   3        281.91        291.89        11.83 o
  11   7   3       1296.42       1307.64        61.05 o
  12   7   3         48.67         42.58         5.90 o
  13   7   3          1.37          3.94         4.81 o
  14   7   3        278.19        285.54        16.23 o
 -14   8   3        436.11        409.73        33.41 o
 -13   8   3         56.11         57.31         6.48 o
 -12   8   3        193.93        180.84        10.88 o
 -11   8   3        101.50        112.40         7.56 o
 -10   8   3        174.45        174.88         9.26 o
  -9   8   3        610.93        604.14        21.29 o
  -8   8   3         97.88         97.34         7.09 o
  -7   8   3         30.90         28.56         2.99 o
  -6   8   3        103.71         92.38         4.50 o
  -5   8   3         52.26         49.61         2.80 o
  -4   8   3       2460.52       2373.66        64.07 o
  -3   8   3        146.63        146.31         4.98 o
  -2   8   3       1257.67       1226.14        30.45 o
  -1   8   3        884.59        841.81        20.35 o
   0   8   3        772.07        740.10        18.13 o
   1   8   3       1283.73       1289.24        30.27 o
   2   8   3        649.32        648.04        15.95 o
   3   8   3          8.37          8.08         1.64 o
   4   8   3        135.66        125.20         4.83 o
   5   8   3       1015.38       1119.28        37.49 o
   6   8   3        170.24        205.88         9.15 o
   7   8   3        159.13        166.47        10.54 o
   8   8   3         38.99         28.42         3.70 o
   9   8   3        218.48        186.62         9.94 o
  10   8   3        207.30        211.16        12.86 o
  11   8   3        244.92        282.03        14.61 o
  12   8   3        363.74        414.54        19.16 o
  13   8   3        170.16        172.01        12.72 o
 -14   9   3          0.06         -6.38         6.38 o
 -13   9   3         79.28         73.23         7.97 o
 -12   9   3         19.89         13.06         5.18 o
 -11   9   3        214.77        214.12        11.40 o
 -10   9   3          9.72          5.84         4.87 o
  -9   9   3         39.08         43.38         4.52 o
  -8   9   3        268.91        252.89        11.25 o
  -7   9   3        464.00        467.61        15.94 o
  -6   9   3       1221.75       1207.48        38.99 o
  -5   9   3       2962.56       2915.51        83.94 o
  -4   9   3        124.19        116.85         5.62 o
  -3   9   3        602.99        591.53        16.29 o
  -2   9   3       2786.84       2786.26        63.91 o
  -1   9   3         98.67        105.59         4.08 o
   0   9   3        329.29        310.61         8.37 o
   1   9   3         17.82         21.65         1.88 o
   2   9   3          7.90          4.12         1.50 o
   3   9   3         91.64         72.35         3.40 o
   4   9   3         82.91         80.88         4.87 o
   5   9   3          0.68         -2.97         2.97 o
   6   9   3          0.20         -0.01         2.26 o
   7   9   3        142.24        172.38        10.78 o
   8   9   3        400.77        391.24        24.26 o
   9   9   3        421.02        429.35        28.18 o
  10   9   3        650.91        634.35        27.17 o
  11   9   3         13.45         10.06         4.32 o
  12   9   3        255.83        231.43        18.25 o
  13   9   3          1.19         10.22        12.53 o
 -13  10   3         38.06         42.42         6.82 o
 -12  10   3         11.92         24.05         6.02 o
 -11  10   3        263.68        270.10        13.93 o
 -10  10   3        525.92        533.71        22.16 o
  -9  10   3        438.15        402.46        17.84 o
  -8  10   3        378.67        372.06        14.95 o
  -7  10   3        251.17        227.95        10.64 o
  -6  10   3        287.27        286.23        13.09 o
  -5  10   3        375.57        377.50        15.29 o
  -4  10   3       1347.09       1393.30        38.26 o
  -3  10   3       4835.92       4902.56       138.82 o
  -2  10   3          0.09         -1.00         1.97 o
  -1  10   3        708.97        696.61        17.30 o
   0  10   3       1010.83        975.23        23.48 o
   1  10   3        539.14        551.40        13.98 o
   2  10   3        177.86        166.06         6.41 o
   3  10   3        867.99        888.04        23.60 o
   4  10   3        423.72        450.80        22.36 o
   5  10   3          4.69          1.69         2.54 o
   6  10   3         35.49         34.47         3.71 o
   7  10   3        426.03        407.94        17.41 o
   8  10   3        126.33        109.28         7.95 o
   9  10   3        193.33        174.82        10.31 o
  10  10   3        159.85        162.19        11.18 o
  11  10   3        158.62        167.66        13.94 o
  12  10   3        734.61        835.25        40.72 o
 -12  11   3        197.20        186.84        12.61 o
 -11  11   3        222.42        222.57        13.42 o
 -10  11   3        218.96        201.90        15.06 o
  -9  11   3        194.34        200.61        12.53 o
  -8  11   3        501.98        480.17        20.52 o
  -7  11   3        314.86        307.22        13.33 o
  -6  11   3        143.55        135.11        12.37 o
  -5  11   3        527.39        540.04        32.93 o
  -4  11   3         17.14         13.93         2.56 o
  -3  11   3        166.23        170.72         8.47 o
  -2  11   3         72.67         77.12         4.50 o
  -1  11   3         85.15         90.90         4.54 o
   0  11   3        921.72        929.96        25.11 o
   1  11   3        625.96        676.80        20.08 o
   2  11   3         30.47         27.00         2.73 o
   3  11   3       1007.84       1040.74        31.22 o
   4  11   3          0.38         -2.94         2.94 o
   5  11   3          5.55          7.51         3.15 o
   6  11   3       2303.15       2303.62        91.28 o
   7  11   3        221.48        234.52        13.42 o
   8  11   3        170.48        144.14        10.78 o
   9  11   3        693.91        784.92        34.31 o
  10  11   3        137.56        190.76        14.25 o
  11  11   3          3.91         13.09         6.68 o
 -11  12   3        193.15        186.80        12.75 o
 -10  12   3         64.66         55.88         7.05 o
  -9  12   3          5.52          1.56         5.45 o
  -8  12   3        230.61        212.97        13.42 o
  -7  12   3         17.99          9.36         5.97 o
  -6  12   3        267.01        281.35        17.62 o
  -5  12   3         26.29         26.26         3.52 o
  -4  12   3          7.38          2.13         2.94 o
  -3  12   3         50.59         52.88         4.09 o
  -2  12   3        117.07        115.58         6.06 o
  -1  12   3         34.88         31.53         3.21 o
   0  12   3        152.91        153.98         7.42 o
   1  12   3        721.98        698.06        20.91 o
   2  12   3         45.25         37.86         3.51 o
   3  12   3        261.10        285.15        12.17 o
   4  12   3        278.93        245.53        12.35 o
   5  12   3         16.31         16.85         3.90 o
   6  12   3          7.40          6.56         4.07 o
   7  12   3        441.32        483.10        22.66 o
   8  12   3        432.53        484.30        25.14 o
   9  12   3          2.73          3.33         8.31 o
  10  12   3        338.07        364.70        24.47 o
  -9  13   3         32.56         41.77         6.88 o
  -8  13   3        118.30         97.16         8.39 o
  -7  13   3        291.28        273.88        15.74 o
  -6  13   3          2.71         -3.26         6.38 o
  -5  13   3        226.07        231.63        15.73 o
  -4  13   3        211.56        215.57        11.47 o
  -3  13   3         70.99         76.75         7.91 o
  -2  13   3         71.32         69.29         5.56 o
  -1  13   3          0.60         -2.11         3.20 o
   0  13   3        372.66        364.72        12.74 o
   1  13   3          4.92          2.23         3.38 o
   2  13   3         56.64         49.42         4.99 o
   3  13   3         72.18         84.25         6.38 o
   4  13   3         18.02         14.19         5.12 o
   5  13   3        119.10        118.62         8.51 o
   6  13   3          7.26          0.47         4.78 o
   7  13   3         56.99         36.75         7.40 o
   8  13   3        335.19        409.33        29.28 o
  -7  14   3          0.01         -6.08         6.08 o
  -6  14   3        172.89        186.31        16.41 o
  -5  14   3          0.10         -6.09         6.09 o
  -4  14   3         99.06         82.00         8.87 o
  -3  14   3          0.62         -1.97         4.74 o
  -2  14   3        286.43        300.80        14.65 o
  -1  14   3        693.15        761.71        27.99 o
   0  14   3          5.42          1.57         4.40 o
   1  14   3         52.11         46.74         6.05 o
   2  14   3        449.68        477.19        20.98 o
   3  14   3         44.02         35.41         7.62 o
   4  14   3          3.51          7.14         5.25 o
   5  14   3        132.36        140.36        13.47 o
   6  14   3         70.24         56.23         8.16 o
   7  14   3        128.31        133.08        21.23 o
  -5  15   3         87.33         95.88        14.13 o
  -4  15   3        712.25        804.79        40.71 o
  -3  15   3        189.94        210.22        12.95 o
  -2  15   3        361.61        367.40        19.62 o
  -1  15   3          7.54          2.65         5.57 o
   0  15   3        226.45        252.78        12.97 o
   1  15   3        338.56        370.80        17.99 o
   2  15   3         26.89         21.34        12.59 o
   3  15   3         16.45         19.35         7.74 o
   4  15   3        112.40        114.33        10.77 o
 -16   0   4        109.77         87.10        13.52 o
 -15   0   4        444.60        457.16        25.18 o
 -14   0   4         61.29         60.79         5.61 o
 -13   0   4        531.87        493.18        26.74 o
 -12   0   4        544.48        576.07        28.56 o
 -11   0   4          1.16          1.83         2.54 o
 -10   0   4         22.73         17.78         2.46 o
  -9   0   4       2751.96       2769.03       113.55 o
  -8   0   4        211.69        204.95         9.86 o
  -7   0   4        171.45        158.09         6.67 o
  -6   0   4       9222.01       9199.30       305.35 o
  -5   0   4      11832.45      11554.34       382.98 o
  -4   0   4         60.46         82.60         4.25 o
  -3   0   4         26.59         10.55         2.17 o
  -2   0   4        671.75        639.00        25.02 o
  -1   0   4       3094.32       3216.05       139.64 o
   0   0   4        117.10        139.79         7.09 o
   1   0   4        299.28        341.45        16.78 o
   2   0   4        766.81        731.52        28.91 o
   3   0   4        578.73        673.54        23.70 o
   4   0   4        337.23        345.17        14.69 o
   5   0   4       2056.14       2074.95        70.16 o
   6   0   4        994.29       1012.15        39.24 o
   7   0   4        131.26        145.43         6.96 o
   8   0   4       1018.87       1074.58        41.75 o
   9   0   4       2254.12       2370.62        93.67 o
  10   0   4        399.94        417.25        23.71 o
  11   0   4        610.64        603.53        36.85 o
  12   0   4         54.81         45.68         5.17 o
  13   0   4        266.31        270.55        25.01 o
  14   0   4        556.47        639.56        37.93 o
  15   0   4         25.83         29.20         8.10 o
 -16   1   4         60.22         55.29         5.94 o
 -15   1   4        469.40        488.40        24.59 o
 -14   1   4        732.55        742.72        22.30 o
 -13   1   4         86.09         67.19         4.48 o
 -12   1   4        215.77        204.40         8.51 o
 -11   1   4        264.75        296.98        10.39 o
 -10   1   4        221.11        239.16         7.39 o
  -9   1   4         35.79         31.54         1.94 o
  -8   1   4        850.95        833.70        21.57 o
  -7   1   4        698.21        639.61        17.83 o
  -6   1   4         28.96         33.40         2.25 o
  -5   1   4        104.62        116.88         3.89 o
  -4   1   4       4652.10       4624.82       114.93 o
  -3   1   4       8104.16       7798.51       204.45 o
  -2   1   4          0.01         -0.29         1.00 o
  -1   1   4       1608.28       1638.89        47.18 o
   0   1   4       1711.97       1543.42        48.24 o
   1   1   4        824.48        820.30        22.78 o
   2   1   4         30.95         43.20         2.35 o
   3   1   4       1456.24       1351.68        32.61 o
   4   1   4          6.89          4.58         1.13 o
   5   1   4         23.73         25.02         1.69 o
   6   1   4       1807.62       1843.01        49.55 o
   7   1   4          6.09         11.33         1.67 o
   8   1   4        739.21        690.71        23.86 o
   9   1   4        461.22        446.70        17.45 o
  10   1   4          3.48          3.03         1.99 o
  11   1   4       1193.58       1308.98        41.32 o
  12   1   4        229.11        231.38        12.23 o
  13   1   4        312.82        302.42        12.13 o
  14   1   4        309.82        310.69        13.25 o
  15   1   4         23.17         17.68         5.13 o
 -16   2   4        168.44        159.09        14.99 o
 -15   2   4          1.97         -1.29         4.23 o
 -14   2   4        138.02        112.96         6.43 o
 -13   2   4        335.64        309.04        10.62 o
 -12   2   4        296.62        283.26         9.88 o
 -11   2   4         14.66         19.34         2.08 o
 -10   2   4        401.81        402.18        12.30 o
  -9   2   4        485.90        454.61        11.48 o
  -8   2   4         27.29         26.78         1.84 o
  -7   2   4        585.17        588.21        15.06 o
  -6   2   4        110.71        103.01         3.66 o
  -5   2   4          7.53          6.02         1.14 o
  -4   2   4          0.36          4.57         1.14 o
  -3   2   4        693.88        649.08        18.16 o
  -2   2   4         49.12         68.21         2.86 o
  -1   2   4        173.37        202.36         7.33 o
   0   2   4        647.11        699.63        19.68 o
   1   2   4         10.40          4.83         0.86 o
   2   2   4       2234.57       2182.84        52.20 o
   3   2   4       1033.43       1042.72        30.58 o
   4   2   4        892.77        846.76        25.00 o
   5   2   4        396.34        373.92        11.87 o
   6   2   4       2190.97       2135.55        69.51 o
   7   2   4       1912.98       1873.07        52.21 o
   8   2   4       1545.89       1517.57        40.98 o
   9   2   4         16.69         17.71         1.96 o
  10   2   4         51.13         49.36         3.13 o
  11   2   4         22.79         16.75         2.51 o
  12   2   4        133.81        130.09         8.80 o
  13   2   4         18.77         20.87         3.66 o
  14   2   4          0.05         -3.45         4.24 o
  15   2   4         14.61          2.94         6.28 o
 -16   3   4        566.32        589.20        28.18 o
 -15   3   4        228.56        235.84        20.74 o
 -14   3   4        318.75        335.23        14.59 o
 -13   3   4        713.51        657.15        32.09 o
 -12   3   4        455.06        479.51        17.12 o
 -11   3   4         16.56         10.28         1.49 o
 -10   3   4        206.46        207.67         7.05 o
  -9   3   4          7.46          4.33         1.08 o
  -8   3   4        732.00        789.90        19.90 o
  -7   3   4        338.45        340.48         9.88 o
  -6   3   4          4.83          5.78         1.56 o
  -5   3   4        945.05        918.98        25.35 o
  -4   3   4         48.75         69.79         2.91 o
  -3   3   4         15.22         27.71         1.89 o
  -2   3   4       2170.83       2226.70        63.80 o
  -1   3   4        175.25        249.13         8.19 o
   0   3   4        415.59        433.04        12.05 o
   1   3   4       1386.14       1247.44        34.10 o
   2   3   4       3390.73       3422.72        85.82 o
   3   3   4          4.69          3.51         1.18 o
   4   3   4        175.43        161.07         6.12 o
   5   3   4        249.76        231.31         7.24 o
   6   3   4        597.52        556.50        20.01 o
   7   3   4        799.67        787.63        27.52 o
   8   3   4        419.63        404.82        15.04 o
   9   3   4        366.65        315.90        11.61 o
  10   3   4        902.76        841.51        35.27 o
  11   3   4          5.97         11.16         2.97 o
  12   3   4        459.84        424.95        22.91 o
  13   3   4        306.92        347.49        17.00 o
  14   3   4         13.25         20.15         5.85 o
  15   3   4        207.13        168.92        19.97 o
 -16   4   4        339.75        337.16        19.63 o
 -15   4   4        313.87        318.63        22.99 o
 -14   4   4         64.49         70.21         7.62 o
 -13   4   4       1136.83       1196.86        56.03 o
 -12   4   4        928.90        975.17        40.40 o
 -11   4   4       2155.34       2305.03        79.47 o
 -10   4   4        683.50        714.92        24.30 o
  -9   4   4          4.11          1.65         2.50 o
  -8   4   4        578.78        484.14        14.69 o
  -7   4   4        771.18        803.24        22.84 o
  -6   4   4         39.59         36.84         1.82 o
  -5   4   4        969.62       1002.13        23.64 o
  -4   4   4       1712.03       1662.92        38.28 o
  -3   4   4          2.83          2.06         0.89 o
  -2   4   4        713.59        768.52        20.11 o
  -1   4   4       2605.59       2597.42        61.95 o
   0   4   4         47.97         68.25         2.91 o
   1   4   4        281.37        248.26         8.12 o
   2   4   4          2.94          0.68         1.37 o
   3   4   4        690.44        739.52        19.64 o
   4   4   4       1881.79       1912.67        51.34 o
   5   4   4         52.22         43.57         2.27 o
   6   4   4        414.24        396.39        12.64 o
   7   4   4       1055.09       1018.48        39.23 o
   8   4   4         92.24         87.26         4.07 o
   9   4   4         81.91         78.18         3.83 o
  10   4   4       1203.73       1175.68        62.94 o
  11   4   4          0.88          1.05         2.19 o
  12   4   4        143.09        133.96         6.25 o
  13   4   4         79.21         78.89         6.69 o
  14   4   4         23.43         25.37         6.59 o
 -15   5   4          0.18          5.87         6.34 o
 -14   5   4        204.92        194.73        13.89 o
 -13   5   4        750.21        827.42        36.72 o
 -12   5   4        127.65        132.60        10.79 o
 -11   5   4        440.63        471.15        21.86 o
 -10   5   4        148.17        159.15         8.80 o
  -9   5   4         76.11         78.17         5.01 o
  -8   5   4        359.20        335.27        11.41 o
  -7   5   4        232.69        197.48         6.85 o
  -6   5   4         26.60         29.72         2.30 o
  -5   5   4       2088.61       2010.21        48.50 o
  -4   5   4          0.56          0.14         1.05 o
  -3   5   4         29.35         34.33         1.95 o
  -2   5   4       1357.74       1293.40        35.28 o
  -1   5   4       3028.17       3182.39        76.14 o
   0   5   4        100.76         85.22         3.20 o
   1   5   4       2373.11       2398.24        64.59 o
   2   5   4        447.82        397.13        12.22 o
   3   5   4        749.82        724.95        19.40 o
   4   5   4        612.04        618.66        17.88 o
   5   5   4        678.31        667.93        23.14 o
   6   5   4        618.69        547.36        20.81 o
   7   5   4        282.41        250.71        14.63 o
   8   5   4        431.10        409.09        14.26 o
   9   5   4        145.21        156.27         8.51 o
  10   5   4         18.81         20.59         3.77 o
  11   5   4         67.75         45.44         5.28 o
  12   5   4          7.90         10.69         4.49 o
  13   5   4        363.21        399.97        21.52 o
  14   5   4          4.27          1.37         6.64 o
 -15   6   4          9.92         12.97        11.33 o
 -14   6   4         10.13         12.68         6.89 o
 -13   6   4         58.36         61.09         9.21 o
 -12   6   4         12.51         15.71         8.54 o
 -11   6   4         54.64         62.09         6.66 o
 -10   6   4         82.16         82.72         5.77 o
  -9   6   4         31.02         26.27         3.76 o
  -8   6   4        996.52       1011.44        28.74 o
  -7   6   4        660.72        607.95        17.23 o
  -6   6   4          5.07          5.54         1.89 o
  -5   6   4          3.77          5.73         1.01 o
  -4   6   4       1027.44       1041.20        27.18 o
  -3   6   4          7.97          8.14         1.57 o
  -2   6   4         75.75        105.51         4.05 o
  -1   6   4          0.80          0.16         1.07 o
   0   6   4        245.05        238.74         6.64 o
   1   6   4         66.41         66.81         3.46 o
   2   6   4         50.17         43.60         2.51 o
   3   6   4        261.79        253.91         7.44 o
   4   6   4          0.15          2.90         1.97 o
   5   6   4         97.60         94.96         4.86 o
   6   6   4         76.74         80.54         4.87 o
   7   6   4        545.01        497.87        20.53 o
   8   6   4        169.96        158.98         8.52 o
   9   6   4          1.20         -3.68         3.68 o
  10   6   4        278.34        293.45        19.71 o
  11   6   4        101.22         94.45        10.66 o
  12   6   4         19.49         30.35         6.86 o
  13   6   4          1.19         -5.07         5.07 o
  14   6   4        158.57        141.70        14.27 o
 -15   7   4          2.66         -0.51         6.65 o
 -14   7   4          7.99         10.99         6.15 o
 -13   7   4          6.79         13.07         5.21 o
 -12   7   4        557.80        559.49        33.32 o
 -11   7   4          7.82          8.95         5.07 o
 -10   7   4          6.22          3.06         3.77 o
  -9   7   4         37.54         35.76         4.24 o
  -8   7   4         54.12         53.58         4.25 o
  -7   7   4          0.12         -0.64         2.31 o
  -6   7   4        167.30        151.96         6.20 o
  -5   7   4         96.30         98.68         3.81 o
  -4   7   4        236.42        246.56         7.97 o
  -3   7   4         53.28         64.59         3.46 o
  -2   7   4         34.68         30.87         2.21 o
  -1   7   4        255.03        247.59         7.95 o
   0   7   4       1430.37       1365.33        33.76 o
   1   7   4        615.69        588.07        15.43 o
   2   7   4         18.93         19.05         2.40 o
   3   7   4        977.80        953.91        23.94 o
   4   7   4         67.50         73.49         5.28 o
   5   7   4        566.03        546.38        23.50 o
   6   7   4          2.29          7.22         2.99 o
   7   7   4          0.01          3.36         3.94 o
   8   7   4         58.11         51.35         4.78 o
   9   7   4        194.39        180.03        14.32 o
  10   7   4        343.12        285.03        17.80 o
  11   7   4         11.39         14.74         4.27 o
  12   7   4        751.52        756.41        41.98 o
  13   7   4          0.00         -6.45         6.45 o
 -14   8   4        432.80        385.48        19.04 o
 -13   8   4         49.00         68.75         8.66 o
 -12   8   4        700.50        725.51        30.36 o
 -11   8   4        184.22        176.61        12.35 o
 -10   8   4         73.71         73.19         6.91 o
  -9   8   4        641.08        617.39        24.37 o
  -8   8   4          3.89          5.21         3.28 o
  -7   8   4       1133.35       1112.96        36.62 o
  -6   8   4        225.87        199.06         8.40 o
  -5   8   4         81.72         79.33         3.94 o
  -4   8   4        710.79        678.56        19.72 o
  -3   8   4          6.11          6.06         2.10 o
  -2   8   4        482.42        458.64        13.92 o
  -1   8   4        923.19        866.58        22.20 o
   0   8   4       1136.67       1088.44        25.99 o
   1   8   4        136.02        140.65         5.01 o
   2   8   4         15.28         12.66         1.63 o
   3   8   4        198.89        187.39         6.73 o
   4   8   4         16.20         19.04         3.03 o
   5   8   4       1587.10       1505.54        73.32 o
   6   8   4         24.30         28.09         3.96 o
   7   8   4        277.15        286.09        18.55 o
   8   8   4         83.09         58.65         4.47 o
   9   8   4       1302.72       1109.76        46.35 o
  10   8   4        764.74        736.84        46.06 o
  11   8   4        271.65        258.45        21.45 o
  12   8   4         74.45         68.31         7.52 o
  13   8   4         15.18          9.05         7.50 o
 -13   9   4          5.24         -0.76         6.21 o
 -12   9   4          7.09          0.80         5.58 o
 -11   9   4        238.72        207.04        16.68 o
 -10   9   4        165.97        159.01        11.16 o
  -9   9   4         59.51         60.26         6.99 o
  -8   9   4        193.24        201.89        11.50 o
  -7   9   4       1044.12        976.35        32.62 o
  -6   9   4        216.23        206.57         9.69 o
  -5   9   4       1073.35       1065.55        31.58 o
  -4   9   4          5.41          3.35         2.17 o
  -3   9   4         24.28         24.16         2.57 o
  -2   9   4       1936.76       1893.60        54.98 o
  -1   9   4        743.66        757.45        19.56 o
   0   9   4         47.57         48.88         2.71 o
   1   9   4         50.56         46.28         2.68 o
   2   9   4        205.80        200.97         7.19 o
   3   9   4        908.49        850.44        24.98 o
   4   9   4         27.21         21.92         4.05 o
   5   9   4        218.14        203.59        11.46 o
   6   9   4         68.33         92.61        10.29 o
   7   9   4          0.03         -3.45         4.56 o
   8   9   4         37.84         32.01         5.97 o
   9   9   4          6.59          7.92         3.46 o
  10   9   4        276.88        294.29        19.26 o
  11   9   4        328.29        316.17        17.38 o
  12   9   4        529.62        570.65        34.19 o
 -12  10   4        168.79        168.92        15.60 o
 -11  10   4          0.79          4.53         5.52 o
 -10  10   4         12.64          8.22         5.36 o
  -9  10   4         10.91          7.72         4.77 o
  -8  10   4          5.09          1.05         4.69 o
  -7  10   4         17.07         12.96         4.30 o
  -6  10   4         15.67         11.36         3.96 o
  -5  10   4        252.74        255.72        10.55 o
  -4  10   4         29.22         29.15         2.96 o
  -3  10   4         97.14         94.53         5.33 o
  -2  10   4       1059.14       1084.59        32.20 o
  -1  10   4        135.28        148.12         6.88 o
   0  10   4         12.00          5.97         2.23 o
   1  10   4        363.91        335.89        11.78 o
   2  10   4          8.74         12.41         2.43 o
   3  10   4         69.20         59.87         3.85 o
   4  10   4        189.00        194.71         8.02 o
   5  10   4          7.93          7.00         4.47 o
   6  10   4        183.19        193.70        15.95 o
   7  10   4        407.27        442.87        43.29 o
   8  10   4          0.45         -2.99         6.00 o
   9  10   4         23.87         13.93         8.87 o
  10  10   4         58.58         80.35        10.29 o
  11  10   4          1.28          2.99         6.86 o
 -11  11   4        313.94        299.52        16.38 o
 -10  11   4         39.73         35.92         6.46 o
  -9  11   4         39.75         41.69         6.39 o
  -8  11   4          0.32         -1.36         4.81 o
  -7  11   4        157.33        131.70        13.17 o
  -6  11   4          1.12         -2.02         4.51 o
  -5  11   4          1.86          3.66         3.43 o
  -4  11   4        109.07        111.17         7.35 o
  -3  11   4         80.64         85.12         5.94 o
  -2  11   4        566.65        567.61        18.09 o
  -1  11   4        637.14        639.78        19.11 o
   0  11   4        143.94        128.67         7.12 o
   1  11   4        242.66        217.55        12.46 o
   2  11   4         56.06         59.52         3.98 o
   3  11   4        104.85        113.66         8.09 o
   4  11   4         41.48         48.34         4.30 o
   5  11   4         17.67         19.18         3.17 o
   6  11   4          0.31         -4.93         8.70 o
   7  11   4          0.83          1.13         5.66 o
   8  11   4        127.88        114.71        15.14 o
   9  11   4        322.38        351.66        34.18 o
  10  11   4          9.13         19.01         9.73 o
 -10  12   4        205.84        207.93        15.15 o
  -9  12   4        691.45        669.06        27.45 o
  -8  12   4        219.19        223.40        13.70 o
  -7  12   4         33.06         17.72         5.39 o
  -6  12   4        256.62        268.59        15.47 o
  -5  12   4         17.62         18.21         5.22 o
  -4  12   4         71.19         69.79         5.42 o
  -3  12   4          0.26          1.40         3.60 o
  -2  12   4       1028.15       1028.75        31.13 o
  -1  12   4        411.98        460.93        14.45 o
   0  12   4        532.75        530.72        15.77 o
   1  12   4        125.67        128.90         6.87 o
   2  12   4        630.20        633.46        24.02 o
   3  12   4        291.42        316.04        14.30 o
   4  12   4         78.82         89.18        13.21 o
   5  12   4        387.26        394.48        16.91 o
   6  12   4         27.86         30.85         7.32 o
   7  12   4          3.42         -0.38         6.16 o
   8  12   4        120.55        168.19        17.64 o
   9  12   4          8.96         10.97         9.15 o
  -9  13   4         10.01         15.17        18.96 o
  -8  13   4        123.67        117.72        11.39 o
  -7  13   4         66.10         63.71         7.88 o
  -6  13   4        135.96        143.39        11.30 o
  -5  13   4        175.02        166.37        10.98 o
  -4  13   4        543.14        569.70        22.70 o
  -3  13   4        158.18        145.65         9.44 o
  -2  13   4         27.97         26.51         4.89 o
  -1  13   4          3.10          1.52         4.01 o
   0  13   4       1248.34       1338.77        44.35 o
   1  13   4         16.49         18.81         5.52 o
   2  13   4         77.56         65.89         6.67 o
   3  13   4       1028.43       1103.92        53.98 o
   4  13   4         65.49         81.25        11.60 o
   5  13   4        188.14        220.72        15.18 o
   6  13   4        158.17        121.01        15.43 o
   7  13   4         58.64         43.20        10.09 o
  -6  14   4        403.35        417.13        34.56 o
  -5  14   4         30.47         27.98         6.95 o
  -4  14   4          0.73         -1.67         6.32 o
  -3  14   4        129.19        129.35        13.19 o
  -2  14   4         23.97         23.50         5.36 o
  -1  14   4        111.25        115.70        10.93 o
   0  14   4        149.43        161.14         9.76 o
   1  14   4        212.31        224.58        12.61 o
   2  14   4        216.27        251.35        19.45 o
   3  14   4        342.42        364.70        23.70 o
   4  14   4          1.76          6.29         7.46 o
   5  14   4        296.41        283.92        22.77 o
  -3  15   4         64.06         65.00        31.66 o
  -2  15   4         43.20         36.49         6.42 o
  -1  15   4        236.83        251.29        14.52 o
   0  15   4         62.18         48.26         7.52 o
   1  15   4        223.42        272.36        20.19 o
 -16   1   5         50.73         50.95         7.11 o
 -15   1   5        149.47        138.33        11.67 o
 -14   1   5        434.63        418.12        16.29 o
 -13   1   5         50.55         44.40         3.96 o
 -12   1   5          5.05          5.12         2.36 o
 -11   1   5          4.40          2.04         2.26 o
 -10   1   5         56.64         55.28         3.41 o
  -9   1   5        738.36        744.50        26.44 o
  -8   1   5        157.18        162.79         5.87 o
  -7   1   5        324.38        377.51        11.51 o
  -6   1   5         80.95        104.63         4.24 o
  -5   1   5       1800.08       1717.11        43.70 o
  -4   1   5        780.65        773.22        21.61 o
  -3   1   5        431.90        465.02        12.82 o
  -2   1   5       1738.94       1751.13        44.57 o
  -1   1   5        318.26        317.84         9.82 o
   0   1   5        689.33        702.62        21.23 o
   1   1   5       2649.92       2877.19        76.65 o
   2   1   5         13.12          9.19         1.87 o
   3   1   5        101.09        126.93         5.28 o
   4   1   5         72.66         78.71         3.76 o
   5   1   5       1479.43       1512.65        41.13 o
   6   1   5          0.36         -1.46         1.46 o
   7   1   5         68.06         60.38         3.23 o
   8   1   5        299.51        328.63        10.47 o
   9   1   5         36.83         36.65         2.63 o
  10   1   5         76.46         66.69         5.60 o
  11   1   5         55.83         52.12         3.61 o
  12   1   5         12.80         12.14         3.78 o
  13   1   5         15.32         10.93         4.24 o
  14   1   5         35.91         47.67         7.88 o
 -16   2   5         21.81         13.59         7.45 o
 -15   2   5        782.36        793.67        44.16 o
 -14   2   5         97.84         92.91         7.25 o
 -13   2   5         66.81         55.06         3.93 o
 -12   2   5        547.86        589.68        19.75 o
 -11   2   5         35.98         37.57         3.04 o
 -10   2   5        841.14        936.80        30.02 o
  -9   2   5       1318.33       1403.28        36.28 o
  -8   2   5        544.88        540.36        14.15 o
  -7   2   5        955.98       1002.34        24.86 o
  -6   2   5        400.98        401.90        10.75 o
  -5   2   5         85.11        113.05         4.16 o
  -4   2   5       1151.23       1106.59        28.63 o
  -3   2   5         32.66         32.59         2.24 o
  -2   2   5        499.64        470.58        13.89 o
  -1   2   5        653.21        584.28        16.85 o
   0   2   5        480.95        486.60        14.17 o
   1   2   5        359.86        320.50         8.77 o
   2   2   5        337.68        311.29         8.29 o
   3   2   5          1.44         -0.56         1.35 o
   4   2   5        730.28        746.55        19.88 o
   5   2   5         21.02         20.29         2.13 o
   6   2   5         12.65         17.75         2.29 o
   7   2   5        708.73        750.33        22.79 o
   8   2   5          0.77          0.53         1.92 o
   9   2   5         60.03         66.84         4.31 o
  10   2   5       1168.36       1219.47        38.59 o
  11   2   5        287.94        277.84        12.53 o
  12   2   5        286.87        269.64        18.63 o
  13   2   5        783.82        845.08        34.19 o
  14   2   5         17.99         19.31         6.19 o
 -16   3   5        370.50        426.01        32.31 o
 -15   3   5        122.58        131.23        11.13 o
 -14   3   5         27.48         31.45         6.51 o
 -13   3   5        490.49        512.49        23.86 o
 -12   3   5        680.80        688.77        24.13 o
 -11   3   5        414.80        411.82        13.55 o
 -10   3   5       2448.41       2473.82        71.09 o
  -9   3   5         95.66         75.24         4.09 o
  -8   3   5        741.52        759.69        20.50 o
  -7   3   5        262.09        261.27         8.13 o
  -6   3   5        843.72        830.00        22.01 o
  -5   3   5        523.51        490.11        13.81 o
  -4   3   5        405.66        375.75        11.55 o
  -3   3   5        656.80        638.94        17.37 o
  -2   3   5         61.51         56.81         3.09 o
  -1   3   5        366.32        378.15        11.35 o
   0   3   5        382.65        357.92        10.40 o
   1   3   5         35.06         33.80         2.10 o
   2   3   5        949.28        919.38        22.99 o
   3   3   5          2.70          2.97         1.51 o
   4   3   5        504.23        479.23        14.32 o
   5   3   5        521.27        494.90        13.78 o
   6   3   5       1491.54       1407.42        58.57 o
   7   3   5          0.78          1.17         2.26 o
   8   3   5       1526.93       1515.29        49.04 o
   9   3   5         16.30         14.79         2.42 o
  10   3   5         42.83         38.98         3.38 o
  11   3   5         13.45         14.82         2.97 o
  12   3   5         11.98          6.85         3.71 o
  13   3   5        417.90        491.24        25.68 o
  14   3   5        152.48        146.28        17.27 o
 -15   4   5        154.11        171.93        15.47 o
 -14   4   5         21.35         28.47         6.42 o
 -13   4   5         30.44         30.43         5.80 o
 -12   4   5         29.59         39.31         8.94 o
 -11   4   5        143.19        123.58        11.66 o
 -10   4   5          4.24          8.62         3.48 o
  -9   4   5        145.12        158.85         7.83 o
  -8   4   5        119.59        101.92         4.09 o
  -7   4   5        344.10        336.29         9.41 o
  -6   4   5         23.02         29.63         1.82 o
  -5   4   5         64.57         62.53         3.06 o
  -4   4   5        740.37        710.13        18.08 o
  -3   4   5        640.79        637.26        17.21 o
  -2   4   5        757.84        778.24        20.70 o
  -1   4   5       1791.57       1838.59        49.55 o
   0   4   5        652.69        645.41        16.55 o
   1   4   5          0.65          0.49         1.54 o
   2   4   5        664.10        664.54        18.15 o
   3   4   5         51.59         47.95         3.48 o
   4   4   5          7.22         11.41         2.64 o
   5   4   5          3.87          2.91         2.31 o
   6   4   5          3.21          2.54         2.40 o
   7   4   5         65.00         55.99         3.60 o
   8   4   5          3.66          7.33         1.62 o
   9   4   5         21.61         14.59         3.39 o
  10   4   5        277.76        280.09        18.28 o
  11   4   5         27.30         23.19         4.44 o
  12   4   5        298.64        275.31        23.48 o
  13   4   5          0.23          0.36         5.33 o
  14   4   5        448.50        505.34        27.07 o
 -15   5   5          5.83         -6.99         7.39 o
 -14   5   5        128.47        149.18        23.59 o
 -13   5   5          1.37          9.39         6.70 o
 -12   5   5        202.71        219.81        17.79 o
 -11   5   5        664.01        651.33        28.91 o
 -10   5   5         15.36         11.31         3.99 o
  -9   5   5       1143.94       1141.75        46.29 o
  -8   5   5        450.01        458.71        14.55 o
  -7   5   5          0.84          1.20         1.65 o
  -6   5   5        109.86        135.17         4.36 o
  -5   5   5        276.73        279.49         7.45 o
  -4   5   5        783.39        805.96        20.42 o
  -3   5   5          0.73          1.06         1.28 o
  -2   5   5        140.19        158.91         5.85 o
  -1   5   5        441.09        438.66        13.10 o
   0   5   5        663.04        660.39        18.01 o
   1   5   5        434.43        380.43        12.05 o
   2   5   5         37.71         40.81         2.66 o
   3   5   5       3178.90       3056.54        77.13 o
   4   5   5         76.77         72.97         3.45 o
   5   5   5         17.89         17.07         1.81 o
   6   5   5        571.37        534.60        26.61 o
   7   5   5        442.38        425.08        22.49 o
   8   5   5         34.74         28.29         5.15 o
   9   5   5         82.28         75.54         6.41 o
  10   5   5         40.20         44.03         5.08 o
  11   5   5          0.68          1.53         4.47 o
  12   5   5         63.71         56.02         8.60 o
  13   5   5         15.57          2.00         6.48 o
 -14   6   5       1287.23       1212.22        58.62 o
 -13   6   5        247.56        232.03        15.14 o
 -12   6   5        153.67        168.87        12.51 o
 -11   6   5         25.26         23.82         4.86 o
 -10   6   5        468.47        461.59        19.38 o
  -9   6   5        606.50        616.90        24.19 o
  -8   6   5         94.28         81.03         6.10 o
  -7   6   5        159.07        153.61         7.31 o
  -6   6   5        590.56        561.52        14.05 o
  -5   6   5        476.91        444.48        11.49 o
  -4   6   5        572.92        586.55        15.33 o
  -3   6   5        911.21        855.39        24.30 o
  -2   6   5       1359.58       1319.67        32.40 o
  -1   6   5          7.43          6.19         1.39 o
   0   6   5         50.91         58.60         2.89 o
   1   6   5       4908.88       4771.11       127.04 o
   2   6   5        917.89        859.20        24.69 o
   3   6   5        440.18        429.07        12.48 o
   4   6   5        449.18        451.68        13.74 o
   5   6   5        667.77        661.89        25.01 o
   6   6   5        721.15        697.06        49.26 o
   7   6   5         21.67         24.17         6.14 o
   8   6   5        767.79        780.25        45.17 o
   9   6   5        566.87        578.07        89.08 o
  10   6   5        195.59        171.78        15.38 o
  11   6   5        139.59        161.86        11.59 o
  12   6   5        868.75        985.63        46.99 o
  13   6   5         53.95         50.18         9.51 o
 -14   7   5        498.32        463.72        23.81 o
 -13   7   5          1.44         -1.23         5.75 o
 -12   7   5         79.79         77.50         7.46 o
 -11   7   5        653.52        653.48        28.44 o
 -10   7   5         87.04         84.66         8.26 o
  -9   7   5         39.59         42.73         5.04 o
  -8   7   5        732.72        720.58        25.19 o
  -7   7   5         38.16         31.73         3.91 o
  -6   7   5         12.20          9.67         2.70 o
  -5   7   5        929.09        821.72        23.19 o
  -4   7   5        136.38        132.46         4.93 o
  -3   7   5        522.57        508.94        13.65 o
  -2   7   5        590.05        578.33        16.01 o
  -1   7   5        146.26        129.84         4.73 o
   0   7   5       1110.02        987.70        23.63 o
   1   7   5          3.62          6.11         2.92 o
   2   7   5        230.65        213.83         8.60 o
   3   7   5       1733.53       1688.11        46.72 o
   4   7   5       2254.21       2197.24        96.04 o
   5   7   5          6.77          2.68         3.41 o
   6   7   5        901.77       1026.97        47.64 o
   7   7   5        319.44        344.81        23.16 o
   8   7   5          6.68          8.27         5.66 o
   9   7   5        370.21        358.02        54.22 o
  10   7   5         38.42         35.05         7.16 o
  11   7   5        370.66        444.12        25.77 o
  12   7   5          1.80          4.00         6.56 o
 -13   8   5        105.09         98.79         8.52 o
 -12   8   5         30.27         37.91         6.75 o
 -11   8   5          2.53         -5.03         5.03 o
 -10   8   5        327.50        311.50        15.12 o
  -9   8   5        128.04        131.35        10.33 o
  -8   8   5          1.16          2.98         3.94 o
  -7   8   5        305.00        305.25        12.82 o
  -6   8   5        884.99        837.71        31.22 o
  -5   8   5        152.72        150.78         6.57 o
  -4   8   5        284.60        292.07         9.46 o
  -3   8   5       1133.49       1173.84        35.75 o
  -2   8   5       1292.78       1317.98        38.52 o
  -1   8   5         77.54         73.17         4.13 o
   0   8   5        263.15        249.05         8.19 o
   1   8   5          1.17          0.17         2.67 o
   2   8   5        617.92        657.57        24.44 o
   3   8   5          0.06          1.93         1.87 o
   4   8   5        500.77        525.39        26.97 o
   5   8   5         66.90         45.89         8.78 o
   6   8   5         21.01         23.02         4.51 o
   7   8   5          0.02         -4.90         5.69 o
   8   8   5        299.61        323.94        22.87 o
   9   8   5       1273.41       1447.78        81.09 o
  10   8   5         55.79         59.43         8.47 o
  11   8   5          4.12         -7.74         7.74 o
  12   8   5        336.99        325.05        18.64 o
 -12   9   5         38.38         53.86         8.07 o
 -11   9   5         24.69         24.30         6.17 o
 -10   9   5        357.39        379.44        17.78 o
  -9   9   5       1032.94       1002.29        37.59 o
  -8   9   5        365.49        364.06        31.91 o
  -7   9   5        774.72        736.00        28.49 o
  -6   9   5        440.89        419.86        24.56 o
  -5   9   5        202.74        209.94         8.13 o
  -4   9   5        238.52        248.68         8.53 o
  -3   9   5         19.73         19.92         2.60 o
  -2   9   5        888.38        866.40        28.27 o
  -1   9   5          0.03          0.74         2.13 o
   0   9   5         88.67         81.99         4.05 o
   1   9   5        102.34         85.52         6.03 o
   2   9   5        272.53        285.55        12.32 o
   3   9   5         19.41          8.13         4.05 o
   4   9   5          1.27          0.86         4.02 o
   5   9   5       1200.26       1274.87        58.86 o
   6   9   5        312.51        331.09        31.16 o
   7   9   5         46.56         33.56         8.62 o
   8   9   5        409.89        397.88        26.05 o
   9   9   5         20.66         13.57         7.21 o
  10   9   5         44.32         49.11         8.89 o
  11   9   5          2.50         -3.34         6.83 o
 -12  10   5        109.33        103.36        11.28 o
 -11  10   5          8.66          5.13         6.19 o
 -10  10   5        247.98        279.39        15.08 o
  -9  10   5       1618.97       1541.24        55.79 o
  -8  10   5         11.28          8.40         5.86 o
  -7  10   5        676.78        652.81        25.87 o
  -6  10   5          5.78          3.91         4.58 o
  -5  10   5        215.39        219.77         9.21 o
  -4  10   5       1983.11       1932.55        60.76 o
  -3  10   5        292.18        295.80        10.64 o
  -2  10   5         29.35         30.82         3.06 o
  -1  10   5        281.35        284.15         9.84 o
   0  10   5        104.26        111.48         5.59 o
   1  10   5          7.00          6.92         1.93 o
   2  10   5        383.52        388.10        16.17 o
   3  10   5         86.11         86.98         7.72 o
   4  10   5        145.43        173.47        15.06 o
   5  10   5          2.21          3.87         5.61 o
   6  10   5         64.94         64.53        12.64 o
   7  10   5        714.45        790.75        38.43 o
   8  10   5         22.43          8.11         7.30 o
   9  10   5         48.34         49.34        13.77 o
  10  10   5        484.37        495.79        42.92 o
 -10  11   5        136.05        117.94         9.29 o
  -9  11   5         69.76         69.85         9.00 o
  -8  11   5         75.72         65.49         7.06 o
  -7  11   5        209.08        189.70        13.81 o
  -6  11   5        688.40        641.83        25.54 o
  -5  11   5        129.13        130.57         7.39 o
  -4  11   5         49.15         49.14         4.44 o
  -3  11   5        301.23        329.20        15.87 o
  -2  11   5        529.83        508.73        18.20 o
  -1  11   5        135.15        136.96         6.63 o
   0  11   5         69.48         71.22         4.57 o
   1  11   5        768.56        745.44        26.11 o
   2  11   5        547.72        542.42        21.98 o
   3  11   5          0.53          4.08         4.98 o
   4  11   5        961.01       1021.08        46.64 o
   5  11   5       1095.52       1171.98        54.87 o
   6  11   5          0.03          1.99         6.07 o
   7  11   5         49.00         59.44         8.86 o
   8  11   5        437.07        504.01        36.34 o
   9  11   5         19.98         16.07        13.08 o
  -9  12   5         12.59         10.58         6.72 o
  -8  12   5         39.22         18.12         7.59 o
  -7  12   5          6.57         10.41         5.73 o
  -6  12   5          0.19         -7.04         7.39 o
  -5  12   5         16.43         13.39         6.39 o
  -4  12   5        218.14        208.24        12.27 o
  -3  12   5          1.11          6.43         4.53 o
  -2  12   5        119.21        104.43         6.89 o
  -1  12   5        376.99        368.50        14.54 o
   0  12   5        522.63        523.48        21.31 o
   1  12   5        314.69        328.95        15.04 o
   2  12   5        790.08        827.63        36.08 o
   3  12   5         36.72         27.99         6.54 o
   4  12   5          2.65          1.04         6.01 o
   5  12   5          6.27         -0.79         6.30 o
   6  12   5         49.83         51.41         7.56 o
   7  12   5        701.59        756.41        47.34 o
  -7  13   5        134.74        128.93        10.12 o
  -6  13   5          0.28          2.25         6.71 o
  -5  13   5        128.22        146.80        13.17 o
  -4  13   5         10.30          6.12         4.96 o
  -3  13   5         10.72          5.19         4.87 o
  -2  13   5          2.59         -2.24         4.78 o
  -1  13   5         44.64         45.80         5.46 o
   0  13   5        253.43        253.24        13.28 o
   1  13   5         75.53         80.48         7.09 o
   2  13   5         94.27         88.66        10.84 o
   3  13   5        158.70        221.34        15.32 o
   4  13   5         45.49         50.79         7.73 o
   5  13   5         24.02         23.81         7.63 o
   6  13   5        228.83        248.80        25.28 o
  -5  14   5        583.62        587.24        59.53 o
  -4  14   5         14.02         13.70        10.47 o
  -3  14   5         99.57        117.07        10.29 o
  -2  14   5         26.77         21.36         5.94 o
  -1  14   5          2.94          0.11         5.80 o
   0  14   5          5.88         15.11         6.45 o
   1  14   5       1007.25       1050.96        45.44 o
   2  14   5        324.30        326.38        19.54 o
   3  14   5         45.38         38.47         8.51 o
 -15   0   6         64.37         53.17         8.58 o
 -14   0   6         68.20         72.34         8.61 o
 -13   0   6        812.69        923.96        76.86 o
 -12   0   6        153.54        145.85         9.60 o
 -11   0   6        848.84        873.86        49.69 o
 -10   0   6        826.59        912.19        53.24 o
  -9   0   6       1409.66       1450.99        74.81 o
  -8   0   6         68.85         74.16         7.11 o
  -7   0   6      12345.33      12925.79       481.37 o
  -6   0   6       2433.39       2440.94        92.94 o
  -5   0   6        215.09        243.87        11.56 o
  -4   0   6         69.29         66.15         5.17 o
  -3   0   6        516.04        489.93        18.62 o
  -2   0   6       1899.85       1911.64        59.69 o
  -1   0   6        206.07        188.08         8.62 o
   0   0   6          0.07         -1.55         2.21 o
   1   0   6        332.83        259.20        15.10 o
   2   0   6        210.17        193.78        11.67 o
   3   0   6         32.56         29.02         3.82 o
   4   0   6        692.20        628.37        39.80 o
   5   0   6        628.41        618.45        25.54 o
   6   0   6          4.41          4.11         2.86 o
   7   0   6        907.33        947.47        40.27 o
   8   0   6         23.72         15.71         3.54 o
   9   0   6        284.68        328.73        20.52 o
  10   0   6          0.97         -0.63         4.64 o
  11   0   6        113.27        124.48        14.01 o
  12   0   6       1689.69       1971.36       107.64 o
  13   0   6        125.22        156.11        15.40 o
 -15   1   6          2.35          0.68         6.65 o
 -14   1   6        189.80        195.61        12.84 o
 -13   1   6        594.58        657.21        34.75 o
 -12   1   6        173.73        180.85        10.70 o
 -11   1   6        298.86        318.22        11.46 o
 -10   1   6          1.14          0.47         2.49 o
  -9   1   6        139.37        161.24         6.86 o
  -8   1   6        787.87        820.32        24.93 o
  -7   1   6        527.11        561.98        15.61 o
  -6   1   6       2055.75       2133.20        57.59 o
  -5   1   6       1248.42       1276.88        35.12 o
  -4   1   6       1031.95       1038.92        27.34 o
  -3   1   6        104.54        102.36         4.21 o
  -2   1   6       1963.56       1860.32        47.79 o
  -1   1   6        325.30        293.76         8.65 o
   0   1   6        310.17        305.60         9.19 o
   1   1   6          0.40         -1.64         1.64 o
   2   1   6        955.17        882.94        26.71 o
   3   1   6         58.70         62.10         5.43 o
   4   1   6         29.67         28.40         2.46 o
   5   1   6         22.69         25.85         2.36 o
   6   1   6        907.36        915.47        29.87 o
   7   1   6       1447.26       1526.48        48.24 o
   8   1   6         29.44         25.43         2.71 o
   9   1   6        889.51        969.95        30.23 o
  10   1   6        851.62        912.76        27.87 o
  11   1   6         15.55         11.52         3.66 o
  12   1   6          3.94         -2.50         4.25 o
  13   1   6        137.92        121.52        14.28 o
 -15   2   6         18.49          4.51         6.99 o
 -14   2   6        250.12        260.22        18.33 o
 -13   2   6        161.75        164.76         9.71 o
 -12   2   6         75.68         68.33         8.08 o
 -11   2   6        248.54        255.62         9.95 o
 -10   2   6        175.64        187.76         7.61 o
  -9   2   6          2.19          2.42         2.26 o
  -8   2   6        225.14        226.94         8.10 o
  -7   2   6        370.51        371.33        13.38 o
  -6   2   6        592.86        576.36        15.84 o
  -5   2   6          6.00          8.17         2.01 o
  -4   2   6         79.13         83.09         4.17 o
  -3   2   6         38.16         35.09         2.70 o
  -2   2   6        618.98        592.69        17.37 o
  -1   2   6        313.00        313.55        10.06 o
   0   2   6       1021.97       1007.18        28.30 o
   1   2   6       1276.06       1222.89        31.76 o
   2   2   6        501.52        450.00        12.06 o
   3   2   6        122.88         99.14         4.39 o
   4   2   6       3741.81       3788.59        94.87 o
   5   2   6        255.74        250.76         9.79 o
   6   2   6        614.23        611.99        22.31 o
   7   2   6         91.92         78.16         4.09 o
   8   2   6         58.68         48.38         3.48 o
   9   2   6          3.98          1.88         2.86 o
  10   2   6          4.00          3.76         3.20 o
  11   2   6         39.53         41.27         4.33 o
  12   2   6         16.54         10.20         4.21 o
  13   2   6          1.22         -0.79         6.12 o
 -15   3   6        125.48        128.97        15.60 o
 -14   3   6        501.78        523.03        29.27 o
 -13   3   6         58.47         62.41         7.32 o
 -12   3   6         95.74         95.03         9.43 o
 -11   3   6         21.92         24.27         5.97 o
 -10   3   6        169.79        188.81         8.43 o
  -9   3   6         88.01         92.53         5.41 o
  -8   3   6         31.35         35.04         3.03 o
  -7   3   6        124.68        127.94         5.95 o
  -6   3   6        204.58        198.11         6.73 o
  -5   3   6         94.92         88.27         4.05 o
  -4   3   6          0.34          0.75         1.84 o
  -3   3   6        688.03        644.77        20.24 o
  -2   3   6        124.23        113.82         5.34 o
  -1   3   6        300.23        292.20        10.39 o
   0   3   6       1519.20       1581.42        40.62 o
   1   3   6         44.83         52.20         2.49 o
   2   3   6        302.25        297.05         9.32 o
   3   3   6          4.03          4.25         2.00 o
   4   3   6        281.24        281.75         9.52 o
   5   3   6       2913.44       2929.34        99.37 o
   6   3   6        197.08        182.45         9.09 o
   7   3   6        114.98         98.92         5.03 o
   8   3   6        861.28        847.00        34.93 o
   9   3   6        119.62        108.55         9.61 o
  10   3   6         11.75         11.58         3.44 o
  11   3   6        539.17        610.91        25.60 o
  12   3   6        101.83         94.47        12.77 o
  13   3   6         47.99         37.17         9.47 o
 -14   4   6         53.87         58.05         8.76 o
 -13   4   6         80.02         86.64         8.77 o
 -12   4   6       1590.51       1620.26        80.53 o
 -11   4   6          5.85          3.04         4.72 o
 -10   4   6        113.95        119.00         9.18 o
  -9   4   6        694.67        705.62        23.54 o
  -8   4   6        331.91        352.99        12.33 o
  -7   4   6          1.71          5.80         2.26 o
  -6   4   6        134.02        135.72         5.45 o
  -5   4   6        157.80        153.32         5.07 o
  -4   4   6        548.28        526.69        14.08 o
  -3   4   6         61.65         75.57         4.27 o
  -2   4   6        878.31        886.41        25.01 o
  -1   4   6       1627.06       1636.50        41.97 o
   0   4   6       1038.90       1088.73        28.41 o
   1   4   6         20.18         13.88         2.04 o
   2   4   6        581.42        561.80        15.84 o
   3   4   6       3317.18       3351.77        89.64 o
   4   4   6        906.01        891.67        27.10 o
   5   4   6        673.54        673.49        21.77 o
   6   4   6         52.67         47.84         4.44 o
   7   4   6         19.46         15.90         3.62 o
   8   4   6         15.90          9.72         2.23 o
   9   4   6        124.90        128.49         9.71 o
  10   4   6        173.29        166.65        10.04 o
  11   4   6         38.52         38.35         5.50 o
  12   4   6          2.00         -2.57         6.40 o
 -14   5   6        608.12        658.27        30.58 o
 -13   5   6         59.66         59.53         8.94 o
 -12   5   6         33.19         26.43         7.14 o
 -11   5   6        310.44        318.93        18.83 o
 -10   5   6         89.07         88.34         9.38 o
  -9   5   6        802.13        781.69        29.83 o
  -8   5   6         27.74         25.68         1.99 o
  -7   5   6        446.93        403.43        12.61 o
  -6   5   6        510.22        506.83        14.37 o
  -5   5   6         61.78         61.65         3.25 o
  -4   5   6        283.48        281.36         7.70 o
  -3   5   6       2697.69       2638.43        66.77 o
  -2   5   6         26.97         16.84         2.27 o
  -1   5   6         42.27         37.54         2.66 o
   0   5   6        584.51        570.74        21.14 o
   1   5   6          6.73          6.64         2.04 o
   2   5   6        229.24        218.77         7.20 o
   3   5   6        726.34        711.14        20.84 o
   4   5   6         44.84         47.11         3.60 o
   5   5   6         44.03         42.86         4.07 o
   6   5   6         24.02         22.88         1.97 o
   7   5   6        218.42        207.27        22.30 o
   8   5   6       1087.41       1070.08       185.39 o
   9   5   6          0.67          5.78         7.04 o
  10   5   6          4.45         -3.71         6.18 o
  11   5   6        354.17        387.29        23.70 o
  12   5   6        181.03        173.06        13.01 o
 -14   6   6          8.82          3.77         6.68 o
 -13   6   6         43.08         33.05         6.58 o
 -12   6   6        294.91        252.52        15.56 o
 -11   6   6        194.92        214.99        14.69 o
 -10   6   6        322.26        299.56        14.56 o
  -9   6   6          2.79         12.59         4.23 o
  -8   6   6        369.15        324.63        13.71 o
  -7   6   6        277.27        230.93         7.99 o
  -6   6   6        594.64        529.62        17.29 o
  -5   6   6          3.03          0.48         2.16 o
  -4   6   6         38.65         31.83         2.48 o
  -3   6   6         14.24         18.97         2.06 o
  -2   6   6         47.44         44.91         3.11 o
  -1   6   6        312.59        320.47        11.02 o
   0   6   6         76.04         79.41         4.62 o
   1   6   6          9.91         11.88         3.01 o
   2   6   6         23.35         29.72         2.97 o
   3   6   6          7.19          6.92         2.28 o
   4   6   6         75.80         64.68         3.93 o
   5   6   6         60.70         67.74         4.49 o
   6   6   6        366.62        389.83        25.13 o
   7   6   6         19.57         25.52         6.23 o
   8   6   6        163.45        196.69        17.80 o
   9   6   6        107.90        112.26        11.01 o
  10   6   6         38.83         37.16         6.20 o
  11   6   6        182.61        192.97        14.13 o
  12   6   6          0.23          9.98         6.97 o
 -13   7   6         32.70         31.53         6.56 o
 -12   7   6         37.50         38.02         6.40 o
 -11   7   6         27.24         25.16         5.74 o
 -10   7   6         32.33         33.20         5.88 o
  -9   7   6          0.62          0.39         5.02 o
  -8   7   6        238.89        226.38        12.01 o
  -7   7   6          8.30          1.62         3.56 o
  -6   7   6        181.31        169.27         6.89 o
  -5   7   6         74.85         62.95         3.47 o
  -4   7   6         12.63         15.41         2.28 o
  -3   7   6         45.82         48.12         3.07 o
  -2   7   6         11.35          6.75         1.94 o
  -1   7   6         22.28         21.23         2.18 o
   0   7   6         85.61         85.80         5.72 o
   1   7   6        232.16        211.47         9.84 o
   2   7   6         72.40         78.95         4.72 o
   3   7   6        540.68        556.38        19.26 o
   4   7   6          1.65         -1.21         1.57 o
   5   7   6         19.37         15.68         4.30 o
   6   7   6          0.06         -0.76         5.03 o
   7   7   6        281.81        216.46        35.64 o
   8   7   6          0.09          1.30         6.29 o
   9   7   6         69.08         68.77        10.85 o
  10   7   6        683.11        781.71        47.02 o
  11   7   6         30.09         19.22         6.97 o
 -12   8   6         63.84         53.15         7.53 o
 -11   8   6         20.73          5.14         8.02 o
 -10   8   6         76.36         68.17         7.25 o
  -9   8   6        461.93        454.90        20.17 o
  -8   8   6        313.67        268.10        15.46 o
  -7   8   6        632.31        586.92        23.58 o
  -6   8   6        793.98        769.07        22.39 o
  -5   8   6        162.40        190.14         8.22 o
  -4   8   6        794.28        806.85        23.04 o
  -3   8   6          7.08          3.89         2.69 o
  -2   8   6        309.41        291.99        10.60 o
  -1   8   6        107.55        108.18         5.70 o
   0   8   6          6.64          6.50         2.89 o
   1   8   6        500.59        490.27        19.43 o
   2   8   6        478.95        460.67        16.57 o
   3   8   6         90.43         93.07         5.03 o
   4   8   6        402.37        421.28        20.72 o
   5   8   6        286.34        282.05        14.99 o
   6   8   6         50.24         34.32         9.80 o
   7   8   6        303.16        330.65        27.24 o
   8   8   6         49.38         54.11         8.34 o
   9   8   6        216.98        214.65        16.96 o
  10   8   6        188.71        174.64        19.08 o
 -12   9   6         12.40         11.94         7.17 o
 -11   9   6        482.27        467.42        22.37 o
 -10   9   6          0.41          1.19         5.87 o
  -9   9   6          3.03          7.40         5.45 o
  -8   9   6        182.86        168.14        12.75 o
  -7   9   6        212.43        197.01        11.31 o
  -6   9   6        473.10        458.21        15.92 o
  -5   9   6          1.17          1.46         2.60 o
  -4   9   6         50.70         39.94         3.25 o
  -3   9   6         66.55         53.39         3.37 o
  -2   9   6        300.80        293.87        10.34 o
  -1   9   6        279.37        256.51         9.01 o
   0   9   6        475.01        481.17        19.44 o
   1   9   6        274.66        261.49        12.05 o
   2   9   6         67.02         68.53         5.40 o
   3   9   6        108.87        104.79         7.26 o
   4   9   6        311.68        310.79        17.21 o
   5   9   6        869.24        928.02        44.34 o
   6   9   6        134.41        142.26        13.14 o
   7   9   6          9.36         12.23         6.76 o
   8   9   6        303.11        326.81        21.13 o
   9   9   6         15.33         13.99         8.00 o
  10   9   6          2.33         -1.52        13.27 o
 -10  10   6         98.75         88.06         9.64 o
  -9  10   6          4.49          4.75         5.93 o
  -8  10   6        197.76        181.31        12.12 o
  -7  10   6          2.96          1.71         5.96 o
  -6  10   6          5.39          3.33         4.94 o
  -5  10   6        261.12        267.36        10.80 o
  -4  10   6        280.94        272.95        10.40 o
  -3  10   6         35.63         39.67         3.40 o
  -2  10   6          6.51          7.90         3.84 o
  -1  10   6        332.01        303.20        12.24 o
   0  10   6         43.24         40.57         4.50 o
   1  10   6         54.32         48.04         5.47 o
   2  10   6        193.00        178.91        10.47 o
   3  10   6        116.87        115.51        11.59 o
   4  10   6         19.92         23.27         6.84 o
   5  10   6        150.46        169.29        12.08 o
   6  10   6          5.95         10.65         6.68 o
   7  10   6          0.98         -8.37         8.84 o
   8  10   6          0.07          7.89         8.47 o
  -9  11   6          1.57          2.85         6.70 o
  -8  11   6         58.06         56.88         7.35 o
  -7  11   6          5.33          3.34         5.48 o
  -6  11   6          1.14         -0.58         5.55 o
  -5  11   6          0.88          2.65         4.57 o
  -4  11   6         11.80          6.17         4.32 o
  -3  11   6         48.51         37.73         7.68 o
  -2  11   6        158.74        139.26         9.21 o
  -1  11   6         36.21         41.13         7.88 o
   0  11   6         28.33         25.42         5.31 o
   1  11   6         41.94         34.11         7.45 o
   2  11   6          2.32          3.41         5.45 o
   3  11   6          0.23          2.49         6.40 o
   4  11   6        179.24        183.45        13.07 o
   5  11   6         52.63         62.29         8.35 o
   6  11   6        440.04        518.54        28.56 o
   7  11   6        298.85        264.33        23.53 o
  -8  12   6         67.72         71.54         8.99 o
  -7  12   6        977.90        983.30        40.19 o
  -6  12   6        112.33        106.91         9.10 o
  -5  12   6          7.76          4.21         6.84 o
  -4  12   6        364.13        324.82        15.29 o
  -3  12   6         20.11         19.14         4.90 o
  -2  12   6        110.51        103.30         8.28 o
  -1  12   6          5.74          9.06         5.08 o
   0  12   6        124.97        128.46        13.07 o
   1  12   6        625.61        656.31        30.40 o
   2  12   6          8.53         11.83         6.72 o
   3  12   6          4.70          7.48         7.20 o
   4  12   6        400.55        446.19        23.10 o
   5  12   6          3.11         -5.18         7.00 o
   6  12   6         37.73         10.92        11.60 o
  -5  13   6        252.57        230.36        15.93 o
  -4  13   6        381.48        371.42        20.08 o
  -3  13   6         69.77         59.55         8.43 o
  -2  13   6        374.45        385.20        19.21 o
  -1  13   6        708.26        680.93        29.82 o
   0  13   6         55.83         45.15         7.36 o
   1  13   6         63.16         71.10        13.52 o
   2  13   6         16.32         14.24         8.21 o
   3  13   6        457.35        448.27        31.41 o
 -14   1   7        302.26        336.33        21.51 o
 -13   1   7          3.96         -0.31         4.99 o
 -12   1   7        207.38        228.02        12.11 o
 -11   1   7        964.03       1009.22        32.95 o
 -10   1   7        137.31        150.41         7.81 o
  -9   1   7       1407.37       1476.24        47.08 o
  -8   1   7          1.35         -0.79         3.39 o
  -7   1   7        160.68        169.82         7.85 o
  -6   1   7        439.70        443.93        15.85 o
  -5   1   7        629.00        645.86        20.44 o
  -4   1   7       1062.81       1046.32        26.42 o
  -3   1   7         67.95         62.94         3.53 o
  -2   1   7        209.03        200.44         6.55 o
  -1   1   7          0.24         -0.40         1.97 o
   0   1   7        502.12        496.76        14.23 o
   1   1   7          5.37          3.87         2.28 o
   2   1   7         50.45         45.85         3.55 o
   3   1   7        428.54        402.01        15.97 o
   4   1   7        440.54        424.06        15.39 o
   5   1   7         46.79         50.65         4.16 o
   6   1   7        112.49        110.15         6.05 o
   7   1   7        455.75        487.71        16.03 o
   8   1   7        749.29        799.34        25.23 o
   9   1   7         17.97         12.59         3.60 o
  10   1   7        176.51        193.76        10.55 o
  11   1   7         98.48         74.67         6.22 o
  12   1   7          0.68          1.43         5.55 o
 -14   2   7        176.81        168.35        12.90 o
 -13   2   7         35.40         41.11         7.00 o
 -12   2   7        263.25        298.25        15.72 o
 -11   2   7         85.26         95.81         9.85 o
 -10   2   7        202.39        227.64        10.34 o
  -9   2   7        686.91        722.09        23.94 o
  -8   2   7         12.60         14.14         2.88 o
  -7   2   7        151.42        150.73        10.44 o
  -6   2   7         88.03        101.56         6.71 o
  -5   2   7       1441.06       1468.76        43.61 o
  -4   2   7       1522.42       1509.63        41.69 o
  -3   2   7        247.05        239.03         8.27 o
  -2   2   7        624.51        620.98        17.48 o
  -1   2   7        161.61        171.51         6.51 o
   0   2   7        420.60        404.14        11.98 o
   1   2   7        698.15        655.40        19.49 o
   2   2   7        371.10        367.08        11.51 o
   3   2   7        766.99        736.08        22.90 o
   4   2   7         10.39          7.05         1.74 o
   5   2   7        111.52        116.53         5.84 o
   6   2   7       1299.77       1390.53        44.60 o
   7   2   7         27.25         35.84         3.71 o
   8   2   7        426.26        454.85        16.44 o
   9   2   7         59.54         58.02         4.63 o
  10   2   7         33.99         35.40         4.50 o
  11   2   7          7.49         12.60         6.60 o
  12   2   7        179.66        220.15        16.99 o
 -14   3   7        270.99        340.61        23.20 o
 -13   3   7          0.00         -3.78         6.28 o
 -12   3   7         12.24         17.38         5.92 o
 -11   3   7        568.29        542.00        34.72 o
 -10   3   7        199.38        206.36        14.23 o
  -9   3   7        112.66        111.77         7.53 o
  -8   3   7        259.38        269.33        12.17 o
  -7   3   7          0.52          0.72         3.01 o
  -6   3   7          1.37          2.43         2.94 o
  -5   3   7         39.59         30.70         3.97 o
  -4   3   7        297.29        283.09         9.98 o
  -3   3   7        952.48        937.45        28.70 o
  -2   3   7          0.03         -0.99         2.60 o
  -1   3   7        244.27        229.64         7.90 o
   0   3   7       2286.91       2262.49        57.66 o
   1   3   7        160.07        173.74         6.16 o
   2   3   7         96.94         99.74         4.02 o
   3   3   7         22.36         27.36         3.34 o
   4   3   7          3.77          4.77         2.97 o
   5   3   7        145.39        134.88         7.22 o
   6   3   7       1459.08       1488.65        51.86 o
   7   3   7         97.33         95.46         6.19 o
   8   3   7         10.08          6.46         3.32 o
   9   3   7        437.23        443.00        19.59 o
  10   3   7        225.72        217.55        14.48 o
  11   3   7        910.13        995.15        75.87 o
 -13   4   7          9.61          2.68         7.58 o
 -12   4   7        122.22        116.56        10.19 o
 -11   4   7        192.02        190.10        15.04 o
 -10   4   7         13.11         13.51         2.14 o
  -9   4   7        361.84        367.01        12.92 o
  -8   4   7         63.71         59.45         5.70 o
  -7   4   7        150.59        140.14         7.31 o
  -6   4   7        246.78        235.69        10.17 o
  -5   4   7        792.47        703.78        23.82 o
  -4   4   7        467.81        536.56        18.41 o
  -3   4   7        723.25        678.79        21.30 o
  -2   4   7          3.64          0.51         2.16 o
  -1   4   7         24.30         27.44         2.91 o
   0   4   7          9.68         11.83         2.00 o
   1   4   7         17.95         14.76         2.74 o
   2   4   7        160.40        160.92         6.95 o
   3   4   7         10.72         10.39         3.15 o
   4   4   7          2.31          1.54         2.95 o
   5   4   7         97.13         74.11         6.61 o
   6   4   7        122.71        132.71         8.59 o
   7   4   7         82.02         80.36         6.08 o
   8   4   7         64.79         50.00         5.53 o
   9   4   7        145.83        140.63        13.31 o
  10   4   7         21.46         11.79         6.25 o
  11   4   7         50.81         59.53         8.92 o
 -13   5   7         83.59         85.39        12.72 o
 -12   5   7        424.91        445.70        21.22 o
 -11   5   7         35.92         30.01         6.67 o
 -10   5   7         34.52         36.31         5.70 o
  -9   5   7          0.08          1.00         1.80 o
  -8   5   7         92.15        101.91         6.56 o
  -7   5   7        164.30        143.30         8.38 o
  -6   5   7        299.34        306.38        10.41 o
  -5   5   7         25.48         16.83         2.51 o
  -4   5   7       1233.39       1102.13        33.00 o
  -3   5   7         14.62         20.62         2.76 o
  -2   5   7        347.88        323.77        11.95 o
  -1   5   7       1155.11       1137.95        31.82 o
   0   5   7        108.73        107.47         8.36 o
   1   5   7        364.17        377.37        13.11 o
   2   5   7        339.88        347.29        12.56 o
   3   5   7        103.25        101.43         5.70 o
   4   5   7        186.23        188.99         9.35 o
   5   5   7        205.65        212.14         9.85 o
   6   5   7         95.21         84.38         6.60 o
   7   5   7          6.17          7.34         2.74 o
   8   5   7          1.04         -7.27         7.27 o
   9   5   7         15.04         12.38         5.86 o
  10   5   7        336.14        332.93        19.47 o
  11   5   7         19.19         23.81        10.34 o
 -13   6   7        208.72        218.54        16.28 o
 -12   6   7        357.37        350.44        26.40 o
 -11   6   7        118.18        124.45         9.57 o
 -10   6   7        619.01        553.27        23.29 o
  -9   6   7         26.97         20.05         5.17 o
  -8   6   7          3.35          1.90         1.87 o
  -7   6   7        614.89        616.89        19.95 o
  -6   6   7          2.05          1.07         2.35 o
  -5   6   7         11.95         12.07         2.41 o
  -4   6   7       1316.85       1236.56        39.71 o
  -3   6   7         21.74         25.19         2.97 o
  -2   6   7        101.70        105.10         5.92 o
  -1   6   7        531.26        553.16        17.18 o
   0   6   7         92.95         94.17         6.06 o
   1   6   7       1300.14       1335.17        39.96 o
   2   6   7        674.97        675.07        23.22 o
   3   6   7         31.88         27.55         3.09 o
   4   6   7        622.82        666.33        22.83 o
   5   6   7        742.47        736.94        26.91 o
   6   6   7          7.24          9.51         6.50 o
   7   6   7        878.16        869.64        54.35 o
   8   6   7        537.73        598.97        33.57 o
   9   6   7         18.42         16.29         7.40 o
  10   6   7        220.03        238.09        16.30 o
 -12   7   7        628.25        661.06        27.73 o
 -11   7   7        225.18        190.88        12.62 o
 -10   7   7         83.41         93.68         8.34 o
  -9   7   7        628.22        584.98        24.39 o
  -8   7   7        194.38        174.40        12.32 o
  -7   7   7        174.12        166.78         8.04 o
  -6   7   7        220.26        208.00         8.37 o
  -5   7   7        466.01        410.89        13.11 o
  -4   7   7          8.67         10.08         2.61 o
  -3   7   7         72.39         56.36         3.83 o
  -2   7   7        213.30        223.37        10.41 o
  -1   7   7        865.96        869.42        31.40 o
   0   7   7         23.53         23.03         3.59 o
   1   7   7       1090.41       1130.15        37.09 o
   2   7   7       1809.53       1842.25        58.49 o
   3   7   7         14.94         13.61         3.06 o
   4   7   7          5.60          1.30         4.58 o
   5   7   7        560.14        510.95        31.48 o
   6   7   7         38.73         28.22         6.64 o
   7   7   7        260.28        289.40        21.59 o
   8   7   7         17.76         11.71         8.05 o
   9   7   7        118.74        142.85        13.89 o
  10   7   7        301.46        281.56        17.94 o
 -11   8   7         11.71         11.10         6.58 o
 -10   8   7        649.62        617.93        29.18 o
  -9   8   7        218.16        220.57        13.17 o
  -8   8   7        158.83        138.83        10.29 o
  -7   8   7        182.47        195.49        11.05 o
  -6   8   7        846.31        795.14        23.36 o
  -5   8   7         85.23         87.58         5.18 o
  -4   8   7        785.88        748.89        28.03 o
  -3   8   7          0.07         -1.04         2.95 o
  -2   8   7          0.72          3.52         3.08 o
  -1   8   7        130.71        141.73         8.42 o
   0   8   7        139.11        129.71         7.90 o
   1   8   7         16.36         17.98         7.86 o
   2   8   7         24.48         26.64         5.92 o
   3   8   7         14.19         19.12         3.49 o
   4   8   7        128.32        142.65        12.53 o
   5   8   7        360.01        390.88        21.18 o
   6   8   7        184.40        206.16        18.39 o
   7   8   7        963.78       1052.07        60.70 o
   8   8   7          0.76         -0.19         9.25 o
   9   8   7         21.11         10.74         8.77 o
 -10   9   7        298.33        294.85        20.41 o
  -9   9   7         33.16         32.93         6.51 o
  -8   9   7        178.21        160.95        11.37 o
  -7   9   7        118.42         95.73         8.19 o
  -6   9   7        136.28        147.53        11.19 o
  -5   9   7         58.28         53.90         5.32 o
  -4   9   7        170.44        145.19         7.60 o
  -3   9   7        241.94        235.94        11.64 o
  -2   9   7        106.60         92.95         5.26 o
  -1   9   7         16.62         12.66         3.87 o
   0   9   7         62.38         65.57         5.98 o
   1   9   7         20.43         17.22         5.10 o
   2   9   7         44.45         51.99         5.37 o
   3   9   7        683.21        721.53        27.53 o
   4   9   7        223.54        211.57        13.64 o
   5   9   7          1.17          0.81         5.96 o
   6   9   7         36.40         33.09         7.42 o
   7   9   7         42.13         47.37        12.07 o
   8   9   7        311.08        330.89        29.15 o
  -9  10   7        428.60        391.52        21.43 o
  -8  10   7        522.58        521.81        23.09 o
  -7  10   7         19.10         10.73         5.99 o
  -6  10   7        532.90        484.91        23.92 o
  -5  10   7       1187.58       1157.20        41.85 o
  -4  10   7        402.88        407.04        17.08 o
  -3  10   7          5.19          3.11         4.02 o
  -2  10   7        478.58        435.75        17.45 o
  -1  10   7         24.22         22.83         5.31 o
   0  10   7         46.81         47.17         7.45 o
   1  10   7         83.45         83.64         8.42 o
   2  10   7         20.80         22.08         4.81 o
   3  10   7        356.73        363.37        22.76 o
   4  10   7          5.07          2.27         6.11 o
   5  10   7         10.42         -0.68         6.87 o
   6  10   7       1013.96       1064.83        84.02 o
   7  10   7          0.82          8.83         8.57 o
  -7  11   7          2.95          8.26         7.06 o
  -6  11   7        509.75        465.89        21.12 o
  -5  11   7         50.11         61.94         8.06 o
  -4  11   7         57.67         53.86         6.26 o
  -3  11   7        317.18        281.40        15.07 o
  -2  11   7        286.12        304.82        17.13 o
  -1  11   7         10.49          7.29         6.25 o
   0  11   7        809.08        838.09        41.08 o
   1  11   7        403.63        370.72        23.26 o
   2  11   7          6.05          5.65         8.69 o
   3  11   7        693.32        679.95        31.50 o
   4  11   7          4.19          2.88         6.94 o
   5  11   7          0.03         -7.42         7.42 o
  -5  12   7         96.55         82.79        10.82 o
  -4  12   7        113.35        115.21        11.38 o
  -3  12   7         38.20         29.66         6.56 o
  -2  12   7        210.71        213.08        22.15 o
  -1  12   7        134.31        140.55        25.17 o
   0  12   7         13.49          2.96         7.19 o
   1  12   7         19.56          3.64         8.40 o
   2  12   7         43.44         36.88        10.40 o
   3  12   7        292.64        297.68        18.78 o
 -13   0   8        116.87        151.36        18.08 o
 -12   0   8       1381.38       1653.33       124.15 o
 -11   0   8        607.68        656.37        42.28 o
 -10   0   8        117.67         99.22        15.08 o
  -9   0   8        550.24        563.26        29.54 o
  -8   0   8         48.16         33.02         7.25 o
  -7   0   8       1985.86       2114.17        94.12 o
  -6   0   8         77.37         87.28         8.69 o
  -5   0   8          5.90         10.26         4.35 o
  -4   0   8        470.73        507.13        20.30 o
  -3   0   8        206.23        200.54        11.97 o
  -2   0   8        192.80        168.12        12.44 o
  -1   0   8        255.32        240.72        22.52 o
   0   0   8        999.23        902.33        38.25 o
   1   0   8         32.16         25.42         5.14 o
   2   0   8         21.77         27.11         7.55 o
   3   0   8       2240.49       2172.34       102.05 o
   4   0   8         74.91         74.64        10.84 o
   5   0   8         43.33         38.28         6.47 o
   6   0   8         60.63         64.28         6.58 o
   7   0   8          7.29          9.81         5.44 o
   8   0   8       2148.45       2306.77       125.74 o
   9   0   8        138.32         98.99        17.79 o
  10   0   8       2312.25       2561.56       139.25 o
 -13   1   8        116.16        117.59        16.07 o
 -12   1   8        199.19        271.50        15.37 o
 -11   1   8         46.45         36.88         5.76 o
 -10   1   8        216.60        258.49        19.02 o
  -9   1   8       2487.55       2791.92        95.60 o
  -8   1   8        372.40        396.60        16.46 o
  -7   1   8          1.68          1.12         3.44 o
  -6   1   8        930.58       1029.90        33.99 o
  -5   1   8         13.60          9.57         3.21 o
  -4   1   8          1.38          0.71         3.10 o
  -3   1   8        117.59        117.82         6.19 o
  -2   1   8         53.63         45.28         3.94 o
  -1   1   8         40.44         31.54         3.50 o
   0   1   8        145.97        124.13         6.54 o
   1   1   8         61.16         53.67         5.02 o
   2   1   8        802.91        792.89        29.45 o
   3   1   8        170.35        151.65         7.71 o
   4   1   8        278.96        278.73        12.89 o
   5   1   8       1018.61       1061.31        38.17 o
   6   1   8        151.96        149.82         9.48 o
   7   1   8         58.16         62.07         6.47 o
   8   1   8        426.75        449.46        18.49 o
   9   1   8         17.82         14.04         4.77 o
  10   1   8         52.42         67.54         8.70 o
 -13   2   8        125.52        142.24        13.99 o
 -12   2   8          8.44         22.46         7.34 o
 -11   2   8          0.07         -6.32         7.92 o
 -10   2   8         12.54         18.93         7.88 o
  -9   2   8         14.32         22.88         5.64 o
  -8   2   8        140.74        133.82         9.09 o
  -7   2   8        124.58        140.04         9.72 o
  -6   2   8        198.30        205.64        10.53 o
  -5   2   8        230.58        239.92        11.68 o
  -4   2   8         39.67         35.05         4.23 o
  -3   2   8       1615.16       1538.45        57.03 o
  -2   2   8         25.73         30.73         3.31 o
  -1   2   8       1588.36       1553.94        43.11 o
   0   2   8          4.58          5.52         2.89 o
   1   2   8        649.49        612.94        19.58 o
   2   2   8        968.45        928.92        30.74 o
   3   2   8        221.88        220.83         8.58 o
   4   2   8        109.76        109.86         5.67 o
   5   2   8         85.59         72.79         6.83 o
   6   2   8        160.39        164.42         7.69 o
   7   2   8          0.03         -4.21         4.21 o
   8   2   8         23.75         24.57         4.98 o
   9   2   8        343.23        334.37        21.65 o
  10   2   8         66.73         63.07         8.35 o
 -12   3   8         16.78         21.97         7.08 o
 -11   3   8         99.96        116.33        12.26 o
 -10   3   8        184.07        241.70        17.74 o
  -9   3   8        237.21        260.37        17.27 o
  -8   3   8        435.41        508.18        20.68 o
  -7   3   8        200.55        223.34        12.34 o
  -6   3   8         63.91         69.32         6.02 o
  -5   3   8        102.18        105.08         7.17 o
  -4   3   8        881.07        886.95        29.75 o
  -3   3   8         29.05         35.72         4.67 o
  -2   3   8         64.00         84.00         5.18 o
  -1   3   8        123.58        138.09         6.46 o
   0   3   8        221.61        208.42         8.37 o
   1   3   8        705.16        746.47        21.59 o
   2   3   8        207.84        213.48         8.05 o
   3   3   8       1253.64       1258.64        44.74 o
   4   3   8        550.09        531.06        19.27 o
   5   3   8         10.40          6.03         6.02 o
   6   3   8        225.67        222.00        10.72 o
   7   3   8        258.04        282.53        20.03 o
   8   3   8         43.73         46.28         5.63 o
   9   3   8         47.03         28.15         6.82 o
  10   3   8        253.07        255.72        25.33 o
 -12   4   8        127.65        124.45        12.44 o
 -11   4   8         30.67         21.74         6.51 o
 -10   4   8        620.21        610.78        22.55 o
  -9   4   8          0.81          5.87         3.42 o
  -8   4   8        434.87        405.13        15.37 o
  -7   4   8        211.92        213.92         9.81 o
  -6   4   8          1.44          3.21         4.92 o
  -5   4   8        157.83        162.20         9.52 o
  -4   4   8         86.15         84.80         5.54 o
  -3   4   8         75.56         54.74         4.23 o
  -2   4   8       4000.35       4077.80       116.53 o
  -1   4   8        261.67        241.16         8.76 o
   0   4   8        358.84        360.25        12.08 o
   1   4   8        793.99        854.67        29.19 o
   2   4   8          8.00          8.91         3.57 o
   3   4   8        562.33        561.68        23.93 o
   4   4   8        207.68        208.95        10.79 o
   5   4   8        107.17         97.35         8.60 o
   6   4   8         71.35         65.80         8.00 o
   7   4   8        109.09         89.31        12.20 o
   8   4   8         67.78         72.20        10.78 o
   9   4   8        220.45        251.82        16.06 o
 -12   5   8        108.77        101.87         9.42 o
 -11   5   8        489.77        452.92        26.92 o
 -10   5   8        133.49        117.77        11.88 o
  -9   5   8         20.68         19.32         3.82 o
  -8   5   8        433.32        438.15        18.30 o
  -7   5   8        821.40        815.20        26.04 o
  -6   5   8          5.88          2.43         3.50 o
  -5   5   8        402.37        384.12        15.89 o
  -4   5   8        164.11        170.40         8.41 o
  -3   5   8          0.06         -2.69         2.69 o
  -2   5   8         52.89         52.71         3.96 o
  -1   5   8        189.48        193.71         7.87 o
   0   5   8         71.19         82.82         7.45 o
   1   5   8         50.91         49.79         5.59 o
   2   5   8        603.39        640.36        24.51 o
   3   5   8         93.10         95.90         7.01 o
   4   5   8        179.02        191.78        10.94 o
   5   5   8         84.22         79.65        10.02 o
   6   5   8        106.71         95.83         8.04 o
   7   5   8        247.00        230.03        19.90 o
   8   5   8         17.33          5.37         7.61 o
   9   5   8         71.28         41.17        10.78 o
 -11   6   8          0.13          1.75         6.59 o
 -10   6   8         55.70         47.34         7.10 o
  -9   6   8         21.27         22.63         5.83 o
  -8   6   8          6.78          8.73         3.17 o
  -7   6   8         55.65         38.97         4.38 o
  -6   6   8         72.20         58.28         4.82 o
  -5   6   8        103.13        100.11         7.01 o
  -4   6   8         59.23         54.21         5.95 o
  -3   6   8        101.50        108.42         7.46 o
  -2   6   8         24.97         19.46         4.27 o
  -1   6   8          1.38          9.28         5.86 o
   0   6   8          9.95          8.96        11.38 o
   1   6   8          4.16          4.06         3.83 o
   2   6   8        191.13        192.69        10.54 o
   3   6   8          1.03          1.72         3.55 o
   4   6   8        167.83        172.51        11.50 o
   5   6   8          8.23          2.44         4.50 o
   6   6   8          9.88         26.25        10.97 o
   7   6   8         15.05         10.03        10.68 o
   8   6   8          0.14         -6.36         7.82 o
 -10   7   8          9.72         11.82         6.45 o
  -9   7   8         54.58         61.66         7.11 o
  -8   7   8         89.74         78.74         7.62 o
  -7   7   8          1.01         -1.23         3.22 o
  -6   7   8         14.74          6.69         4.44 o
  -5   7   8          5.65          1.78         3.32 o
  -4   7   8         60.10         70.69         5.28 o
  -3   7   8         18.63         22.61         4.70 o
  -2   7   8        144.69        132.16         6.45 o
  -1   7   8        226.92        228.79        12.32 o
   0   7   8        133.15        139.25         8.31 o
   1   7   8          1.09          5.84         3.70 o
   2   7   8        170.71        168.25        10.71 o
   3   7   8          8.54         18.76         6.05 o
   4   7   8          5.20          2.44         4.24 o
   5   7   8        225.24        227.24        16.41 o
   6   7   8         33.01         18.84         7.44 o
   7   7   8         90.28        112.23        25.47 o
   8   7   8        326.55        349.47        38.41 o
  -9   8   8         18.02         26.87         7.00 o
  -8   8   8          2.93         11.38         6.76 o
  -7   8   8        131.15        140.68        12.18 o
  -6   8   8        124.39        113.59         7.94 o
  -5   8   8        319.77        302.37        12.90 o
  -4   8   8        345.58        347.00        17.01 o
  -3   8   8         49.24         42.56         6.62 o
  -2   8   8        220.55        234.60        14.50 o
  -1   8   8        485.11        505.78        22.56 o
   0   8   8        656.46        650.50        32.66 o
   1   8   8        156.71        152.54        10.64 o
   2   8   8        112.78        104.79         8.39 o
   3   8   8         61.79         69.36         8.34 o
   4   8   8          0.05         -5.89         5.89 o
   5   8   8         28.55         26.76         8.26 o
   6   8   8        199.82        212.14        17.71 o
   7   8   8         10.81         21.66         8.56 o
  -8   9   8        665.00        640.79        27.43 o
  -7   9   8         54.89         41.54         6.75 o
  -6   9   8        541.48        502.78        21.75 o
  -5   9   8         42.95         35.50         4.78 o
  -4   9   8        111.57        107.11         9.80 o
  -3   9   8        500.60        502.59        26.77 o
  -2   9   8         98.21        120.61        13.23 o
  -1   9   8         18.12         14.13         6.00 o
   0   9   8          1.11          1.70         8.00 o
   1   9   8         33.96         26.79         5.77 o
   2   9   8        301.68        334.81        16.68 o
   3   9   8        204.72        176.38        12.95 o
   4   9   8        131.63        116.62        16.47 o
   5   9   8        112.33         91.75        10.64 o
  -7  10   8         75.23         60.29        18.58 o
  -6  10   8          5.23         17.34         6.62 o
  -5  10   8          5.68         11.35         7.77 o
  -4  10   8         38.49         23.29         5.71 o
  -3  10   8          0.00         -2.72         8.50 o
  -2  10   8         66.78         56.50         7.76 o
  -1  10   8          0.88          4.12         6.27 o
   0  10   8          1.53         -6.50         6.50 o
   1  10   8        380.81        360.40        28.68 o
   2  10   8          0.11          6.78         6.69 o
   3  10   8          0.19         -0.64        11.09 o
   4  10   8         25.98          3.29         8.57 o
  -4  11   8          2.30          5.76        17.09 o
  -3  11   8         92.96         90.78         9.65 o
  -2  11   8         48.77         53.52         8.77 o
  -1  11   8          6.36          5.06         7.31 o
   0  11   8        100.19         92.34        10.45 o
   1  11   8         22.28         28.26         7.92 o
 -11   1   9        793.98        859.19        36.80 o
 -10   1   9          0.97          3.58         5.81 o
  -9   1   9        256.05        254.12        17.71 o
  -8   1   9          1.68          8.40        13.46 o
  -7   1   9        346.41        385.22        19.42 o
  -6   1   9         88.08        113.27         9.47 o
  -5   1   9         22.44         13.50         4.54 o
  -4   1   9        539.54        546.27        23.66 o
  -3   1   9          0.68          2.80         4.10 o
  -2   1   9          1.76          2.63         5.65 o
  -1   1   9         19.16         16.30         4.07 o
   0   1   9        224.48        196.93        10.59 o
   1   1   9         37.04         30.42         4.08 o
   2   1   9        449.19        424.83        17.63 o
   3   1   9        126.48        121.29         7.82 o
   4   1   9        263.90        253.10        16.18 o
   5   1   9         75.71         74.19         6.17 o
   6   1   9         23.20         10.40         5.68 o
   7   1   9        122.63        114.81         9.12 o
   8   1   9        138.15        144.02        10.89 o
 -11   2   9        254.93        314.22        21.98 o
 -10   2   9        390.73        521.37        29.11 o
  -9   2   9        170.48        169.62        17.74 o
  -8   2   9        218.48        249.74        15.93 o
  -7   2   9        303.17        337.88        17.35 o
  -6   2   9          3.54          4.27         4.66 o
  -5   2   9        167.30        170.95        10.39 o
  -4   2   9        149.55        143.42         9.98 o
  -3   2   9         32.77         37.68         6.19 o
  -2   2   9        238.58        256.43        11.59 o
  -1   2   9        103.12         92.31         7.57 o
   0   2   9         37.46         27.01         4.55 o
   1   2   9       1162.13       1140.56        41.08 o
   2   2   9         15.07         18.50         4.94 o
   3   2   9         86.30         87.85         7.76 o
   4   2   9        278.39        297.83        13.22 o
   5   2   9        810.00        845.17        40.91 o
   6   2   9        150.02        150.03        17.78 o
   7   2   9         10.75          3.99         6.29 o
   8   2   9        150.30        195.22        12.67 o
 -11   3   9        108.95         90.26        11.15 o
 -10   3   9         13.84         11.11         6.82 o
  -9   3   9        138.93        183.30        20.08 o
  -8   3   9         39.96         62.21         7.72 o
  -7   3   9        298.85        337.63        18.12 o
  -6   3   9        158.73        164.05        15.02 o
  -5   3   9         10.43          8.96         4.40 o
  -4   3   9        693.02        722.44        28.01 o
  -3   3   9         29.27         28.54         4.59 o
  -2   3   9        190.42        189.08        10.40 o
  -1   3   9        493.24        512.29        25.77 o
   0   3   9        276.06        275.10        12.18 o
   1   3   9         40.51         47.10         3.97 o
   2   3   9          0.14          1.68         6.72 o
   3   3   9        211.96        221.89        15.83 o
   4   3   9          9.66         -1.14         8.53 o
   5   3   9          9.60          4.03         6.57 o
   6   3   9         10.03          6.51         5.99 o
   7   3   9        306.06        305.90        17.44 o
   8   3   9         28.31         34.94         7.34 o
 -10   4   9          0.29          2.97         7.28 o
  -9   4   9        205.38        242.78        13.04 o
  -8   4   9         90.01         93.90         7.71 o
  -7   4   9        488.65        510.65        20.98 o
  -6   4   9        435.41        456.56        19.27 o
  -5   4   9          4.77          0.01         4.11 o
  -4   4   9          9.70          7.00         3.84 o
  -3   4   9          0.31         -0.78         3.50 o
  -2   4   9          0.17          1.94         3.85 o
  -1   4   9        236.15        236.66        10.31 o
   0   4   9         28.33         23.64         2.65 o
   1   4   9        207.35        217.44        12.91 o
   2   4   9        277.30        275.81        17.06 o
   3   4   9          7.26         10.67         5.88 o
   4   4   9         75.84         83.27         9.62 o
   5   4   9        127.78        119.89        10.86 o
   6   4   9          0.11          3.89         6.24 o
   7   4   9         87.90         81.43        10.17 o
 -10   5   9          0.09         -3.01         7.55 o
  -9   5   9         60.90         74.38         9.15 o
  -8   5   9         12.59         21.34         4.65 o
  -7   5   9         27.16         28.08         4.62 o
  -6   5   9       1280.50       1299.16        46.95 o
  -5   5   9        121.33        113.89         8.36 o
  -4   5   9         60.83         51.87         5.32 o
  -3   5   9        433.40        421.75        20.25 o
  -2   5   9        523.38        542.55        19.55 o
  -1   5   9        218.95        213.13        11.30 o
   0   5   9        205.92        246.02        13.78 o
   1   5   9         17.97          9.43         5.09 o
   2   5   9         86.98         65.84         8.17 o
   3   5   9        103.41        101.17         9.76 o
   4   5   9         53.79         62.69         8.97 o
   5   5   9         39.82         55.73         7.10 o
   6   5   9          4.93         -2.41         8.27 o
   7   5   9         38.60         48.05         8.96 o
  -9   6   9          0.07         -5.36         9.76 o
  -8   6   9        324.38        330.50        25.48 o
  -7   6   9          0.01          0.01         4.25 o
  -6   6   9         10.76          6.95         5.02 o
  -5   6   9        335.56        350.66        15.87 o
  -4   6   9         39.19         33.45         4.64 o
  -3   6   9         72.21         73.78         7.83 o
  -2   6   9          6.62          2.44         4.06 o
  -1   6   9        195.13        214.14        15.48 o
   0   6   9       2978.65       3098.69       118.88 o
   1   6   9        270.95        290.04        21.95 o
   2   6   9        530.89        594.76        26.37 o
   3   6   9        550.15        590.80        30.13 o
   4   6   9         54.51         42.12         8.32 o
   5   6   9         58.47         76.85         9.73 o
   6   6   9        616.80        663.29        35.77 o
  -8   7   9          6.64         13.28         7.51 o
  -7   7   9         71.57         60.44         8.32 o
  -6   7   9        706.43        726.14        28.35 o
  -5   7   9        127.87        103.99         7.96 o
  -4   7   9         10.93          3.30         4.40 o
  -3   7   9        525.49        528.24        38.48 o
  -2   7   9        525.04        555.44        29.11 o
  -1   7   9        289.67        283.40        15.68 o
   0   7   9        102.86        139.50        15.05 o
   1   7   9         26.03         14.39         6.37 o
   2   7   9         66.64         64.54         6.96 o
   3   7   9          3.01         -4.45         5.89 o
   4   7   9        214.32        198.06        16.77 o
   5   7   9        745.99        743.40        39.08 o
  -7   8   9          1.90          5.26        10.06 o
  -6   8   9         51.87         48.49         9.85 o
  -5   8   9          8.34         -1.02         5.21 o
  -4   8   9          1.78          5.37         6.13 o
  -3   8   9          3.17          8.90         6.05 o
  -2   8   9         44.75         39.76         9.40 o
  -1   8   9         25.00         23.64         6.68 o
   0   8   9          0.63          7.79         6.38 o
   1   8   9        206.81        228.61        13.97 o
   2   8   9         45.85         43.70         7.84 o
   3   8   9        585.61        626.07        32.65 o
   4   8   9        198.08        230.41        20.77 o
  -5   9   9        189.43        186.89        20.48 o
  -4   9   9         34.86         52.33        11.27 o
  -3   9   9         10.58          0.86         6.55 o
  -2   9   9          1.74          5.60         6.81 o
  -1   9   9        108.58        105.89        10.56 o
   0   9   9        171.05        161.23        15.21 o
   1   9   9        108.42        107.17        15.70 o
   2   9   9          4.18          7.96        15.17 o
  -9   0  10         72.08         72.04        15.55 o
  -8   0  10        928.51       1076.43        71.66 o
  -7   0  10         31.87         31.09        15.92 o
  -6   0  10          0.14         -1.59         8.07 o
  -5   0  10        506.93        611.23        46.43 o
  -4   0  10          7.65          1.47        17.63 o
  -3   0  10          1.59         -3.56         7.35 o
  -2   0  10        394.99        391.27        27.90 o
  -1   0  10        117.30        116.66        13.87 o
   0   0  10          6.39         -3.86         7.82 o
   1   0  10        145.02        144.84        20.10 o
   2   0  10        214.34        184.40        44.91 o
   3   0  10       1218.61       1134.77        77.82 o
   4   0  10        100.46        115.17        16.87 o
   5   0  10        166.64        203.68        20.86 o
  -9   1  10        107.74         89.13         9.28 o
  -8   1  10        167.72        218.15        15.21 o
  -7   1  10         50.87         52.64         7.74 o
  -6   1  10         93.46         91.81         8.77 o
  -5   1  10        144.17        134.40        10.69 o
  -4   1  10        154.21        158.38        11.50 o
  -3   1  10         17.35         22.34         5.65 o
  -2   1  10        173.12        191.41        12.64 o
  -1   1  10         65.47         52.28         7.03 o
   0   1  10        376.43        360.07        18.42 o
   1   1  10        560.98        548.66        21.96 o
   2   1  10        251.60        237.66        13.73 o
   3   1  10         35.02         23.00         6.00 o
   4   1  10        368.02        396.81        20.07 o
   5   1  10          2.20         -1.88         6.76 o
  -9   2  10        273.40        302.08        36.02 o
  -8   2  10         65.31         56.19         8.36 o
  -7   2  10        150.79        176.78        13.62 o
  -6   2  10         74.58         74.72         8.37 o
  -5   2  10        553.83        612.00        25.40 o
  -4   2  10        158.09        165.45        10.93 o
  -3   2  10         39.17         39.33         6.34 o
  -2   2  10         34.09         28.32         6.41 o
  -1   2  10        379.83        376.03        27.58 o
   0   2  10        171.57        150.37        10.89 o
   1   2  10          2.08          5.19         4.69 o
   2   2  10        439.89        457.69        25.72 o
   3   2  10         81.64         79.12        10.40 o
   4   2  10        116.06        122.95        14.59 o
   5   2  10          1.92         21.65         8.02 o
  -8   3  10        154.58        170.55        15.89 o
  -7   3  10         62.65         73.86        11.36 o
  -6   3  10         46.28         30.03         6.57 o
  -5   3  10         72.51         74.51         8.43 o
  -4   3  10        574.99        593.50        28.05 o
  -3   3  10         96.91         86.14         6.55 o
  -2   3  10         58.97         69.73         6.21 o
  -1   3  10        745.09        779.95        33.09 o
   0   3  10        547.69        594.44        31.29 o
   1   3  10        136.20        107.76        14.32 o
   2   3  10        159.41        161.57        14.04 o
   3   3  10        224.46        244.83        17.73 o
   4   3  10          6.95          5.82        11.23 o
   5   3  10        134.71        104.99        13.60 o
  -8   4  10        217.00        222.92        29.57 o
  -7   4  10        209.01        214.73        12.46 o
  -6   4  10        417.48        473.54        20.09 o
  -5   4  10          6.52         15.86         5.06 o
  -4   4  10        269.57        287.92        13.15 o
  -3   4  10        443.70        489.96        20.55 o
  -2   4  10          3.30          8.02         7.50 o
  -1   4  10          0.44         -3.63         6.62 o
   0   4  10          5.23         10.96         5.78 o
   1   4  10        105.93        118.44        21.66 o
   2   4  10         16.92         14.92         7.17 o
   3   4  10        279.04        256.17        18.25 o
   4   4  10        169.82        190.40        22.76 o
  -7   5  10        135.53        166.30        11.25 o
  -6   5  10        317.19        358.69        16.74 o
  -5   5  10         26.54         30.94         5.52 o
  -4   5  10        586.14        653.70        29.29 o
  -3   5  10         82.55         78.08         7.28 o
  -2   5  10        113.04         84.83         7.48 o
  -1   5  10        175.83        190.81        12.78 o
   0   5  10         41.95         33.10         6.66 o
   1   5  10         35.05         32.60         7.45 o
   2   5  10        266.52        261.69        18.56 o
   3   5  10         21.34         23.54         7.90 o
  -5   6  10          0.31          0.03         6.06 o
  -4   6  10         10.52         17.06         6.32 o
  -3   6  10          0.31         -5.46         5.66 o
  -2   6  10          0.68          3.58         6.22 o
  -1   6  10          0.09         -3.25         7.94 o
   0   6  10         82.27         91.45         8.59 o
   1   6  10         39.57         22.56         6.95 o
   2   6  10         23.01         14.93         7.77 o
  -3   7  10        463.33        474.50        26.72 o
  -2   7  10         96.81         75.25        18.06 o
  -1   7  10          2.42          5.93         6.75 o
   0   7  10          0.01         19.72        15.17 o
  -4   1  11          1.50         -0.48         7.62 o
  -3   1  11          0.93         17.11         7.21 o
  -2   1  11        442.71        437.90        22.44 o
  -1   1  11         40.40         42.05         9.36 o
   0   1  11         70.20         47.29        10.40 o
  -3   2  11        718.47        751.74        50.00 o
  -2   2  11          1.14         -4.15         7.31 o
  -1   2  11         14.68          7.96         7.08 o
                                                
